# Supplementary material for: Fractal dimension of retinal vasculature as an image quality metric for automated fundus image analysis systems
Source: Sci Rep. 2022 Jul 13;12:11868. doi: 10.1038/s41598-022-16089-3 (PMC9279448; doi:10.1038/s41598-022-16089-3)
Supplement: Supplementary file 1 — Supplementary Information 1. [file 41598_2022_16089_MOESM1_ESM.xlsx]

## Sheet: Misclassified high quality
Dataset	File_name	FD	Quality_label	DR_level	Why small FD (<1.5)
DeepDRiD	156_l1	1.05845	Good	DR4	Decreased vessel density
DeepDRiD	156_l2	1.24187	Good	DR4	Decreased vessel density
DeepDRiD	259_l1	1.28827	Good	DR4	Inadequate image quality
DeepDRiD	187_l2	1.29115	Good	DR4	Inadequate image quality
DeepDRiD	87_l1	1.2919	Good	DR4	Decreased vessel density
DeepDRiD	84_r2	1.30881	Good	DR4	Inadequate image quality
DeepDRiD	101_l2	1.31834	Good	DR4	Inadequate image quality
DeepDRiD	306_l1	1.32524	Good	DR4	Inadequate image quality
DeepDRiD	4_r1	1.33301	Good	DR4	Inadequate image quality
DeepDRiD	309_l2	1.34892	Good	DR4	Decreased vessel density
DeepDRiD	87_l2	1.35658	Good	DR4	Decreased vessel density
DeepDRiD	70_l2	1.36472	Good	DR4	Inadequate image quality
DeepDRiD	51_r1	1.3835	Good	DR4	Decreased vessel density
DeepDRiD	309_l1	1.38618	Good	DR4	Decreased vessel density
DeepDRiD	265_r1	1.40638	Good	DR4	Decreased vessel density
DeepDRiD	57_r1	1.4168	Good	DR4	Inadequate image quality
DeepDRiD	51_r2	1.41784	Good	DR4	Decreased vessel density
DeepDRiD	179_l2	1.42136	Good	DR4	Inadequate image quality
DeepDRiD	158_r1	1.43264	Good	DR4	Inadequate image quality
DeepDRiD	6_l1	1.44001	Good	DR4	Inadequate image quality
DeepDRiD	294_r1	1.44892	Good	DR4	Inadequate image quality
DeepDRiD	265_r2	1.45008	Good	DR4	Inadequate image quality
DeepDRiD	149_r1	1.4532	Good	DR4	Inadequate image quality
DeepDRiD	154_l1	1.47259	Good	DR4	Inadequate image quality
DeepDRiD	154_r1	1.47504	Good	DR4	Inadequate image quality
DeepDRiD	263_l1	1.47657	Good	DR4	Inadequate image quality
DeepDRiD	57_r2	1.47805	Good	DR4	Decreased vessel density
DeepDRiD	299_l1	1.48188	Good	DR4	Decreased vessel density
DeepDRiD	89_l2	1.48342	Good	DR4	Inadequate image quality
DeepDRiD	156_r1	1.4838	Good	DR4	Decreased vessel density
DeepDRiD	80_r1	1.48753	Good	DR4	Decreased vessel density
DeepDRiD	158_r2	1.48812	Good	DR4	Inadequate image quality
DeepDRiD	345_r1	1.4936	Good	DR4	Inadequate image quality
DeepDRiD	221_l1	1.49469	Good	DR4	Inadequate image quality
DeepDRiD	40_r1	1.49583	Good	DR4	Inadequate image quality
DeepDRiD	40_r2	1.49929	Good	DR4	Inadequate image quality
DeepDRiD	299_l2	1.49946	Good	DR4	Decreased vessel density
EyeQ	43905_right	1.46072	Good	DR4	Decreased vessel density
EyeQ	2426_left	1.47029	Good	DR4	Decreased vessel density
EyeQ	15243_left	1.47457	Good	DR4	Decreased vessel density
EyeQ	17940_left	1.49674	Good	DR4	Decreased vessel density
EyeQ	8725_left	1.34048	Usable	DR4	Inadequate image quality
EyeQ	24163_left	1.35574	Usable	DR4	Inadequate image quality
EyeQ	34523_left	1.37263	Usable	DR4	Decreased vessel density
EyeQ	42815_left	1.37429	Usable	DR4	Decreased vessel density
EyeQ	25080_right	1.38884	Usable	DR4	Decreased vessel density
EyeQ	15243_right	1.40046	Usable	DR4	Decreased vessel density
EyeQ	43075_right	1.4041	Usable	DR4	Inadequate image quality
EyeQ	29339_right	1.40955	Usable	DR4	Inadequate image quality
EyeQ	701_left	1.411	Usable	DR4	Decreased vessel density
EyeQ	35112_right	1.41272	Usable	DR4	Decreased vessel density
EyeQ	30869_left	1.41608	Usable	DR4	Decreased vessel density
EyeQ	9388_right	1.41942	Usable	DR4	Decreased vessel density
EyeQ	3118_right	1.42292	Usable	DR4	Decreased vessel density
EyeQ	44249_left	1.42355	Usable	DR4	Inadequate image quality
EyeQ	10017_left	1.42675	Usable	DR4	Inadequate image quality
EyeQ	13819_left	1.42698	Usable	DR4	Decreased vessel density
EyeQ	19552_left	1.43009	Usable	DR4	Decreased vessel density
EyeQ	44051_left	1.43121	Usable	DR4	Inadequate image quality
EyeQ	21784_right	1.43292	Usable	DR4	Inadequate image quality
EyeQ	6707_right	1.43367	Usable	DR4	Inadequate image quality
EyeQ	9518_right	1.43662	Usable	DR4	Inadequate image quality
EyeQ	30675_right	1.44316	Usable	DR4	Inadequate image quality
EyeQ	35861_right	1.44564	Usable	DR4	Inadequate image quality
EyeQ	11324_left	1.44891	Usable	DR4	Inadequate image quality
EyeQ	17925_left	1.44997	Usable	DR4	Inadequate image quality
EyeQ	19771_left	1.45319	Usable	DR4	Decreased vessel density
EyeQ	12555_left	1.45332	Usable	DR4	Inadequate image quality
EyeQ	8090_left	1.4547	Usable	DR4	Inadequate image quality
EyeQ	32182_right	1.4585	Usable	DR4	Inadequate image quality
EyeQ	14319_right	1.46291	Usable	DR4	Inadequate image quality
EyeQ	30578_right	1.4714	Usable	DR4	Decreased vessel density
EyeQ	19055_right	1.47206	Usable	DR4	Inadequate image quality
EyeQ	30544_left	1.47362	Usable	DR4	Inadequate image quality
EyeQ	9172_right	1.47833	Usable	DR4	Inadequate image quality
EyeQ	3476_right	1.47952	Usable	DR4	Inadequate image quality
EyeQ	9682_right	1.48081	Usable	DR4	Decreased vessel density
EyeQ	28709_right	1.48085	Usable	DR4	Inadequate image quality
EyeQ	38433_left	1.48175	Usable	DR4	Inadequate image quality
EyeQ	26380_left	1.48323	Usable	DR4	Inadequate image quality
EyeQ	24910_right	1.486	Usable	DR4	Decreased vessel density
EyeQ	25407_right	1.49118	Usable	DR4	Inadequate image quality
EyeQ	33164_left	1.49132	Usable	DR4	Inadequate image quality
EyeQ	31157_left	1.49243	Usable	DR4	Decreased vessel density
EyeQ	21190_right	1.49669	Usable	DR4	Decreased vessel density
EyeQ	43670_right	1.49717	Usable	DR4	Inadequate image quality
EyeQ	5786_right	1.49768	Usable	DR4	Inadequate image quality
EyeQ	12230_left	1.49774	Usable	DR4	Inadequate image quality
EyeQ	10312_left	1.49775	Usable	DR4	Decreased vessel density
EyeQ	30722_right	1.49902	Usable	DR4	Decreased vessel density

## Sheet: Misclassified low quality
Dataset	File_name	FD	Quality_label	DR_level	Why big FD (>1.5)
DeepDRiD	234_r2	1.50462	Bad	DR3	Clear visibility of macular vessels
DeepDRiD	94_r2	1.50594	Bad	DR4	Clear visibility of macular vessels
DeepDRiD	184_l2	1.52037	Bad	DR0	Clear visibility of macular vessels
DeepDRiD	77_r3	1.52508	Bad	DR0	Clear visibility of macular vessels
DeepDRiD	118_r2	1.52513	Bad	DR3	Clear visibility of macular vessels
DeepDRiD	373_r2	1.53223	Bad	DR0	Clear visibility of macular vessels
DeepDRiD	76_r2	1.5415	Bad	DR0	Clear visibility of macular vessels
DeepDRiD	164_r4	1.54569	Bad	DR0	Clear visibility of macular vessels
DeepDRiD	406_r2	1.54903	Bad	DR1	Clear visibility of macular vessels
DeepDRiD	164_r3	1.55349	Bad	DR0	Clear visibility of macular vessels
DeepDRiD	241_r2	1.61894	Bad	DR0	Clear visibility of macular vessels
EyeQ(test)	20297_left	1.50034	Reject	DR0	Clear visibility of macular vessels
EyeQ(test)	13385_left	1.50059	Reject	DR0	Clear visibility of macular vessels
EyeQ(test)	26722_left	1.50149	Reject	DR0	Clear visibility of macular vessels
EyeQ(test)	23574_right	1.50266	Reject	DR0	Clear visibility of macular vessels
EyeQ(test)	39557_right	1.50273	Reject	DR0	Clear visibility of macular vessels
EyeQ(test)	5449_left	1.50292	Reject	DR0	Clear visibility of macular vessels
EyeQ(test)	32428_left	1.50296	Reject	DR0	Clear visibility of macular vessels
EyeQ(test)	28539_right	1.50315	Reject	DR0	Clear visibility of macular vessels
EyeQ(test)	17188_right	1.50527	Reject	DR0	Clear visibility of macular vessels
EyeQ(test)	25891_left	1.50604	Reject	DR0	Clear visibility of macular vessels
EyeQ(test)	8204_right	1.50638	Reject	DR0	Clear visibility of macular vessels
EyeQ(test)	13425_right	1.50775	Reject	DR0	Clear visibility of macular vessels
EyeQ(test)	6398_left	1.50878	Reject	DR0	Clear visibility of macular vessels
EyeQ(test)	10901_right	1.50916	Reject	DR0	Clear visibility of macular vessels
EyeQ(test)	31686_right	1.5093	Reject	DR0	Clear visibility of macular vessels
EyeQ(test)	34115_left	1.50993	Reject	DR0	Clear visibility of macular vessels
EyeQ(test)	10215_left	1.51047	Reject	DR0	Clear visibility of macular vessels
EyeQ(test)	40003_left	1.51125	Reject	DR0	Clear visibility of macular vessels
EyeQ(test)	36210_left	1.51132	Reject	DR0	Clear visibility of macular vessels
EyeQ(test)	20947_right	1.51297	Reject	DR0	Clear visibility of macular vessels
EyeQ(test)	25068_right	1.51347	Reject	DR0	Clear visibility of macular vessels
EyeQ(test)	4315_right	1.5136	Reject	DR0	Clear visibility of macular vessels
EyeQ(test)	32534_right	1.51617	Reject	DR0	Clear visibility of macular vessels
EyeQ(test)	13145_left	1.51634	Reject	DR0	Clear visibility of macular vessels
EyeQ(test)	42964_right	1.51707	Reject	DR0	Clear visibility of macular vessels
EyeQ(test)	29571_left	1.51908	Reject	DR0	Clear visibility of macular vessels
EyeQ(test)	6565_left	1.52202	Reject	DR0	Clear visibility of macular vessels
EyeQ(test)	17652_left	1.52254	Reject	DR0	Clear visibility of macular vessels
EyeQ(test)	24324_left	1.52427	Reject	DR0	Clear visibility of macular vessels
EyeQ(test)	10365_left	1.5246	Reject	DR0	Clear visibility of macular vessels
EyeQ(test)	25677_right	1.52726	Reject	DR0	Clear visibility of macular vessels
EyeQ(test)	2580_right	1.52807	Reject	DR0	Clear visibility of macular vessels
EyeQ(test)	25883_right	1.52874	Reject	DR0	Clear visibility of macular vessels
EyeQ(test)	38543_left	1.52915	Reject	DR0	Clear visibility of macular vessels
EyeQ(test)	19079_left	1.52918	Reject	DR0	Clear visibility of macular vessels
EyeQ(test)	41750_left	1.52946	Reject	DR0	Clear visibility of macular vessels
EyeQ(test)	37075_right	1.53021	Reject	DR0	Clear visibility of macular vessels
EyeQ(test)	20908_left	1.53198	Reject	DR0	Clear visibility of macular vessels
EyeQ(test)	26831_right	1.53244	Reject	DR0	Clear visibility of macular vessels
EyeQ(test)	26783_right	1.53415	Reject	DR0	Clear visibility of macular vessels
EyeQ(test)	5966_right	1.53469	Reject	DR0	Clear visibility of macular vessels
EyeQ(test)	30289_right	1.53546	Reject	DR0	Clear visibility of macular vessels
EyeQ(test)	17726_left	1.5357	Reject	DR0	Clear visibility of macular vessels
EyeQ(test)	17797_left	1.5382	Reject	DR0	Clear visibility of macular vessels
EyeQ(test)	42069_right	1.54176	Reject	DR0	Clear visibility of macular vessels
EyeQ(test)	9065_right	1.54431	Reject	DR0	Clear visibility of macular vessels
EyeQ(test)	16677_left	1.54551	Reject	DR0	Clear visibility of macular vessels
EyeQ(test)	15744_right	1.54623	Reject	DR0	Clear visibility of macular vessels
EyeQ(test)	8152_right	1.54811	Reject	DR0	Clear visibility of macular vessels
EyeQ(test)	28065_right	1.54931	Reject	DR0	Clear visibility of macular vessels
EyeQ(test)	34215_right	1.55062	Reject	DR0	Clear visibility of macular vessels
EyeQ(test)	39642_left	1.55109	Reject	DR0	Clear visibility of macular vessels
EyeQ(test)	22754_right	1.55415	Reject	DR0	Clear visibility of macular vessels
EyeQ(test)	15498_left	1.55491	Reject	DR0	Clear visibility of macular vessels
EyeQ(test)	4729_right	1.55507	Reject	DR0	Clear visibility of macular vessels
EyeQ(test)	27252_left	1.55622	Reject	DR0	Clear visibility of macular vessels
EyeQ(test)	33209_right	1.55741	Reject	DR0	Clear visibility of macular vessels
EyeQ(test)	42110_right	1.55769	Reject	DR0	Clear visibility of macular vessels
EyeQ(test)	41154_left	1.55979	Reject	DR0	Clear visibility of macular vessels
EyeQ(test)	40303_right	1.5602	Reject	DR0	Clear visibility of macular vessels
EyeQ(test)	30707_left	1.56153	Reject	DR0	Clear visibility of macular vessels
EyeQ(test)	5449_right	1.56155	Reject	DR0	Clear visibility of macular vessels
EyeQ(test)	14209_left	1.562	Reject	DR0	Clear visibility of macular vessels
EyeQ(test)	34464_left	1.56209	Reject	DR0	Clear visibility of macular vessels
EyeQ(test)	35352_right	1.56267	Reject	DR0	Clear visibility of macular vessels
EyeQ(test)	10289_right	1.56322	Reject	DR0	Clear visibility of macular vessels
EyeQ(test)	12935_right	1.56391	Reject	DR0	Clear visibility of macular vessels
EyeQ(test)	30325_right	1.56459	Reject	DR0	Clear visibility of macular vessels
EyeQ(test)	37175_right	1.56539	Reject	DR0	Clear visibility of macular vessels
EyeQ(test)	39594_right	1.56666	Reject	DR0	Clear visibility of macular vessels
EyeQ(test)	38977_right	1.56695	Reject	DR0	Clear visibility of macular vessels
EyeQ(test)	21440_right	1.56859	Reject	DR0	Clear visibility of macular vessels
EyeQ(test)	15498_right	1.57063	Reject	DR0	Clear visibility of macular vessels
EyeQ(test)	42718_left	1.57378	Reject	DR0	Clear visibility of macular vessels
EyeQ(test)	30975_right	1.57461	Reject	DR0	Clear visibility of macular vessels
EyeQ(test)	9872_right	1.57653	Reject	DR0	Clear visibility of macular vessels
EyeQ(test)	6565_right	1.5794	Reject	DR0	Clear visibility of macular vessels
EyeQ(test)	28121_left	1.57946	Reject	DR0	Clear visibility of macular vessels
EyeQ(test)	19548_right	1.58032	Reject	DR0	Clear visibility of macular vessels
EyeQ(test)	8109_right	1.58033	Reject	DR0	Clear visibility of macular vessels
EyeQ(test)	28081_left	1.5804	Reject	DR0	Clear visibility of macular vessels
EyeQ(test)	23340_right	1.58133	Reject	DR0	Clear visibility of macular vessels
EyeQ(test)	31892_right	1.58212	Reject	DR0	Clear visibility of macular vessels
EyeQ(test)	13910_left	1.58231	Reject	DR0	Clear visibility of macular vessels
EyeQ(test)	34332_left	1.58274	Reject	DR0	Clear visibility of macular vessels
EyeQ(test)	5402_right	1.58345	Reject	DR0	Clear visibility of macular vessels
EyeQ(test)	15845_right	1.58436	Reject	DR0	Clear visibility of macular vessels
EyeQ(test)	6919_right	1.58479	Reject	DR0	Clear visibility of macular vessels
EyeQ(test)	27741_right	1.58565	Reject	DR0	Clear visibility of macular vessels
EyeQ(test)	38314_right	1.5859	Reject	DR0	Clear visibility of macular vessels
EyeQ(test)	34876_right	1.58807	Reject	DR0	Clear visibility of macular vessels
EyeQ(test)	6526_right	1.59093	Reject	DR0	Clear visibility of macular vessels
EyeQ(test)	17274_right	1.59095	Reject	DR0	Clear visibility of macular vessels
EyeQ(test)	38797_right	1.59193	Reject	DR0	Clear visibility of macular vessels
EyeQ(test)	42001_right	1.59348	Reject	DR0	Clear visibility of macular vessels
EyeQ(test)	37392_left	1.59494	Reject	DR0	Clear visibility of macular vessels
EyeQ(test)	44286_right	1.60455	Reject	DR0	Clear visibility of macular vessels
EyeQ(test)	28965_right	1.60549	Reject	DR0	Clear visibility of macular vessels
EyeQ(test)	27631_right	1.60579	Reject	DR0	Clear visibility of macular vessels
EyeQ(test)	2244_left	1.61213	Reject	DR0	Clear visibility of macular vessels
EyeQ(test)	25798_left	1.61582	Reject	DR0	Clear visibility of macular vessels
EyeQ(test)	7148_left	1.61927	Reject	DR0	Clear visibility of macular vessels
EyeQ(test)	27490_right	1.52709	Reject	DR1	Clear visibility of macular vessels
EyeQ(test)	42559_right	1.53071	Reject	DR1	Clear visibility of macular vessels
EyeQ(test)	23449_left	1.53897	Reject	DR1	Clear visibility of macular vessels
EyeQ(test)	39642_right	1.54326	Reject	DR1	Clear visibility of macular vessels
EyeQ(test)	39746_right	1.5495	Reject	DR1	Clear visibility of macular vessels
EyeQ(test)	26673_left	1.55468	Reject	DR1	Clear visibility of macular vessels
EyeQ(test)	98_right	1.55569	Reject	DR1	Clear visibility of macular vessels
EyeQ(test)	30542_right	1.56865	Reject	DR1	Clear visibility of macular vessels
EyeQ(test)	25216_left	1.57709	Reject	DR1	Clear visibility of macular vessels
EyeQ(test)	7885_right	1.57891	Reject	DR1	Clear visibility of macular vessels
EyeQ(test)	16895_left	1.58331	Reject	DR1	Clear visibility of macular vessels
EyeQ(test)	28121_right	1.62329	Reject	DR1	Clear visibility of macular vessels
EyeQ(test)	10455_right	1.50295	Reject	DR2	Clear visibility of macular vessels
EyeQ(test)	41513_right	1.50841	Reject	DR2	Clear visibility of macular vessels
EyeQ(test)	17583_right	1.50983	Reject	DR2	Clear visibility of macular vessels
EyeQ(test)	33920_right	1.51142	Reject	DR2	Clear visibility of macular vessels
EyeQ(test)	2201_left	1.51381	Reject	DR2	Clear visibility of macular vessels
EyeQ(test)	461_right	1.51623	Reject	DR2	Clear visibility of macular vessels
EyeQ(test)	25634_left	1.52747	Reject	DR2	Clear visibility of macular vessels
EyeQ(test)	4315_left	1.53092	Reject	DR2	Clear visibility of macular vessels
EyeQ(test)	9908_left	1.53614	Reject	DR2	Clear visibility of macular vessels
EyeQ(test)	29306_right	1.55409	Reject	DR2	Clear visibility of macular vessels
EyeQ(test)	19203_left	1.55524	Reject	DR2	Clear visibility of macular vessels
EyeQ(test)	2732_right	1.55782	Reject	DR2	Clear visibility of macular vessels
EyeQ(test)	31208_right	1.56687	Reject	DR2	Clear visibility of macular vessels
EyeQ(test)	32310_right	1.56868	Reject	DR2	Clear visibility of macular vessels
EyeQ(test)	7145_right	1.57002	Reject	DR2	Clear visibility of macular vessels
EyeQ(test)	34385_right	1.5723	Reject	DR2	Clear visibility of macular vessels
EyeQ(test)	25049_right	1.5775	Reject	DR2	Clear visibility of macular vessels
EyeQ(test)	22858_right	1.585	Reject	DR2	Clear visibility of macular vessels
EyeQ(test)	2763_right	1.5882	Reject	DR2	Clear visibility of macular vessels
EyeQ(test)	4770_left	1.59249	Reject	DR2	Clear visibility of macular vessels
EyeQ(test)	2374_right	1.59251	Reject	DR2	Clear visibility of macular vessels
EyeQ(test)	23119_right	1.6002	Reject	DR2	Clear visibility of macular vessels
EyeQ(test)	4426_left	1.60517	Reject	DR2	Clear visibility of macular vessels
EyeQ(test)	43692_right	1.60567	Reject	DR2	Clear visibility of macular vessels
EyeQ(test)	22736_left	1.53226	Reject	DR3	Clear visibility of macular vessels
EyeQ(test)	41610_right	1.53459	Reject	DR3	Clear visibility of macular vessels
EyeQ(test)	1342_left	1.54707	Reject	DR3	Clear visibility of macular vessels
EyeQ(test)	15417_right	1.51271	Reject	DR4	Clear visibility of macular vessels
EyeQ(training)	40534_right	1.50093	Reject	DR0	Clear visibility of macular vessels
EyeQ(training)	40523_right	1.50163	Reject	DR0	Clear visibility of macular vessels
EyeQ(training)	38184_right	1.50375	Reject	DR0	Clear visibility of macular vessels
EyeQ(training)	9958_right	1.50904	Reject	DR0	Clear visibility of macular vessels
EyeQ(training)	24775_left	1.50965	Reject	DR0	Clear visibility of macular vessels
EyeQ(training)	25251_right	1.50984	Reject	DR0	Clear visibility of macular vessels
EyeQ(training)	10401_left	1.5106	Reject	DR0	Clear visibility of macular vessels
EyeQ(training)	37458_left	1.5132	Reject	DR0	Clear visibility of macular vessels
EyeQ(training)	17751_right	1.51555	Reject	DR0	Clear visibility of macular vessels
EyeQ(training)	38939_right	1.51706	Reject	DR0	Clear visibility of macular vessels
EyeQ(training)	32712_left	1.51939	Reject	DR0	Clear visibility of macular vessels
EyeQ(training)	2204_left	1.52118	Reject	DR0	Clear visibility of macular vessels
EyeQ(training)	26217_right	1.52413	Reject	DR0	Clear visibility of macular vessels
EyeQ(training)	3938_right	1.52653	Reject	DR0	Clear visibility of macular vessels
EyeQ(training)	24641_left	1.52657	Reject	DR0	Clear visibility of macular vessels
EyeQ(training)	32809_right	1.52663	Reject	DR0	Clear visibility of macular vessels
EyeQ(training)	30667_right	1.52854	Reject	DR0	Clear visibility of macular vessels
EyeQ(training)	21965_right	1.52917	Reject	DR0	Clear visibility of macular vessels
EyeQ(training)	18516_right	1.52939	Reject	DR0	Clear visibility of macular vessels
EyeQ(training)	31987_right	1.53119	Reject	DR0	Clear visibility of macular vessels
EyeQ(training)	10962_left	1.53186	Reject	DR0	Clear visibility of macular vessels
EyeQ(training)	16183_right	1.53526	Reject	DR0	Clear visibility of macular vessels
EyeQ(training)	23088_right	1.53733	Reject	DR0	Clear visibility of macular vessels
EyeQ(training)	19378_left	1.54148	Reject	DR0	Clear visibility of macular vessels
EyeQ(training)	41167_left	1.54401	Reject	DR0	Clear visibility of macular vessels
EyeQ(training)	8316_right	1.54567	Reject	DR0	Clear visibility of macular vessels
EyeQ(training)	14154_right	1.54623	Reject	DR0	Clear visibility of macular vessels
EyeQ(training)	27161_right	1.54724	Reject	DR0	Clear visibility of macular vessels
EyeQ(training)	22637_right	1.55411	Reject	DR0	Clear visibility of macular vessels
EyeQ(training)	38160_right	1.55587	Reject	DR0	Clear visibility of macular vessels
EyeQ(training)	43033_left	1.55691	Reject	DR0	Clear visibility of macular vessels
EyeQ(training)	30726_right	1.55829	Reject	DR0	Clear visibility of macular vessels
EyeQ(training)	20273_left	1.55968	Reject	DR0	Clear visibility of macular vessels
EyeQ(training)	41148_right	1.56373	Reject	DR0	Clear visibility of macular vessels
EyeQ(training)	13033_right	1.56376	Reject	DR0	Clear visibility of macular vessels
EyeQ(training)	16693_right	1.56412	Reject	DR0	Clear visibility of macular vessels
EyeQ(training)	3750_right	1.56561	Reject	DR0	Clear visibility of macular vessels
EyeQ(training)	8742_right	1.56788	Reject	DR0	Clear visibility of macular vessels
EyeQ(training)	5992_left	1.57067	Reject	DR0	Clear visibility of macular vessels
EyeQ(training)	26466_right	1.57437	Reject	DR0	Clear visibility of macular vessels
EyeQ(training)	20114_right	1.57441	Reject	DR0	Clear visibility of macular vessels
EyeQ(training)	41823_right	1.57745	Reject	DR0	Clear visibility of macular vessels
EyeQ(training)	1052_left	1.57924	Reject	DR0	Clear visibility of macular vessels
EyeQ(training)	36378_left	1.58185	Reject	DR0	Clear visibility of macular vessels
EyeQ(training)	19462_right	1.5821	Reject	DR0	Clear visibility of macular vessels
EyeQ(training)	30997_right	1.58362	Reject	DR0	Clear visibility of macular vessels
EyeQ(training)	8928_right	1.58423	Reject	DR0	Clear visibility of macular vessels
EyeQ(training)	30990_right	1.58515	Reject	DR0	Clear visibility of macular vessels
EyeQ(training)	7214_right	1.58658	Reject	DR0	Clear visibility of macular vessels
EyeQ(training)	34207_right	1.58867	Reject	DR0	Clear visibility of macular vessels
EyeQ(training)	15780_right	1.58896	Reject	DR0	Clear visibility of macular vessels
EyeQ(training)	30997_left	1.59242	Reject	DR0	Clear visibility of macular vessels
EyeQ(training)	13458_left	1.59271	Reject	DR0	Clear visibility of macular vessels
EyeQ(training)	30970_right	1.59972	Reject	DR0	Clear visibility of macular vessels
EyeQ(training)	43033_right	1.60512	Reject	DR0	Clear visibility of macular vessels
EyeQ(training)	29661_right	1.61535	Reject	DR0	Clear visibility of macular vessels
EyeQ(training)	29708_right	1.61873	Reject	DR0	Clear visibility of macular vessels
EyeQ(training)	20515_right	1.62689	Reject	DR0	Clear visibility of macular vessels
EyeQ(training)	2159_right	1.62931	Reject	DR0	Clear visibility of macular vessels
EyeQ(training)	24871_right	1.63593	Reject	DR0	Clear visibility of macular vessels
EyeQ(training)	20513_left	1.51732	Reject	DR1	Clear visibility of macular vessels
EyeQ(training)	15529_right	1.53503	Reject	DR1	Clear visibility of macular vessels
EyeQ(training)	24491_right	1.53686	Reject	DR1	Clear visibility of macular vessels
EyeQ(training)	38478_right	1.55622	Reject	DR1	Clear visibility of macular vessels
EyeQ(training)	39284_left	1.56342	Reject	DR1	Clear visibility of macular vessels
EyeQ(training)	374_right	1.57534	Reject	DR1	Clear visibility of macular vessels
EyeQ(training)	13945_right	1.60532	Reject	DR1	Clear visibility of macular vessels
EyeQ(training)	34113_left	1.5076	Reject	DR2	Clear visibility of macular vessels
EyeQ(training)	39451_right	1.51011	Reject	DR2	Clear visibility of macular vessels
EyeQ(training)	32668_right	1.51054	Reject	DR2	Clear visibility of macular vessels
EyeQ(training)	25165_right	1.51196	Reject	DR2	Clear visibility of macular vessels
EyeQ(training)	4443_right	1.51421	Reject	DR2	Clear visibility of macular vessels
EyeQ(training)	1362_right	1.51641	Reject	DR2	Clear visibility of macular vessels
EyeQ(training)	8181_right	1.52284	Reject	DR2	Clear visibility of macular vessels
EyeQ(training)	10230_right	1.52328	Reject	DR2	Clear visibility of macular vessels
EyeQ(training)	3275_right	1.52927	Reject	DR2	Clear visibility of macular vessels
EyeQ(training)	31816_right	1.53256	Reject	DR2	Clear visibility of macular vessels
EyeQ(training)	195_right	1.53558	Reject	DR2	Clear visibility of macular vessels
EyeQ(training)	35655_right	1.53687	Reject	DR2	Clear visibility of macular vessels
EyeQ(training)	1407_left	1.55102	Reject	DR2	Clear visibility of macular vessels
EyeQ(training)	33750_left	1.56173	Reject	DR2	Clear visibility of macular vessels
EyeQ(training)	43929_right	1.56313	Reject	DR2	Clear visibility of macular vessels
EyeQ(training)	40941_right	1.56682	Reject	DR2	Clear visibility of macular vessels
EyeQ(training)	22679_left	1.59475	Reject	DR2	Clear visibility of macular vessels
EyeQ(training)	24871_left	1.61756	Reject	DR2	Clear visibility of macular vessels
EyeQ(training)	43416_left	1.50622	Reject	DR3	Clear visibility of macular vessels
EyeQ(training)	6433_right	1.51671	Reject	DR3	Clear visibility of macular vessels
EyeQ(training)	26200_left	1.53277	Reject	DR3	Clear visibility of macular vessels
EyeQ(training)	29484_left	1.55397	Reject	DR3	Clear visibility of macular vessels
