# Supplementary material for: Fractal dimension of retinal vasculature as an image quality metric for automated fundus image analysis systems
Source: Sci Rep. 2022 Jul 13;12:11868. doi: 10.1038/s41598-022-16089-3 (PMC9279448; doi:10.1038/s41598-022-16089-3)
Supplement: Supplementary file 2 — Supplementary Information 2. [file 41598_2022_16089_MOESM2_ESM.xlsx]

## Sheet: HRF-quality
File_name	FD	Quality_label
2_bad	1.46605	Bad
1_bad	1.4823	Bad
3_bad	1.48674	Bad
6_bad	1.53792	Bad
13_bad	1.53841	Bad
14_bad	1.55201	Bad
11_bad	1.55624	Bad
5_bad	1.56183	Bad
16_bad	1.56393	Bad
4_bad	1.56616	Bad
15_bad	1.57676	Bad
7_bad	1.58492	Bad
10_bad	1.59084	Bad
9_bad	1.5936	Bad
18_bad	1.59367	Bad
12_bad	1.59776	Bad
8_bad	1.60525	Bad
17_bad	1.60784	Bad
6_good	1.55492	Good
10_good	1.56403	Good
5_good	1.59053	Good
7_good	1.59698	Good
13_good	1.59843	Good
4_good	1.61152	Good
1_good	1.61263	Good
3_good	1.61446	Good
14_good	1.61597	Good
11_good	1.61817	Good
12_good	1.62021	Good
2_good	1.62509	Good
18_good	1.6355	Good
9_good	1.6355	Good
17_good	1.6393	Good
8_good	1.6393	Good
15_good	1.64153	Good
16_good	1.65087	Good

## Sheet: DRIMDB
File_name	Quality_label	FD
drimdb_bad (35)	bad	0.489595
drimdb_bad (34)	bad	0.609605
drimdb_bad (5)	bad	0.668472
drimdb_bad (23)	bad	0.684993
drimdb_bad (52)	bad	0.720067
drimdb_bad (33)	bad	0.734486
drimdb_bad (2)	bad	0.742202
drimdb_bad (32)	bad	0.74344
drimdb_bad (53)	bad	0.754919
drimdb_bad (15)	bad	0.806883
drimdb_bad (69)	bad	0.807528
drimdb_bad (36)	bad	0.81682
drimdb_bad (31)	bad	0.865999
drimdb_bad (41)	bad	0.880655
drimdb_bad (11)	bad	0.922777
drimdb_bad (1)	bad	0.92651
drimdb_bad (63)	bad	0.934596
drimdb_bad (10)	bad	0.93737
drimdb_bad (3)	bad	0.944516
drimdb_bad (9)	bad	0.946846
drimdb_bad (20)	bad	0.956399
drimdb_bad (55)	bad	0.957933
drimdb_bad (62)	bad	0.958423
drimdb_bad (24)	bad	0.977447
drimdb_bad (47)	bad	0.995762
drimdb_bad (16)	bad	1.01757
drimdb_bad (42)	bad	1.01808
drimdb_bad (22)	bad	1.01976
drimdb_bad (46)	bad	1.04252
drimdb_bad (59)	bad	1.04279
drimdb_bad (18)	bad	1.05455
drimdb_bad (51)	bad	1.05805
drimdb_bad (12)	bad	1.07019
drimdb_bad (25)	bad	1.0786
drimdb_bad (56)	bad	1.08096
drimdb_bad (14)	bad	1.09622
drimdb_bad (45)	bad	1.09957
drimdb_bad (60)	bad	1.12066
drimdb_bad (65)	bad	1.12763
drimdb_bad (40)	bad	1.13595
drimdb_bad (19)	bad	1.13919
drimdb_bad (4)	bad	1.1444
drimdb_bad (57)	bad	1.15238
drimdb_bad (43)	bad	1.16049
drimdb_bad (68)	bad	1.1623
drimdb_bad (61)	bad	1.18577
drimdb_bad (49)	bad	1.19093
drimdb_bad (7)	bad	1.19751
drimdb_bad (44)	bad	1.19972
drimdb_bad (8)	bad	1.20048
drimdb_bad (6)	bad	1.20401
drimdb_bad (67)	bad	1.20462
drimdb_bad (50)	bad	1.20641
drimdb_bad (58)	bad	1.21898
drimdb_bad (13)	bad	1.23014
drimdb_bad (21)	bad	1.24143
drimdb_bad (29)	bad	1.25279
drimdb_bad (66)	bad	1.25962
drimdb_bad (17)	bad	1.26312
drimdb_bad (30)	bad	1.26738
drimdb_bad (28)	bad	1.26973
drimdb_bad (48)	bad	1.27575
drimdb_bad (27)	bad	1.28681
drimdb_bad (54)	bad	1.29278
drimdb_bad (37)	bad	1.31791
drimdb_bad (64)	bad	1.32808
drimdb_bad (38)	bad	1.33869
drimdb_bad (26)	bad	1.38097
drimdb_bad (39)	bad	1.49213
drimdb_good (53)	good	1.45102
drimdb_good (34)	good	1.45684
drimdb_good (64)	good	1.46774
drimdb_good (15)	good	1.49496
drimdb_good (48)	good	1.49574
drimdb_good (14)	good	1.50444
drimdb_good (71)	good	1.51218
drimdb_good (54)	good	1.51347
drimdb_good (18)	good	1.51403
drimdb_good (111)	good	1.51483
drimdb_good (37)	good	1.51589
drimdb_good (112)	good	1.51599
drimdb_good (65)	good	1.5163
drimdb_good (36)	good	1.51779
drimdb_good (50)	good	1.52491
drimdb_good (39)	good	1.52513
drimdb_good (99)	good	1.52656
drimdb_good (23)	good	1.52698
drimdb_good (87)	good	1.53057
drimdb_good (10)	good	1.53467
drimdb_good (16)	good	1.5405
drimdb_good (43)	good	1.54179
drimdb_good (121)	good	1.54212
drimdb_good (100)	good	1.54229
drimdb_good (95)	good	1.54233
drimdb_good (78)	good	1.54234
drimdb_good (55)	good	1.54338
drimdb_good (8)	good	1.54435
drimdb_good (80)	good	1.54507
drimdb_good (56)	good	1.54561
drimdb_good (61)	good	1.54666
drimdb_good (28)	good	1.54726
drimdb_good (88)	good	1.54814
drimdb_good (74)	good	1.54818
drimdb_good (19)	good	1.54826
drimdb_good (125)	good	1.55112
drimdb_good (91)	good	1.55152
drimdb_good (116)	good	1.5519
drimdb_good (3)	good	1.55251
drimdb_good (102)	good	1.55252
drimdb_good (72)	good	1.55297
drimdb_good (119)	good	1.55464
drimdb_good (114)	good	1.55514
drimdb_good (59)	good	1.55661
drimdb_good (32)	good	1.55697
drimdb_good (97)	good	1.55763
drimdb_good (115)	good	1.55887
drimdb_good (68)	good	1.56029
drimdb_good (104)	good	1.56201
drimdb_good (49)	good	1.56205
drimdb_good (17)	good	1.56309
drimdb_good (2)	good	1.56324
drimdb_good (41)	good	1.56351
drimdb_good (84)	good	1.56355
drimdb_good (109)	good	1.56358
drimdb_good (120)	good	1.56412
drimdb_good (11)	good	1.56439
drimdb_good (30)	good	1.5646
drimdb_good (79)	good	1.56541
drimdb_good (6)	good	1.56541
drimdb_good (101)	good	1.56692
drimdb_good (26)	good	1.56708
drimdb_good (40)	good	1.56738
drimdb_good (77)	good	1.56791
drimdb_good (113)	good	1.56792
drimdb_good (12)	good	1.56879
drimdb_good (9)	good	1.56955
drimdb_good (52)	good	1.56976
drimdb_good (86)	good	1.57009
drimdb_good (92)	good	1.57037
drimdb_good (38)	good	1.57064
drimdb_good (108)	good	1.5711
drimdb_good (98)	good	1.5718
drimdb_good (73)	good	1.57274
drimdb_good (1)	good	1.57393
drimdb_good (58)	good	1.57427
drimdb_good (29)	good	1.57518
drimdb_good (35)	good	1.57538
drimdb_good (33)	good	1.57803
drimdb_good (42)	good	1.57878
drimdb_good (118)	good	1.57943
drimdb_good (7)	good	1.57975
drimdb_good (96)	good	1.58007
drimdb_good (51)	good	1.58007
drimdb_good (60)	good	1.58033
drimdb_good (106)	good	1.58128
drimdb_good (5)	good	1.58151
drimdb_good (83)	good	1.58192
drimdb_good (107)	good	1.58208
drimdb_good (25)	good	1.58231
drimdb_good (24)	good	1.58271
drimdb_good (57)	good	1.58347
drimdb_good (75)	good	1.58416
drimdb_good (27)	good	1.58445
drimdb_good (67)	good	1.58453
drimdb_good (124)	good	1.58545
drimdb_good (76)	good	1.5872
drimdb_good (63)	good	1.58786
drimdb_good (81)	good	1.58849
drimdb_good (66)	good	1.58939
drimdb_good (13)	good	1.59
drimdb_good (44)	good	1.59779
drimdb_good (70)	good	1.59943
drimdb_good (105)	good	1.60047
drimdb_good (90)	good	1.60074
drimdb_good (110)	good	1.60141
drimdb_good (4)	good	1.60251
drimdb_good (117)	good	1.60419
drimdb_good (85)	good	1.60593
drimdb_good (31)	good	1.60729
drimdb_good (89)	good	1.60765
drimdb_good (21)	good	1.60772
drimdb_good (123)	good	1.60993
drimdb_good (45)	good	1.61012
drimdb_good (82)	good	1.61128
drimdb_good (69)	good	1.6119
drimdb_good (93)	good	1.61192
drimdb_good (62)	good	1.61314
drimdb_good (122)	good	1.61321
drimdb_good (103)	good	1.61803
drimdb_good (47)	good	1.62016
drimdb_good (20)	good	1.62189
drimdb_good (46)	good	1.63143
drimdb_good (22)	good	1.63388
drimdb_good (94)	good	1.64556
drimdb_outlier (8)	outlier	0.699385
drimdb_outlier (9)	outlier	0.71578
drimdb_outlier (1)	outlier	0.996778
drimdb_outlier (10)	outlier	1.09989
drimdb_outlier (5)	outlier	1.13871
drimdb_outlier (11)	outlier	1.23651
drimdb_outlier (2)	outlier	1.29083
drimdb_outlier (17)	outlier	1.3134
drimdb_outlier (16)	outlier	1.33951
drimdb_outlier (22)	outlier	1.34032
drimdb_outlier (7)	outlier	1.36468
drimdb_outlier (19)	outlier	1.37711
drimdb_outlier (3)	outlier	1.39036
drimdb_outlier (15)	outlier	1.43969
drimdb_outlier (4)	outlier	1.44936
drimdb_outlier (21)	outlier	1.45751
drimdb_outlier (14)	outlier	1.46115
drimdb_outlier (20)	outlier	1.46528
drimdb_outlier (13)	outlier	1.48858
drimdb_outlier (12)	outlier	1.52059
drimdb_outlier (18)	outlier	1.5349
drimdb_outlier (6)	outlier	1.54169

## Sheet: DeepDRiD(original labels)
File_name	FD	Quality_label	DR_level	Clarity	Field_definition	Artifact
115_r2	0.849447	Bad	DR0	1	8	10
166_r2	1.00559	Bad	DR0	1	1	10
114_r1	1.13351	Bad	DR0	4	8	8
262_r1	1.17456	Bad	DR0	6	8	10
115_l1	1.19356	Bad	DR0	4	8	10
291_r2	1.23701	Bad	DR0	8	4	8
139_r2	1.25651	Bad	DR0	1	8	10
115_l2	1.26698	Bad	DR0	1	8	10
102_l1	1.28775	Bad	DR0	4	8	8
380_r2	1.2884	Bad	DR0	4	8	10
232_l1	1.30198	Bad	DR0	6	8	6
201_l1	1.30513	Bad	DR0	6	6	8
192_r2	1.32122	Bad	DR0	4	8	8
273_r1	1.3237	Bad	DR0	8	6	8
315_r2	1.32536	Bad	DR0	4	8	8
51_l1	1.33671	Bad	DR0	4	6	8
76_l1	1.33712	Bad	DR0	4	8	10
114_r2	1.33741	Bad	DR0	6	8	8
184_r2	1.34815	Bad	DR0	4	8	8
49_r1	1.35266	Bad	DR0	6	8	8
178_r1	1.3651	Bad	DR0	6	8	6
205_l2	1.37615	Bad	DR0	6	8	8
380_l2	1.37626	Bad	DR0	4	8	8
41_l1	1.37709	Bad	DR0	1	6	10
101_r2	1.3798	Bad	DR0	6	8	8
319_r1	1.38105	Bad	DR0	6	6	6
160_l1	1.38416	Bad	DR0	8	6	8
49_l1	1.38774	Bad	DR0	6	4	6
316_r1	1.39208	Bad	DR0	8	8	4
166_r1	1.39435	Bad	DR0	4	4	10
160_r1	1.39469	Bad	DR0	6	8	8
185_r2	1.39561	Bad	DR0	8	8	4
160_r2	1.39878	Bad	DR0	8	8	8
3_r2	1.40747	Bad	DR0	4	8	8
67_l2	1.40855	Bad	DR0	8	8	0
185_l1	1.40887	Bad	DR0	8	8	4
232_l2	1.40899	Bad	DR0	6	8	4
335_l1	1.41047	Bad	DR0	8	6	6
115_r1	1.41156	Bad	DR0	6	8	6
380_r1	1.41164	Bad	DR0	6	8	6
31_r1	1.41478	Bad	DR0	4	8	8
340_r1	1.41519	Bad	DR0	6	6	8
178_r2	1.41586	Bad	DR0	8	6	6
351_l2	1.41732	Bad	DR0	4	8	8
67_l1	1.41875	Bad	DR0	10	8	1
64_l2	1.42058	Bad	DR0	10	4	0
433_l1	1.42163	Bad	DR0	6	6	8
201_l2	1.42314	Bad	DR0	6	8	6
111_r1	1.42343	Bad	DR0	6	8	6
401_l2	1.42418	Bad	DR0	6	8	8
431_l2	1.42507	Bad	DR0	1	8	10
5_r1	1.42676	Bad	DR0	6	8	6
340_l1	1.42751	Bad	DR0	8	4	4
230_r2	1.43364	Bad	DR0	6	8	8
101_r1	1.43662	Bad	DR0	6	6	6
204_r2	1.43796	Bad	DR0	8	8	6
253_l1	1.43885	Bad	DR0	6	8	8
129_l1	1.43898	Bad	DR0	4	8	8
179_r1	1.43942	Bad	DR0	8	8	6
79_r1	1.43947	Bad	DR0	6	8	6
262_l1	1.44072	Bad	DR0	6	8	8
45_r1	1.44152	Bad	DR0	1	8	8
111_r2	1.44434	Bad	DR0	6	8	8
230_r1	1.44451	Bad	DR0	6	8	10
83_r1	1.44476	Bad	DR0	6	8	10
273_r2	1.44736	Bad	DR0	6	8	6
179_r2	1.44897	Bad	DR0	6	8	8
178_l1	1.4491	Bad	DR0	6	8	4
94_l1	1.45135	Bad	DR0	8	8	8
390_r2	1.45441	Bad	DR0	10	8	1
174_r2	1.45625	Bad	DR0	8	8	8
166_l2	1.45875	Bad	DR0	1	8	10
373_l1	1.45881	Bad	DR0	8	8	4
261_l2	1.45884	Bad	DR0	1	8	8
264_r1	1.46028	Bad	DR0	6	6	6
194_r2	1.46044	Bad	DR0	6	8	8
397_r2	1.46123	Bad	DR0	4	8	6
380_l1	1.4619	Bad	DR0	6	8	6
135_r2	1.4635	Bad	DR0	4	8	8
127_l1	1.46438	Bad	DR0	8	6	0
218_r1	1.46538	Bad	DR0	6	8	8
125_l1	1.46572	Bad	DR0	8	8	6
150_r1	1.46661	Bad	DR0	10	6	4
238_l1	1.46795	Bad	DR0	4	8	8
370_l1	1.4697	Bad	DR0	8	6	6
206_r2	1.46976	Bad	DR0	8	8	4
430_l2	1.47255	Bad	DR0	8	8	8
329_l1	1.47275	Bad	DR0	8	4	4
401_r1	1.4732	Bad	DR0	8	6	6
414_r1	1.47346	Bad	DR0	8	6	8
14_r1	1.47365	Bad	DR0	8	8	4
358_r2	1.47442	Bad	DR0	6	8	8
262_l2	1.47458	Bad	DR0	4	8	8
275_r2	1.47482	Bad	DR0	6	8	6
399_l1	1.47527	Bad	DR0	8	8	8
149_l1	1.47541	Bad	DR0	6	6	6
192_r1	1.47587	Bad	DR0	6	8	8
180_r1	1.4762	Bad	DR0	6	8	8
247_r2	1.47654	Bad	DR0	6	8	4
316_l1	1.47678	Bad	DR0	4	8	6
233_l1	1.47767	Bad	DR0	4	8	10
390_r1	1.47806	Bad	DR0	10	8	0
124_r2	1.47838	Bad	DR0	6	8	6
375_r2	1.4791	Bad	DR0	8	10	4
395_r1	1.47945	Bad	DR0	10	6	4
230_l1	1.48109	Bad	DR0	6	8	6
316_l2	1.48111	Bad	DR0	4	8	8
281_r1	1.48184	Bad	DR0	8	6	4
178_l2	1.48187	Bad	DR0	8	8	6
16_r2	1.48318	Bad	DR0	8	8	6
238_l2	1.48349	Bad	DR0	6	8	6
174_r1	1.48449	Bad	DR0	4	8	8
184_l1	1.48454	Bad	DR0	8	8	6
184_r1	1.48477	Bad	DR0	6	8	8
185_l2	1.48482	Bad	DR0	6	8	0
44_r1	1.48531	Bad	DR0	8	6	6
233_l2	1.48555	Bad	DR0	1	8	10
373_r1	1.48678	Bad	DR0	10	8	4
139_r1	1.49006	Bad	DR0	6	8	8
316_r2	1.49052	Bad	DR0	8	8	4
320_l2	1.49068	Bad	DR0	6	8	6
217_r1	1.4908	Bad	DR0	6	8	6
322_r1	1.49119	Bad	DR0	10	8	6
238_r1	1.49224	Bad	DR0	6	6	4
194_r1	1.49257	Bad	DR0	6	8	6
3_r1	1.49271	Bad	DR0	10	8	0
137_l1	1.49288	Bad	DR0	8	8	4
262_r2	1.49293	Bad	DR0	4	8	8
9_r1	1.49354	Bad	DR0	10	8	6
322_l1	1.49506	Bad	DR0	6	8	6
65_l2	1.49549	Bad	DR0	6	8	6
82_r1	1.49645	Bad	DR0	6	6	4
278_r2	1.4966	Bad	DR0	8	8	4
137_l2	1.49668	Bad	DR0	6	4	6
414_r2	1.49828	Bad	DR0	8	8	4
285_l1	1.49853	Bad	DR0	8	8	4
298_r1	1.49861	Bad	DR0	6	8	8
344_r1	1.49932	Bad	DR0	4	8	8
124_r1	1.49945	Bad	DR0	8	8	0
324_l1	1.49957	Bad	DR0	6	6	8
225_r1	1.49994	Bad	DR0	8	8	4
320_l1	1.50153	Bad	DR0	6	4	4
285_l2	1.50157	Bad	DR0	8	6	6
166_l1	1.50243	Bad	DR0	4	8	8
358_r1	1.50303	Bad	DR0	6	8	4
406_l2	1.5034	Bad	DR0	6	8	8
344_l1	1.50365	Bad	DR0	6	8	8
291_r1	1.50442	Bad	DR0	8	8	1
359_r1	1.50447	Bad	DR0	8	8	6
71_l2	1.50481	Bad	DR0	4	8	8
433_l2	1.50504	Bad	DR0	6	8	6
247_r1	1.50506	Bad	DR0	8	8	4
185_r1	1.50565	Bad	DR0	8	8	6
205_l1	1.50651	Bad	DR0	8	8	4
106_l2	1.50717	Bad	DR0	4	8	0
106_l1	1.50781	Bad	DR0	4	8	0
333_l1	1.50898	Bad	DR0	10	8	4
230_l2	1.50943	Bad	DR0	6	8	0
227_l1	1.51054	Bad	DR0	6	6	0
58_l1	1.51085	Bad	DR0	8	8	6
180_r2	1.51132	Bad	DR0	6	8	4
322_l2	1.51232	Bad	DR0	8	8	4
90_r1	1.51354	Bad	DR0	6	8	4
16_r1	1.51444	Bad	DR0	6	6	6
378_r1	1.51555	Bad	DR0	8	4	4
92_l1	1.51556	Bad	DR0	8	6	0
51_l2	1.51571	Bad	DR0	6	8	8
223_r1	1.51668	Bad	DR0	8	8	6
430_l1	1.51712	Bad	DR0	8	8	4
9_r2	1.5172	Bad	DR0	8	8	4
71_r2	1.51767	Bad	DR0	8	8	4
406_l1	1.51835	Bad	DR0	6	6	8
133_r1	1.51877	Bad	DR0	8	4	4
261_l1	1.51884	Bad	DR0	8	8	4
189_r1	1.51894	Bad	DR0	8	8	6
297_l1	1.51927	Bad	DR0	8	8	6
264_l1	1.5198	Bad	DR0	6	8	8
184_l2	1.52037	Bad	DR0	8	4	0
31_r2	1.52056	Bad	DR0	6	8	8
204_r1	1.52141	Bad	DR0	8	8	0
397_l1	1.52218	Bad	DR0	6	8	8
76_l2	1.52244	Bad	DR0	6	10	10
79_r2	1.52312	Bad	DR0	8	6	6
212_r1	1.52331	Bad	DR0	6	8	8
214_r1	1.52345	Bad	DR0	6	8	0
223_l1	1.52462	Bad	DR0	6	8	8
344_l2	1.52464	Bad	DR0	8	8	6
271_l1	1.52468	Bad	DR0	8	8	0
365_l1	1.52509	Bad	DR0	8	6	4
17_l1	1.52599	Bad	DR0	8	8	4
222_r2	1.52608	Bad	DR0	4	8	8
54_r1	1.52612	Bad	DR0	8	8	4
402_l1	1.52664	Bad	DR0	6	6	6
268_r2	1.52715	Bad	DR0	8	8	4
5_r2	1.52734	Bad	DR0	8	8	0
98_l2	1.52737	Bad	DR0	4	8	10
128_l1	1.52767	Bad	DR0	6	8	1
285_r2	1.52782	Bad	DR0	6	8	8
135_r1	1.52808	Bad	DR0	6	8	6
1_r1	1.52819	Bad	DR0	8	8	4
227_l2	1.52911	Bad	DR0	8	8	0
275_l2	1.52928	Bad	DR0	6	8	4
93_r2	1.5296	Bad	DR0	10	8	0
1_l1	1.52964	Bad	DR0	8	8	4
189_r2	1.52994	Bad	DR0	6	8	0
374_r1	1.53186	Bad	DR0	10	6	4
150_r2	1.53212	Bad	DR0	8	8	0
373_r2	1.53223	Bad	DR0	8	4	6
397_r1	1.53263	Bad	DR0	4	8	6
22_r2	1.53367	Bad	DR0	6	8	6
260_r1	1.53403	Bad	DR0	6	8	0
210_r1	1.53463	Bad	DR0	10	8	4
238_r2	1.53496	Bad	DR0	6	8	0
204_l2	1.53496	Bad	DR0	6	8	4
225_r2	1.53584	Bad	DR0	6	8	6
264_r2	1.53654	Bad	DR0	8	8	0
161_l1	1.53698	Bad	DR0	10	8	4
235_r1	1.53734	Bad	DR0	6	8	4
33_l1	1.53791	Bad	DR0	8	6	0
332_r1	1.53804	Bad	DR0	10	6	0
212_r2	1.5387	Bad	DR0	8	8	4
74_r1	1.53875	Bad	DR0	1	8	8
335_l2	1.53925	Bad	DR0	10	8	0
90_r2	1.53931	Bad	DR0	6	8	6
378_r2	1.53948	Bad	DR0	6	8	6
159_r1	1.53968	Bad	DR0	6	6	4
163_l2	1.53988	Bad	DR0	10	10	1
64_l1	1.54059	Bad	DR0	6	8	0
269_r1	1.54128	Bad	DR0	8	1	8
76_r2	1.5415	Bad	DR0	8	4	0
227_r1	1.54208	Bad	DR0	8	8	0
149_l2	1.54232	Bad	DR0	8	8	0
278_r1	1.54244	Bad	DR0	8	6	4
397_l2	1.54294	Bad	DR0	6	8	1
390_l1	1.54323	Bad	DR0	8	8	0
369_r1	1.54354	Bad	DR0	4	8	10
93_r1	1.54398	Bad	DR0	8	6	0
157_l1	1.54446	Bad	DR0	6	8	0
173_r1	1.54448	Bad	DR0	10	8	0
251_r1	1.54477	Bad	DR0	10	8	0
281_r2	1.54515	Bad	DR0	10	8	0
399_l2	1.54533	Bad	DR0	8	8	1
157_l2	1.54568	Bad	DR0	6	8	0
164_r4	1.54569	Bad	DR0	10	4	0
327_r1	1.54582	Bad	DR0	10	8	0
127_l2	1.54608	Bad	DR0	10	8	0
271_r1	1.54614	Bad	DR0	8	4	0
102_l2	1.5464	Bad	DR0	8	8	4
275_l1	1.54645	Bad	DR0	10	8	4
14_r2	1.5467	Bad	DR0	10	8	0
313_l1	1.54672	Bad	DR0	10	6	1
271_l2	1.54676	Bad	DR0	10	8	0
83_r2	1.54695	Bad	DR0	8	8	0
125_l2	1.54916	Bad	DR0	6	8	4
218_r2	1.54932	Bad	DR0	6	8	6
106_r1	1.54992	Bad	DR0	4	8	8
204_l1	1.55007	Bad	DR0	6	8	8
351_l1	1.5502	Bad	DR0	6	8	0
355_r1	1.55023	Bad	DR0	6	8	0
106_r2	1.55046	Bad	DR0	8	8	0
332_r2	1.55066	Bad	DR0	10	8	0
395_l1	1.55083	Bad	DR0	8	4	4
193_l1	1.55112	Bad	DR0	10	6	0
407_r1	1.55128	Bad	DR0	8	8	0
18_r2	1.55185	Bad	DR0	8	8	4
369_r2	1.55281	Bad	DR0	6	8	6
251_l1	1.55292	Bad	DR0	8	10	0
164_r3	1.55349	Bad	DR0	8	4	0
210_r2	1.55413	Bad	DR0	8	10	4
81_r1	1.55427	Bad	DR0	10	8	0
322_r2	1.55429	Bad	DR0	10	8	0
315_r1	1.55452	Bad	DR0	6	8	4
90_l2	1.55627	Bad	DR0	6	8	0
363_l1	1.55632	Bad	DR0	10	6	4
359_r2	1.5564	Bad	DR0	8	8	6
260_r2	1.55678	Bad	DR0	6	8	4
75_l1	1.55696	Bad	DR0	6	8	8
199_r1	1.5572	Bad	DR0	8	6	4
214_r2	1.55743	Bad	DR0	8	8	0
363_l2	1.55817	Bad	DR0	10	8	4
285_r1	1.55878	Bad	DR0	10	8	0
379_r1	1.55938	Bad	DR0	10	6	0
227_r2	1.55948	Bad	DR0	8	8	0
199_r2	1.55969	Bad	DR0	6	8	8
173_r2	1.55982	Bad	DR0	8	8	0
222_r1	1.55993	Bad	DR0	8	8	4
268_r1	1.56059	Bad	DR0	8	8	0
47_l1	1.56068	Bad	DR0	10	8	4
251_r2	1.56109	Bad	DR0	8	8	0
401_r2	1.56212	Bad	DR0	6	8	0
344_r2	1.56229	Bad	DR0	6	8	8
413_l1	1.56263	Bad	DR0	10	8	0
385_r2	1.56331	Bad	DR0	6	8	4
399_r2	1.56352	Bad	DR0	10	8	0
231_l1	1.56393	Bad	DR0	10	8	4
269_r2	1.56553	Bad	DR0	10	8	0
399_r1	1.56602	Bad	DR0	6	8	4
28_l1	1.56615	Bad	DR0	10	4	0
233_r1	1.56657	Bad	DR0	1	8	8
264_l2	1.5667	Bad	DR0	8	8	6
365_l2	1.5669	Bad	DR0	8	8	0
324_l2	1.56736	Bad	DR0	10	10	0
22_r1	1.56745	Bad	DR0	8	8	0
375_r1	1.56767	Bad	DR0	10	8	4
410_r2	1.56844	Bad	DR0	10	8	0
319_r2	1.56878	Bad	DR0	8	10	0
54_r2	1.56901	Bad	DR0	4	8	8
31_l2	1.56903	Bad	DR0	6	8	0
395_r2	1.56904	Bad	DR0	10	8	0
176_r2	1.56906	Bad	DR0	10	8	0
410_r1	1.56915	Bad	DR0	10	10	0
355_r2	1.56966	Bad	DR0	8	8	1
74_r2	1.56994	Bad	DR0	8	6	0
174_l1	1.57005	Bad	DR0	8	8	1
298_r2	1.57026	Bad	DR0	10	10	0
338_l1	1.57048	Bad	DR0	10	6	0
31_l1	1.57095	Bad	DR0	4	8	0
10_r2	1.57101	Bad	DR0	8	8	0
401_l1	1.57114	Bad	DR0	8	8	0
251_l2	1.57144	Bad	DR0	10	8	0
92_r1	1.57163	Bad	DR0	8	6	4
90_l1	1.5719	Bad	DR0	6	8	6
58_l2	1.57203	Bad	DR0	10	10	0
223_r2	1.57239	Bad	DR0	4	8	6
160_l2	1.57245	Bad	DR0	6	8	0
256_l1	1.5727	Bad	DR0	10	8	4
233_r2	1.57296	Bad	DR0	4	8	0
71_r1	1.57331	Bad	DR0	10	8	0
92_r2	1.57373	Bad	DR0	10	8	0
431_l1	1.57391	Bad	DR0	8	8	1
413_l2	1.57404	Bad	DR0	8	8	1
49_l2	1.57419	Bad	DR0	6	10	0
388_l2	1.57455	Bad	DR0	6	8	0
41_l2	1.57469	Bad	DR0	6	8	6
348_l1	1.57532	Bad	DR0	10	6	4
18_r1	1.5761	Bad	DR0	8	8	4
133_r2	1.57617	Bad	DR0	10	8	0
268_l2	1.57665	Bad	DR0	6	8	0
128_l2	1.57691	Bad	DR0	6	10	1
44_r2	1.57734	Bad	DR0	8	10	0
1_l2	1.57737	Bad	DR0	8	8	0
395_l2	1.57753	Bad	DR0	10	8	0
174_l2	1.57756	Bad	DR0	8	8	0
1_r2	1.57781	Bad	DR0	10	8	0
176_r1	1.5784	Bad	DR0	8	6	4
112_r2	1.57892	Bad	DR0	10	8	0
176_l1	1.57906	Bad	DR0	6	8	4
223_l2	1.57918	Bad	DR0	8	8	0
163_l1	1.57951	Bad	DR0	10	8	0
275_r1	1.57975	Bad	DR0	8	8	0
393_r1	1.57982	Bad	DR0	10	6	4
98_l1	1.58026	Bad	DR0	6	8	0
72_r1	1.5804	Bad	DR0	10	8	4
313_l2	1.58076	Bad	DR0	8	8	0
10_l1	1.58159	Bad	DR0	8	8	6
256_r1	1.58202	Bad	DR0	8	8	4
71_l1	1.58244	Bad	DR0	10	8	0
9_l2	1.58276	Bad	DR0	8	10	1
49_r2	1.58322	Bad	DR0	10	8	0
33_l2	1.58338	Bad	DR0	8	8	4
271_r2	1.58384	Bad	DR0	6	8	6
327_r2	1.58388	Bad	DR0	8	8	0
81_r2	1.58391	Bad	DR0	8	8	0
75_l2	1.58394	Bad	DR0	6	8	6
329_l2	1.58427	Bad	DR0	6	10	4
112_r1	1.58545	Bad	DR0	8	8	4
268_l1	1.58577	Bad	DR0	6	8	4
235_r2	1.58693	Bad	DR0	6	8	4
348_l2	1.58756	Bad	DR0	8	8	0
9_l1	1.58784	Bad	DR0	10	8	0
76_r1	1.58799	Bad	DR0	8	8	0
98_r1	1.58956	Bad	DR0	8	8	0
370_l2	1.58974	Bad	DR0	8	8	0
388_l1	1.5902	Bad	DR0	10	8	0
333_l2	1.59042	Bad	DR0	10	8	0
210_l1	1.59068	Bad	DR0	8	8	0
92_l2	1.59235	Bad	DR0	8	10	0
65_l1	1.59246	Bad	DR0	8	10	1
10_r1	1.59279	Bad	DR0	8	8	4
256_r2	1.59638	Bad	DR0	10	8	1
297_l2	1.59661	Bad	DR0	10	8	0
176_l2	1.59693	Bad	DR0	10	8	0
385_r1	1.597	Bad	DR0	10	8	4
402_l2	1.59711	Bad	DR0	10	8	0
78_l2	1.59771	Bad	DR0	10	8	4
374_r2	1.59827	Bad	DR0	8	8	0
407_r2	1.59844	Bad	DR0	10	10	0
226_r1	1.5994	Bad	DR0	10	6	0
210_l2	1.59959	Bad	DR0	8	10	0
340_r2	1.59988	Bad	DR0	10	8	0
98_r2	1.60135	Bad	DR0	6	8	0
226_r2	1.60142	Bad	DR0	10	10	0
161_l2	1.60225	Bad	DR0	8	8	0
231_l2	1.60249	Bad	DR0	10	10	1
253_l2	1.6026	Bad	DR0	6	6	0
193_l2	1.60337	Bad	DR0	10	8	0
393_r2	1.6074	Bad	DR0	10	10	0
340_l2	1.60845	Bad	DR0	8	8	0
373_l2	1.60943	Bad	DR0	10	8	0
359_l1	1.61076	Bad	DR0	8	8	1
338_l2	1.61117	Bad	DR0	10	8	0
78_l1	1.6131	Bad	DR0	10	8	4
206_r1	1.61583	Bad	DR0	10	8	0
159_r2	1.61629	Bad	DR0	8	8	0
256_l2	1.61882	Bad	DR0	8	10	0
359_l2	1.61951	Bad	DR0	6	8	0
82_r2	1.6205	Bad	DR0	8	10	0
390_l2	1.62269	Bad	DR0	8	8	0
47_l2	1.62543	Bad	DR0	10	8	0
217_r2	1.6282	Bad	DR0	10	8	0
94_l2	1.63067	Bad	DR0	10	10	0
10_l2	1.63108	Bad	DR0	10	8	0
129_l2	1.63381	Bad	DR0	10	10	0
17_l2	1.63882	Bad	DR0	10	8	0
45_r2	1.64083	Bad	DR0	10	10	0
72_r2	1.6442	Bad	DR0	10	10	0
379_r2	1.64768	Bad	DR0	10	10	0
28_l2	1.65269	Bad	DR0	10	8	0
213_l1	1.26078	Bad	DR1	6	8	6
213_l2	1.32287	Bad	DR1	6	8	0
3_l1	1.40358	Bad	DR1	6	8	6
165_r2	1.40476	Bad	DR1	6	8	8
232_r1	1.41522	Bad	DR1	6	8	4
162_l1	1.41543	Bad	DR1	6	8	6
61_l2	1.42863	Bad	DR1	6	8	8
45_l1	1.4339	Bad	DR1	6	8	6
206_l2	1.44335	Bad	DR1	8	8	6
114_l1	1.44806	Bad	DR1	8	6	6
116_l1	1.45433	Bad	DR1	4	6	10
165_r1	1.46466	Bad	DR1	8	8	6
61_l1	1.46705	Bad	DR1	10	10	0
324_r1	1.47612	Bad	DR1	6	6	6
297_r1	1.47873	Bad	DR1	8	8	6
232_r2	1.4799	Bad	DR1	8	8	1
45_l2	1.48076	Bad	DR1	1	8	8
433_r1	1.48258	Bad	DR1	8	8	6
75_r1	1.48261	Bad	DR1	8	6	6
162_l2	1.49637	Bad	DR1	4	8	6
217_l1	1.50027	Bad	DR1	8	8	6
431_r1	1.5064	Bad	DR1	8	8	6
193_r1	1.50753	Bad	DR1	10	6	0
114_l2	1.50844	Bad	DR1	8	8	4
335_r1	1.50898	Bad	DR1	8	8	4
75_r2	1.50941	Bad	DR1	10	8	0
169_l2	1.51553	Bad	DR1	6	8	8
313_r1	1.51883	Bad	DR1	10	8	6
358_l2	1.52036	Bad	DR1	6	8	8
406_r1	1.52111	Bad	DR1	8	8	4
217_l2	1.52374	Bad	DR1	4	8	6
150_l1	1.52818	Bad	DR1	8	8	4
193_r2	1.52954	Bad	DR1	10	8	0
231_r1	1.52963	Bad	DR1	10	8	0
17_r1	1.53093	Bad	DR1	10	6	4
358_l1	1.53165	Bad	DR1	8	8	0
150_l2	1.5375	Bad	DR1	8	8	0
38_l2	1.53836	Bad	DR1	8	8	4
241_l1	1.54018	Bad	DR1	10	6	0
169_r1	1.54089	Bad	DR1	10	6	0
14_l1	1.54258	Bad	DR1	8	6	0
240_l1	1.54381	Bad	DR1	10	8	0
120_r1	1.54665	Bad	DR1	10	10	0
116_l2	1.54733	Bad	DR1	8	8	4
406_r2	1.54903	Bad	DR1	6	4	8
107_r2	1.55009	Bad	DR1	8	8	1
38_l1	1.55254	Bad	DR1	8	6	0
3_l2	1.55337	Bad	DR1	8	8	4
120_r2	1.55523	Bad	DR1	10	8	0
433_r2	1.55947	Bad	DR1	6	10	0
33_r2	1.56207	Bad	DR1	8	8	1
379_l1	1.56301	Bad	DR1	8	8	4
370_r1	1.56562	Bad	DR1	10	8	4
137_r1	1.56563	Bad	DR1	10	8	0
330_l2	1.56605	Bad	DR1	10	8	0
107_r1	1.56776	Bad	DR1	10	10	0
33_r1	1.57478	Bad	DR1	8	4	4
56_r3	1.57509	Bad	DR1	10	8	1
169_l1	1.57661	Bad	DR1	8	8	4
56_l1	1.57662	Bad	DR1	8	8	0
17_r2	1.5779	Bad	DR1	10	8	4
370_r2	1.57923	Bad	DR1	10	8	0
85_r1	1.58022	Bad	DR1	10	8	0
137_r2	1.582	Bad	DR1	6	8	0
297_r2	1.58319	Bad	DR1	8	8	0
206_l1	1.58454	Bad	DR1	8	8	4
335_r2	1.58607	Bad	DR1	6	6	6
313_r2	1.58785	Bad	DR1	10	8	0
330_l1	1.58917	Bad	DR1	10	8	0
231_r2	1.58995	Bad	DR1	10	6	0
72_l1	1.59034	Bad	DR1	8	8	4
241_l2	1.59252	Bad	DR1	10	10	0
169_r2	1.5944	Bad	DR1	10	8	4
14_l2	1.59652	Bad	DR1	8	8	0
431_r2	1.6	Bad	DR1	8	10	4
324_r2	1.60515	Bad	DR1	8	8	0
240_l2	1.61033	Bad	DR1	8	10	0
85_r2	1.61752	Bad	DR1	10	10	0
72_l2	1.64227	Bad	DR1	10	10	0
379_l2	1.65233	Bad	DR1	10	10	0
13_r1	0	Bad	DR2	1	8	8
13_r2	0	Bad	DR2	4	8	10
400_l1	1.12457	Bad	DR2	4	6	6
13_l2	1.133	Bad	DR2	4	8	8
400_r2	1.18847	Bad	DR2	4	8	8
32_l2	1.22542	Bad	DR2	1	8	0
400_l2	1.27117	Bad	DR2	4	8	10
46_l2	1.28746	Bad	DR2	4	8	8
13_l1	1.31619	Bad	DR2	4	8	8
317_r2	1.32045	Bad	DR2	4	8	8
300_l2	1.35119	Bad	DR2	1	10	10
46_r1	1.35366	Bad	DR2	6	8	8
46_l1	1.36341	Bad	DR2	6	6	8
191_r1	1.36541	Bad	DR2	6	8	8
301_l1	1.36848	Bad	DR2	4	8	10
32_l1	1.38699	Bad	DR2	4	8	6
152_l2	1.38783	Bad	DR2	8	8	6
191_l1	1.38822	Bad	DR2	4	8	8
103_l2	1.38903	Bad	DR2	4	8	10
259_r1	1.39263	Bad	DR2	6	8	6
237_l2	1.3958	Bad	DR2	6	8	8
32_r2	1.4026	Bad	DR2	4	8	0
32_r1	1.41741	Bad	DR2	6	6	8
191_r2	1.41778	Bad	DR2	8	6	8
279_r1	1.42051	Bad	DR2	8	8	4
291_l2	1.42171	Bad	DR2	4	8	8
152_r2	1.42225	Bad	DR2	4	8	8
270_l2	1.42296	Bad	DR2	4	8	8
143_l1	1.42441	Bad	DR2	6	8	4
15_r1	1.42608	Bad	DR2	8	6	6
143_r1	1.4359	Bad	DR2	6	8	4
300_l1	1.43839	Bad	DR2	6	4	6
191_l2	1.4449	Bad	DR2	4	8	0
15_r2	1.4459	Bad	DR2	6	8	4
246_l1	1.46004	Bad	DR2	4	6	6
139_l1	1.46116	Bad	DR2	8	8	6
244_r1	1.46168	Bad	DR2	8	6	6
326_l1	1.46289	Bad	DR2	6	6	6
346_r2	1.46407	Bad	DR2	4	8	8
202_r1	1.46646	Bad	DR2	8	4	4
202_l1	1.46702	Bad	DR2	6	4	6
346_r1	1.4689	Bad	DR2	8	6	6
175_l2	1.46985	Bad	DR2	8	4	0
6_r2	1.47082	Bad	DR2	6	8	6
64_r1	1.47102	Bad	DR2	8	4	4
147_l2	1.47248	Bad	DR2	8	8	6
246_l2	1.47458	Bad	DR2	4	8	0
147_l1	1.47469	Bad	DR2	10	8	6
2_r2	1.47521	Bad	DR2	4	8	8
310_l1	1.47669	Bad	DR2	8	6	6
350_l2	1.47694	Bad	DR2	4	8	0
303_r1	1.47712	Bad	DR2	8	6	4
273_l1	1.47859	Bad	DR2	6	8	6
350_r1	1.48044	Bad	DR2	6	8	6
2_r1	1.48213	Bad	DR2	6	6	6
195_l1	1.48231	Bad	DR2	8	6	6
328_l1	1.48304	Bad	DR2	8	4	0
6_r1	1.48451	Bad	DR2	6	6	8
167_r3	1.48524	Bad	DR2	8	6	4
46_r2	1.48534	Bad	DR2	6	6	6
259_r2	1.4912	Bad	DR2	6	8	6
317_r1	1.49144	Bad	DR2	4	8	8
16_l1	1.49298	Bad	DR2	4	6	8
170_l1	1.49329	Bad	DR2	8	6	4
152_r1	1.49359	Bad	DR2	8	6	4
175_r1	1.49413	Bad	DR2	6	8	6
291_l1	1.4946	Bad	DR2	10	8	1
326_l2	1.49945	Bad	DR2	8	8	6
175_l1	1.50086	Bad	DR2	8	8	4
55_r1	1.5037	Bad	DR2	8	8	4
118_l1	1.50429	Bad	DR2	10	8	4
350_l1	1.50571	Bad	DR2	4	8	6
16_l2	1.50596	Bad	DR2	6	8	8
326_r2	1.50785	Bad	DR2	8	8	6
124_l1	1.50854	Bad	DR2	8	8	0
336_r1	1.50962	Bad	DR2	6	8	4
219_r1	1.51139	Bad	DR2	10	8	4
305_r1	1.51377	Bad	DR2	6	6	8
118_l2	1.51403	Bad	DR2	6	8	8
328_r1	1.51427	Bad	DR2	8	8	0
124_l2	1.51449	Bad	DR2	8	8	0
52_l1	1.51649	Bad	DR2	8	8	4
307_r1	1.5172	Bad	DR2	8	6	4
2_l1	1.51863	Bad	DR2	10	8	6
242_r1	1.51955	Bad	DR2	8	8	4
328_r2	1.52154	Bad	DR2	8	8	1
303_r2	1.52169	Bad	DR2	6	6	0
270_l1	1.52181	Bad	DR2	6	8	6
237_l1	1.52549	Bad	DR2	8	8	4
177_l1	1.52587	Bad	DR2	8	8	4
125_r2	1.52597	Bad	DR2	6	8	6
301_l2	1.52623	Bad	DR2	6	8	6
350_r2	1.52629	Bad	DR2	6	8	0
400_r1	1.52825	Bad	DR2	6	8	0
103_l1	1.52894	Bad	DR2	10	6	0
242_l2	1.52998	Bad	DR2	8	8	4
73_l1	1.53055	Bad	DR2	6	8	4
139_l2	1.53205	Bad	DR2	6	8	6
199_l1	1.53252	Bad	DR2	10	6	4
2_l2	1.53261	Bad	DR2	8	10	4
244_r2	1.53301	Bad	DR2	6	8	6
152_l1	1.5331	Bad	DR2	8	6	4
195_l2	1.5335	Bad	DR2	10	8	6
326_r1	1.53502	Bad	DR2	8	4	6
64_r2	1.5362	Bad	DR2	6	8	1
310_l2	1.53966	Bad	DR2	6	8	6
279_r2	1.54316	Bad	DR2	8	10	0
73_l2	1.54367	Bad	DR2	10	8	4
325_r2	1.54384	Bad	DR2	6	8	6
299_r1	1.54428	Bad	DR2	8	6	4
30_l1	1.54645	Bad	DR2	10	6	4
143_r2	1.54724	Bad	DR2	8	8	0
143_l2	1.54848	Bad	DR2	8	6	0
336_r2	1.54913	Bad	DR2	6	8	4
202_l2	1.55078	Bad	DR2	10	8	1
30_l2	1.55162	Bad	DR2	8	8	8
175_r2	1.55339	Bad	DR2	6	6	6
55_r2	1.55481	Bad	DR2	10	10	0
168_l1	1.55703	Bad	DR2	10	8	0
43_l1	1.55716	Bad	DR2	8	6	4
102_r1	1.55787	Bad	DR2	8	8	6
219_r2	1.55894	Bad	DR2	1	10	10
334_r1	1.56125	Bad	DR2	8	8	4
125_r1	1.56145	Bad	DR2	8	6	4
199_l2	1.5655	Bad	DR2	8	8	4
328_l2	1.56597	Bad	DR2	10	10	0
294_l1	1.5668	Bad	DR2	8	4	4
170_l2	1.56816	Bad	DR2	6	8	6
242_l1	1.57424	Bad	DR2	8	6	6
88_l1	1.57425	Bad	DR2	10	6	0
294_l2	1.57749	Bad	DR2	1	8	10
167_l2	1.57995	Bad	DR2	10	8	0
299_r2	1.58052	Bad	DR2	6	10	0
273_l2	1.58551	Bad	DR2	10	10	0
34_r1	1.58658	Bad	DR2	8	8	0
34_r2	1.58732	Bad	DR2	10	8	0
102_r2	1.59074	Bad	DR2	8	8	0
202_r2	1.5911	Bad	DR2	8	8	0
307_r2	1.59271	Bad	DR2	10	10	4
52_l2	1.59331	Bad	DR2	6	8	4
177_l2	1.59695	Bad	DR2	10	8	0
334_r2	1.59792	Bad	DR2	10	8	0
305_r2	1.59852	Bad	DR2	4	8	6
148_l1	1.59894	Bad	DR2	10	8	4
88_l2	1.59994	Bad	DR2	10	10	0
168_l2	1.60191	Bad	DR2	10	8	0
325_r1	1.60594	Bad	DR2	10	8	0
405_l1	1.61438	Bad	DR2	8	8	0
242_r2	1.62646	Bad	DR2	10	8	4
405_l2	1.62746	Bad	DR2	10	8	0
148_l2	1.62821	Bad	DR2	10	8	4
43_l2	1.64629	Bad	DR2	10	10	0
87_r2	0.919018	Bad	DR3	6	4	0
361_r2	0.924763	Bad	DR3	4	8	8
304_l2	1.0487	Bad	DR3	1	8	8
304_r2	1.05654	Bad	DR3	4	6	10
205_r2	1.11247	Bad	DR3	6	8	8
87_r1	1.11589	Bad	DR3	1	1	0
11_r1	1.1175	Bad	DR3	4	8	10
205_r1	1.15428	Bad	DR3	6	8	0
80_l2	1.16134	Bad	DR3	1	8	10
279_l1	1.16205	Bad	DR3	4	8	0
153_l2	1.17451	Bad	DR3	4	8	10
209_r1	1.191	Bad	DR3	4	8	8
108_r1	1.25295	Bad	DR3	4	8	8
11_r2	1.25525	Bad	DR3	4	8	10
221_r1	1.25818	Bad	DR3	4	8	6
279_l2	1.26844	Bad	DR3	6	8	6
86_l2	1.27347	Bad	DR3	4	8	8
89_r1	1.30594	Bad	DR3	4	4	6
190_r1	1.31853	Bad	DR3	6	6	4
19_r1	1.33745	Bad	DR3	8	6	6
11_l2	1.33906	Bad	DR3	4	8	8
91_l2	1.34071	Bad	DR3	4	8	8
234_l2	1.34507	Bad	DR3	6	8	8
352_l1	1.34843	Bad	DR3	6	8	0
201_r2	1.35469	Bad	DR3	6	8	8
209_r2	1.35776	Bad	DR3	6	8	6
25_r1	1.36049	Bad	DR3	6	8	4
342_r1	1.37381	Bad	DR3	8	6	4
103_r2	1.37563	Bad	DR3	1	8	10
8_r1	1.37622	Bad	DR3	6	8	10
19_l2	1.37624	Bad	DR3	6	8	8
342_l2	1.38024	Bad	DR3	4	8	8
158_l1	1.38279	Bad	DR3	6	10	8
265_l1	1.38345	Bad	DR3	4	8	10
361_r1	1.38683	Bad	DR3	4	6	8
270_r2	1.38744	Bad	DR3	8	4	6
190_r2	1.39385	Bad	DR3	6	10	4
314_r1	1.39397	Bad	DR3	6	8	6
200_l1	1.40185	Bad	DR3	1	6	8
158_l2	1.4033	Bad	DR3	8	8	4
352_r1	1.41178	Bad	DR3	6	6	6
301_r1	1.41845	Bad	DR3	4	8	8
300_r1	1.42088	Bad	DR3	8	8	6
21_l2	1.42468	Bad	DR3	4	8	8
117_r2	1.42614	Bad	DR3	8	4	4
91_l1	1.42717	Bad	DR3	8	6	6
201_r1	1.42994	Bad	DR3	10	8	4
342_l1	1.43091	Bad	DR3	8	8	4
311_l1	1.43188	Bad	DR3	8	6	4
89_r2	1.43373	Bad	DR3	6	8	6
311_r1	1.43665	Bad	DR3	10	6	4
19_r2	1.43792	Bad	DR3	6	8	10
342_r2	1.43902	Bad	DR3	8	8	0
250_l1	1.43987	Bad	DR3	8	6	6
265_l2	1.45278	Bad	DR3	6	8	6
109_r1	1.45654	Bad	DR3	8	8	1
234_l1	1.45816	Bad	DR3	8	8	8
295_l2	1.45947	Bad	DR3	8	8	0
97_r2	1.4608	Bad	DR3	4	8	10
304_l1	1.46235	Bad	DR3	8	8	8
290_r2	1.46419	Bad	DR3	6	8	8
296_r1	1.46507	Bad	DR3	8	6	6
80_l1	1.46607	Bad	DR3	4	6	8
295_r1	1.46692	Bad	DR3	10	8	4
11_l1	1.46719	Bad	DR3	8	8	4
86_l1	1.46765	Bad	DR3	8	8	6
352_r2	1.46783	Bad	DR3	6	8	8
237_r2	1.46806	Bad	DR3	6	8	8
237_r1	1.4687	Bad	DR3	6	8	8
99_r1	1.47123	Bad	DR3	10	8	6
221_r2	1.47216	Bad	DR3	6	8	4
147_r1	1.47227	Bad	DR3	8	6	6
304_r1	1.47352	Bad	DR3	10	8	6
4_l1	1.47464	Bad	DR3	6	6	8
198_r2	1.47512	Bad	DR3	6	8	6
198_r1	1.48648	Bad	DR3	6	8	6
314_l1	1.48813	Bad	DR3	10	8	4
97_r1	1.48853	Bad	DR3	6	8	4
216_l2	1.48864	Bad	DR3	6	8	6
295_r2	1.4892	Bad	DR3	8	8	0
153_r2	1.48955	Bad	DR3	6	8	8
19_l1	1.49007	Bad	DR3	8	8	4
290_r1	1.49053	Bad	DR3	10	6	6
352_l2	1.49292	Bad	DR3	8	8	0
250_r1	1.4943	Bad	DR3	8	8	6
296_r2	1.49582	Bad	DR3	8	8	6
21_l1	1.49584	Bad	DR3	10	4	0
357_r1	1.49658	Bad	DR3	8	6	6
195_r1	1.49952	Bad	DR3	10	8	4
270_r1	1.50183	Bad	DR3	8	8	4
8_r2	1.5038	Bad	DR3	6	8	8
234_r2	1.50462	Bad	DR3	4	8	6
110_r1	1.50517	Bad	DR3	6	6	6
153_r1	1.50632	Bad	DR3	8	8	4
99_r2	1.50655	Bad	DR3	10	8	4
295_l1	1.5103	Bad	DR3	6	8	6
4_l2	1.51218	Bad	DR3	8	8	6
236_r1	1.51254	Bad	DR3	8	6	0
305_l1	1.51454	Bad	DR3	8	8	4
301_r2	1.51649	Bad	DR3	6	8	0
306_r1	1.51657	Bad	DR3	8	6	4
35_r1	1.51852	Bad	DR3	10	8	4
103_r1	1.51864	Bad	DR3	6	6	4
300_r2	1.51929	Bad	DR3	6	8	4
117_l2	1.52046	Bad	DR3	6	8	6
153_l1	1.52116	Bad	DR3	8	8	4
108_r2	1.52248	Bad	DR3	8	8	0
119_r2	1.52271	Bad	DR3	10	10	0
219_l1	1.52272	Bad	DR3	10	6	4
314_r2	1.52276	Bad	DR3	8	8	0
219_l2	1.52512	Bad	DR3	8	8	0
118_r2	1.52513	Bad	DR3	10	4	0
250_r2	1.52562	Bad	DR3	8	8	4
250_l2	1.52569	Bad	DR3	8	6	6
73_r1	1.52668	Bad	DR3	10	6	4
91_r1	1.52733	Bad	DR3	10	6	4
200_l2	1.5286	Bad	DR3	6	8	4
311_r2	1.53233	Bad	DR3	1	8	8
234_r1	1.53496	Bad	DR3	8	6	4
334_l2	1.53507	Bad	DR3	6	8	4
91_r2	1.53622	Bad	DR3	10	10	4
117_l1	1.53883	Bad	DR3	8	8	4
8_l1	1.54131	Bad	DR3	8	8	6
311_l2	1.5418	Bad	DR3	6	8	6
119_r1	1.54334	Bad	DR3	10	8	4
118_r1	1.54491	Bad	DR3	10	8	0
109_r2	1.5506	Bad	DR3	8	8	1
117_r1	1.55101	Bad	DR3	6	8	4
334_l1	1.55178	Bad	DR3	8	8	4
110_r2	1.55586	Bad	DR3	6	8	0
25_r2	1.5582	Bad	DR3	6	8	0
216_l1	1.55857	Bad	DR3	10	8	4
195_r2	1.56618	Bad	DR3	10	8	4
182_l1	1.57454	Bad	DR3	10	8	4
357_r2	1.58127	Bad	DR3	10	8	4
306_r2	1.58445	Bad	DR3	8	10	0
147_r2	1.58541	Bad	DR3	8	6	4
35_r2	1.58604	Bad	DR3	8	10	4
182_l2	1.58804	Bad	DR3	8	8	4
73_r2	1.59118	Bad	DR3	10	8	4
314_l2	1.59163	Bad	DR3	6	8	0
305_l2	1.59939	Bad	DR3	6	8	8
236_r2	1.60021	Bad	DR3	8	10	0
8_l2	1.60405	Bad	DR3	8	10	1
151_r1	0.808831	Bad	DR4	1	1	10
151_r2	0.868607	Bad	DR4	4	8	8
156_l1	1.05845	Bad	DR4	4	10	10
187_l1	1.13263	Bad	DR4	4	6	8
320_r1	1.18256	Bad	DR4	4	8	8
306_l2	1.18691	Bad	DR4	4	8	8
84_l2	1.19053	Bad	DR4	4	8	0
80_r2	1.19646	Bad	DR4	1	10	10
94_r1	1.22859	Bad	DR4	6	6	8
101_l1	1.23228	Bad	DR4	1	6	10
156_l2	1.24187	Bad	DR4	1	1	0
259_l1	1.28827	Bad	DR4	6	6	8
187_l2	1.29115	Bad	DR4	4	8	8
84_l1	1.29898	Bad	DR4	1	6	8
4_r2	1.30178	Bad	DR4	4	8	8
179_l1	1.30568	Bad	DR4	6	8	8
101_l2	1.31834	Bad	DR4	4	8	8
306_l1	1.32524	Bad	DR4	8	6	4
4_r1	1.33301	Bad	DR4	8	6	6
151_l2	1.34082	Bad	DR4	4	8	10
309_l2	1.34892	Bad	DR4	6	8	6
320_r2	1.35337	Bad	DR4	1	8	10
70_l2	1.36472	Bad	DR4	6	8	0
156_r2	1.37015	Bad	DR4	8	4	0
70_l1	1.37672	Bad	DR4	6	8	0
309_l1	1.38618	Bad	DR4	8	6	6
40_l2	1.38812	Bad	DR4	4	8	8
151_l1	1.39548	Bad	DR4	4	8	6
221_l2	1.40747	Bad	DR4	6	8	4
154_r2	1.40935	Bad	DR4	6	8	6
179_l2	1.42136	Bad	DR4	4	8	4
259_l2	1.43096	Bad	DR4	8	8	0
158_r1	1.43264	Bad	DR4	8	8	0
6_l1	1.44001	Bad	DR4	8	8	6
319_l2	1.46854	Bad	DR4	4	8	8
345_r2	1.47253	Bad	DR4	4	8	8
154_r1	1.47504	Bad	DR4	8	8	4
156_r1	1.4838	Bad	DR4	8	6	0
80_r1	1.48753	Bad	DR4	6	6	6
158_r2	1.48812	Bad	DR4	4	6	6
345_r1	1.4936	Bad	DR4	8	8	6
221_l1	1.49469	Bad	DR4	8	6	4
40_r1	1.49583	Bad	DR4	8	6	6
40_r2	1.49929	Bad	DR4	6	8	6
319_l1	1.50388	Bad	DR4	10	6	0
94_r2	1.50594	Bad	DR4	8	4	0
40_l1	1.5252	Bad	DR4	8	4	4
6_l2	1.52545	Bad	DR4	6	8	0
356_r1	1.1501	Good	DR0	6	6	4
356_r2	1.24618	Good	DR0	4	6	0
68_r1	1.26055	Good	DR0	4	8	8
280_r2	1.28947	Good	DR0	1	8	10
59_l2	1.31801	Good	DR0	4	8	8
67_r1	1.3482	Good	DR0	8	8	1
59_r1	1.36516	Good	DR0	6	4	0
67_r2	1.40128	Good	DR0	8	8	0
213_r1	1.41804	Good	DR0	8	4	0
61_r1	1.4221	Good	DR0	8	4	0
50_r1	1.42621	Good	DR0	8	6	4
207_r1	1.43179	Good	DR0	8	8	4
213_r2	1.44621	Good	DR0	4	8	0
164_r1	1.45108	Good	DR0	8	8	4
283_r1	1.46265	Good	DR0	8	6	0
235_l1	1.47133	Good	DR0	6	8	8
145_r1	1.47286	Good	DR0	8	6	6
276_l2	1.47683	Good	DR0	6	8	8
116_r1	1.47786	Good	DR0	10	8	4
276_l1	1.48101	Good	DR0	8	6	6
208_r1	1.48791	Good	DR0	4	8	8
369_l1	1.48801	Good	DR0	6	8	6
170_r1	1.48808	Good	DR0	8	6	4
145_r2	1.49377	Good	DR0	8	8	6
38_r1	1.49921	Good	DR0	8	6	6
197_r1	1.49999	Good	DR0	10	8	0
188_r2	1.50109	Good	DR0	8	8	6
180_l2	1.50133	Good	DR0	8	8	4
60_l1	1.50172	Good	DR0	6	8	8
349_r1	1.50442	Good	DR0	6	8	1
107_l1	1.50759	Good	DR0	8	10	0
26_r1	1.50898	Good	DR0	10	8	0
165_l2	1.51128	Good	DR0	10	8	1
218_l1	1.51255	Good	DR0	6	8	4
197_r2	1.51373	Good	DR0	6	8	0
135_l2	1.5148	Good	DR0	6	10	4
225_l1	1.51593	Good	DR0	6	8	0
351_r2	1.51768	Good	DR0	4	8	0
351_r1	1.51827	Good	DR0	4	8	0
188_l1	1.51883	Good	DR0	6	8	8
83_l2	1.51896	Good	DR0	4	8	6
283_r2	1.52043	Good	DR0	10	8	0
360_l1	1.52064	Good	DR0	6	8	6
162_r1	1.52087	Good	DR0	8	4	6
77_r4	1.52166	Good	DR0	6	1	0
79_l1	1.52327	Good	DR0	8	8	4
62_l1	1.52433	Good	DR0	8	8	4
107_l2	1.52459	Good	DR0	8	10	0
177_r1	1.52461	Good	DR0	10	8	0
341_l1	1.52485	Good	DR0	8	6	4
77_r3	1.52508	Good	DR0	6	4	0
5_l1	1.52528	Good	DR0	10	10	0
66_r1	1.5262	Good	DR0	8	6	1
111_l1	1.52716	Good	DR0	6	8	4
27_r1	1.52733	Good	DR0	10	8	0
27_r2	1.52795	Good	DR0	10	8	0
414_l1	1.52802	Good	DR0	10	8	0
247_l1	1.52844	Good	DR0	8	8	4
170_r2	1.5292	Good	DR0	8	6	6
280_l1	1.52977	Good	DR0	6	6	0
286_r1	1.52995	Good	DR0	8	6	0
312_r1	1.53042	Good	DR0	8	6	4
378_l1	1.53186	Good	DR0	6	8	0
163_r1	1.53236	Good	DR0	6	8	1
283_l1	1.53237	Good	DR0	8	8	0
375_l1	1.53542	Good	DR0	8	8	1
224_l1	1.53604	Good	DR0	10	8	0
280_l2	1.53632	Good	DR0	6	8	0
260_l1	1.53646	Good	DR0	6	8	4
192_l2	1.5365	Good	DR0	6	8	4
111_l2	1.53701	Good	DR0	1	8	8
315_l1	1.54014	Good	DR0	8	10	0
315_l2	1.5406	Good	DR0	6	8	0
165_l1	1.54091	Good	DR0	10	8	4
413_r1	1.54262	Good	DR0	10	6	0
135_l1	1.54283	Good	DR0	8	8	4
410_l2	1.54319	Good	DR0	8	8	0
104_r1	1.54336	Good	DR0	6	8	0
93_l1	1.54429	Good	DR0	10	8	0
224_r1	1.54492	Good	DR0	10	8	0
7_r1	1.54521	Good	DR0	8	6	0
104_r2	1.5458	Good	DR0	6	8	4
253_r1	1.5476	Good	DR0	8	8	0
372_r1	1.54773	Good	DR0	8	6	0
68_r2	1.54889	Good	DR0	10	10	0
112_l1	1.5489	Good	DR0	8	6	0
128_r1	1.54897	Good	DR0	6	8	0
88_r1	1.54919	Good	DR0	10	8	0
183_r1	1.55072	Good	DR0	8	8	0
208_l2	1.55094	Good	DR0	6	8	0
248_r1	1.55103	Good	DR0	8	8	0
248_r2	1.55114	Good	DR0	10	8	0
50_l1	1.55342	Good	DR0	6	8	6
180_l1	1.55359	Good	DR0	10	8	0
47_r1	1.55436	Good	DR0	10	8	4
133_l1	1.5547	Good	DR0	10	4	0
364_r1	1.55664	Good	DR0	10	8	4
302_r1	1.55687	Good	DR0	10	6	1
142_r1	1.558	Good	DR0	10	8	0
248_l2	1.55826	Good	DR0	8	8	0
142_r2	1.55907	Good	DR0	4	8	8
422_r1	1.55908	Good	DR0	10	10	0
85_l1	1.55934	Good	DR0	10	8	0
18_l2	1.56032	Good	DR0	8	8	0
133_l2	1.56036	Good	DR0	10	10	1
248_l1	1.56065	Good	DR0	6	8	0
26_r2	1.56168	Good	DR0	10	10	0
95_r1	1.56208	Good	DR0	8	8	0
252_r2	1.56237	Good	DR0	6	10	0
252_r1	1.56289	Good	DR0	6	8	0
269_l1	1.56333	Good	DR0	8	6	0
323_l1	1.56338	Good	DR0	8	8	4
364_l1	1.56383	Good	DR0	10	6	0
269_l2	1.56423	Good	DR0	8	8	0
241_r1	1.56442	Good	DR0	10	8	4
7_l1	1.5649	Good	DR0	6	8	0
173_l1	1.56529	Good	DR0	10	8	0
113_r1	1.56569	Good	DR0	10	6	0
59_l1	1.56663	Good	DR0	10	4	0
292_l1	1.56697	Good	DR0	10	4	0
286_r2	1.56704	Good	DR0	8	8	0
172_l1	1.5671	Good	DR0	8	8	4
22_l1	1.56785	Good	DR0	8	6	0
283_l2	1.56845	Good	DR0	10	8	0
188_l2	1.56859	Good	DR0	6	8	0
183_l1	1.56902	Good	DR0	8	10	0
61_r2	1.56928	Good	DR0	8	10	0
224_r2	1.56974	Good	DR0	8	8	0
183_r2	1.5698	Good	DR0	8	8	4
177_r2	1.56997	Good	DR0	10	10	0
308_l1	1.57038	Good	DR0	8	8	0
415_r1	1.57063	Good	DR0	10	8	0
281_l2	1.57076	Good	DR0	8	8	0
360_r1	1.57078	Good	DR0	6	8	0
192_l1	1.5712	Good	DR0	6	8	6
5_l2	1.57134	Good	DR0	8	8	0
188_r1	1.57136	Good	DR0	10	8	0
186_r2	1.57173	Good	DR0	10	8	0
100_r1	1.57198	Good	DR0	8	8	4
332_l1	1.57208	Good	DR0	10	10	0
208_r2	1.5723	Good	DR0	10	8	0
235_l2	1.57252	Good	DR0	10	10	0
225_l2	1.57357	Good	DR0	8	10	0
349_r2	1.57457	Good	DR0	8	8	0
415_l1	1.5756	Good	DR0	10	8	0
74_l2	1.57574	Good	DR0	6	8	6
376_r2	1.57587	Good	DR0	10	10	0
382_l1	1.57615	Good	DR0	10	8	0
113_l2	1.57644	Good	DR0	10	8	1
215_r2	1.57795	Good	DR0	6	8	0
44_l1	1.57812	Good	DR0	8	10	0
186_l1	1.57912	Good	DR0	8	8	0
407_l1	1.57942	Good	DR0	6	8	4
215_r1	1.58023	Good	DR0	10	10	0
36_r2	1.58049	Good	DR0	6	6	0
186_r1	1.58062	Good	DR0	10	8	0
105_l1	1.58123	Good	DR0	10	8	0
189_l2	1.58365	Good	DR0	10	8	0
208_l1	1.58375	Good	DR0	4	8	8
376_r1	1.58416	Good	DR0	10	8	0
260_l2	1.58425	Good	DR0	8	8	0
50_r2	1.58428	Good	DR0	8	8	0
112_l2	1.58449	Good	DR0	8	8	0
104_l2	1.58467	Good	DR0	6	8	0
281_l1	1.58495	Good	DR0	8	6	0
212_l2	1.58591	Good	DR0	8	8	0
247_l2	1.5864	Good	DR0	10	10	0
376_l2	1.58643	Good	DR0	8	8	0
224_l2	1.58652	Good	DR0	8	8	0
355_l1	1.58666	Good	DR0	8	10	0
212_l1	1.58666	Good	DR0	8	8	0
128_r2	1.58737	Good	DR0	6	8	6
105_l2	1.58773	Good	DR0	8	10	0
95_l1	1.58801	Good	DR0	10	8	0
104_l1	1.58827	Good	DR0	6	8	0
122_l1	1.58828	Good	DR0	8	6	0
65_r1	1.5883	Good	DR0	10	8	0
20_l1	1.58918	Good	DR0	10	8	4
414_l2	1.59001	Good	DR0	10	10	0
229_l1	1.59074	Good	DR0	10	8	1
105_r2	1.59084	Good	DR0	10	8	0
105_r1	1.591	Good	DR0	8	8	0
360_r2	1.59144	Good	DR0	6	8	0
7_l2	1.59173	Good	DR0	8	8	0
375_l2	1.59212	Good	DR0	10	10	0
312_r2	1.59253	Good	DR0	10	8	1
376_l1	1.59312	Good	DR0	8	8	0
266_r1	1.59375	Good	DR0	10	10	0
36_l2	1.59386	Good	DR0	8	10	0
36_l1	1.59402	Good	DR0	10	10	0
183_l2	1.59403	Good	DR0	8	8	0
372_r2	1.59483	Good	DR0	10	8	0
62_l2	1.59516	Good	DR0	10	8	0
252_l1	1.59539	Good	DR0	10	8	0
410_l1	1.5955	Good	DR0	10	10	0
252_l2	1.59563	Good	DR0	8	8	0
164_l3	1.59582	Good	DR0	8	10	1
240_r1	1.59584	Good	DR0	10	6	0
36_r1	1.59602	Good	DR0	8	8	0
95_r2	1.59621	Good	DR0	8	8	0
261_r2	1.59632	Good	DR0	10	8	0
132_r2	1.59636	Good	DR0	8	10	0
253_r2	1.59662	Good	DR0	8	8	0
116_r2	1.59677	Good	DR0	8	10	0
266_l2	1.59679	Good	DR0	8	8	0
163_r2	1.5968	Good	DR0	10	8	0
229_r1	1.59716	Good	DR0	10	10	0
60_l2	1.59789	Good	DR0	6	6	0
120_l1	1.59844	Good	DR0	10	8	0
266_r2	1.59876	Good	DR0	8	8	0
38_r2	1.60021	Good	DR0	8	10	0
207_r2	1.60049	Good	DR0	6	8	1
189_l1	1.60094	Good	DR0	6	8	1
332_l2	1.60109	Good	DR0	10	8	0
7_r2	1.60122	Good	DR0	10	8	0
95_l2	1.60127	Good	DR0	10	10	0
272_l1	1.60145	Good	DR0	8	10	0
50_l2	1.60218	Good	DR0	8	10	0
18_l1	1.60246	Good	DR0	10	8	0
407_l2	1.60365	Good	DR0	8	8	0
392_r1	1.6043	Good	DR0	10	10	0
186_l2	1.60442	Good	DR0	10	10	0
382_r2	1.60453	Good	DR0	10	8	0
360_l2	1.60494	Good	DR0	8	8	0
59_r2	1.60566	Good	DR0	10	8	0
422_r2	1.60614	Good	DR0	10	10	0
132_r1	1.6068	Good	DR0	10	8	0
222_l1	1.6072	Good	DR0	8	8	0
60_r2	1.60856	Good	DR0	10	8	0
173_l2	1.60868	Good	DR0	8	10	0
113_l1	1.60889	Good	DR0	10	6	0
222_l2	1.60902	Good	DR0	6	8	0
88_r2	1.60965	Good	DR0	10	8	0
415_r2	1.60991	Good	DR0	10	10	0
77_l3	1.60999	Good	DR0	8	8	0
83_l1	1.61204	Good	DR0	8	8	0
218_l2	1.61211	Good	DR0	8	10	0
48_r1	1.6122	Good	DR0	10	8	0
392_r2	1.61238	Good	DR0	10	8	0
93_l2	1.61259	Good	DR0	10	8	0
382_l2	1.61273	Good	DR0	10	10	0
266_l1	1.61318	Good	DR0	10	8	0
120_l2	1.61359	Good	DR0	10	8	0
60_r1	1.61495	Good	DR0	8	8	1
132_l2	1.61528	Good	DR0	10	8	0
308_l2	1.61536	Good	DR0	10	10	0
330_r1	1.61563	Good	DR0	10	8	0
261_r1	1.6157	Good	DR0	8	8	0
415_l2	1.61578	Good	DR0	10	10	0
240_r2	1.61632	Good	DR0	10	10	0
74_l1	1.6166	Good	DR0	8	8	0
100_l2	1.61666	Good	DR0	10	8	0
330_r2	1.61687	Good	DR0	10	8	0
378_l2	1.61723	Good	DR0	10	10	0
132_l1	1.61756	Good	DR0	10	10	0
77_l4	1.61884	Good	DR0	8	10	0
241_r2	1.61894	Good	DR0	6	10	0
341_l2	1.61915	Good	DR0	10	8	0
22_l2	1.61975	Good	DR0	10	10	0
162_r2	1.62	Good	DR0	8	10	0
65_r2	1.62008	Good	DR0	8	10	0
392_l1	1.62043	Good	DR0	6	8	0
392_l2	1.62048	Good	DR0	8	8	0
413_r2	1.62087	Good	DR0	10	8	0
79_l2	1.62115	Good	DR0	10	8	0
100_l1	1.62168	Good	DR0	10	8	0
280_r1	1.62216	Good	DR0	6	8	0
100_r2	1.62235	Good	DR0	10	8	0
44_l2	1.62392	Good	DR0	10	8	0
172_l2	1.62481	Good	DR0	10	8	0
113_r2	1.6256	Good	DR0	10	10	0
382_r1	1.62572	Good	DR0	10	8	0
66_r2	1.62628	Good	DR0	10	8	0
122_l2	1.6263	Good	DR0	10	10	0
243_l2	1.62668	Good	DR0	10	10	0
292_l2	1.62728	Good	DR0	6	8	0
298_l2	1.62752	Good	DR0	8	8	0
85_l2	1.62875	Good	DR0	10	10	0
416_l1	1.63241	Good	DR0	10	8	0
56_l3	1.63263	Good	DR0	10	10	0
56_r2	1.63281	Good	DR0	10	8	0
243_l1	1.63345	Good	DR0	10	8	0
355_l2	1.63368	Good	DR0	10	10	1
229_l2	1.63445	Good	DR0	8	8	1
47_r2	1.63595	Good	DR0	10	10	0
369_l2	1.63833	Good	DR0	10	10	1
364_l2	1.64093	Good	DR0	10	8	0
298_l1	1.64358	Good	DR0	10	8	1
323_l2	1.64589	Good	DR0	10	8	0
302_r2	1.64674	Good	DR0	8	6	0
20_l2	1.64996	Good	DR0	10	10	0
364_r2	1.65012	Good	DR0	8	10	0
48_r2	1.65341	Good	DR0	10	10	0
229_r2	1.65982	Good	DR0	10	10	1
416_l2	1.6609	Good	DR0	10	10	0
272_l2	1.66559	Good	DR0	10	10	0
194_l1	1.36231	Good	DR1	8	4	4
331_r1	1.4553	Good	DR1	8	8	4
278_l1	1.474	Good	DR1	8	8	1
207_l1	1.50336	Good	DR1	8	6	4
62_r1	1.50738	Good	DR1	10	6	0
341_r1	1.51679	Good	DR1	10	8	0
287_l1	1.51728	Good	DR1	8	10	1
333_r1	1.5181	Good	DR1	8	6	0
282_r1	1.52223	Good	DR1	10	8	4
121_l1	1.52721	Good	DR1	8	8	4
62_r2	1.53025	Good	DR1	8	8	6
197_l1	1.53142	Good	DR1	10	8	0
226_l1	1.53157	Good	DR1	8	8	4
140_r1	1.5328	Good	DR1	10	6	0
171_r1	1.5337	Good	DR1	10	8	0
346_l1	1.53695	Good	DR1	8	8	4
385_l1	1.5389	Good	DR1	6	8	4
146_r1	1.54023	Good	DR1	10	6	4
430_r1	1.54138	Good	DR1	10	8	0
141_l1	1.54191	Good	DR1	8	8	0
331_l1	1.54216	Good	DR1	8	8	0
121_r1	1.54242	Good	DR1	8	8	8
172_r1	1.54624	Good	DR1	8	8	0
157_r1	1.54768	Good	DR1	10	8	0
27_l2	1.55036	Good	DR1	10	8	0
404_r1	1.55219	Good	DR1	8	8	1
129_r1	1.55248	Good	DR1	8	8	4
286_l1	1.5535	Good	DR1	6	8	4
329_r1	1.55365	Good	DR1	10	4	4
27_l1	1.55451	Good	DR1	10	8	0
81_l1	1.55494	Good	DR1	6	8	1
287_r2	1.55742	Good	DR1	10	8	0
331_l2	1.55839	Good	DR1	10	8	0
349_l2	1.5592	Good	DR1	10	8	0
68_l1	1.55931	Good	DR1	8	8	0
159_l1	1.56153	Good	DR1	10	10	4
287_l2	1.56201	Good	DR1	10	8	0
226_l2	1.56289	Good	DR1	8	8	1
207_l2	1.56334	Good	DR1	6	8	0
121_l2	1.56454	Good	DR1	8	8	4
388_r1	1.57343	Good	DR1	8	8	1
341_r2	1.57378	Good	DR1	10	10	0
331_r2	1.57574	Good	DR1	6	8	0
302_l1	1.5763	Good	DR1	10	8	4
349_l1	1.57644	Good	DR1	10	6	0
68_l2	1.5776	Good	DR1	10	8	0
194_l2	1.57769	Good	DR1	8	8	0
203_r2	1.57861	Good	DR1	8	8	0
365_r1	1.57965	Good	DR1	8	6	4
157_r2	1.58055	Good	DR1	6	8	0
215_l1	1.58099	Good	DR1	10	8	0
203_r1	1.58149	Good	DR1	8	4	0
422_l1	1.58495	Good	DR1	10	8	0
215_l2	1.58634	Good	DR1	6	8	4
81_l2	1.58676	Good	DR1	10	8	0
141_l2	1.58756	Good	DR1	10	8	0
287_r1	1.58824	Good	DR1	10	8	0
82_l1	1.58932	Good	DR1	8	6	4
129_r2	1.59078	Good	DR1	10	8	0
96_r2	1.59098	Good	DR1	10	8	0
171_r2	1.59306	Good	DR1	10	8	0
308_r1	1.59334	Good	DR1	10	8	0
388_r2	1.59376	Good	DR1	8	8	0
96_l2	1.59694	Good	DR1	10	8	0
172_r2	1.59929	Good	DR1	8	6	0
96_l1	1.60064	Good	DR1	10	8	0
96_r1	1.60094	Good	DR1	10	8	0
365_r2	1.60141	Good	DR1	10	8	0
20_r1	1.60464	Good	DR1	10	8	0
54_l1	1.60719	Good	DR1	10	8	0
286_l2	1.6078	Good	DR1	10	1	0
333_r2	1.60871	Good	DR1	10	10	0
28_r1	1.61119	Good	DR1	10	6	0
422_l2	1.61215	Good	DR1	10	8	0
54_l2	1.61303	Good	DR1	10	8	0
121_r2	1.61359	Good	DR1	8	8	0
140_r2	1.615	Good	DR1	10	8	0
278_l2	1.6158	Good	DR1	10	8	0
348_r2	1.61655	Good	DR1	8	10	0
402_r1	1.61689	Good	DR1	10	6	0
146_l1	1.61714	Good	DR1	10	8	0
348_r1	1.61778	Good	DR1	10	8	0
404_l1	1.61805	Good	DR1	10	10	0
312_l1	1.62038	Good	DR1	8	8	0
385_l2	1.62239	Good	DR1	10	8	0
416_r1	1.62365	Good	DR1	10	8	0
28_r2	1.62425	Good	DR1	10	8	0
327_l2	1.62453	Good	DR1	10	10	0
327_l1	1.62577	Good	DR1	8	8	0
197_l2	1.62802	Good	DR1	10	8	0
20_r2	1.62835	Good	DR1	10	10	0
308_r2	1.62892	Good	DR1	10	10	0
404_l2	1.62915	Good	DR1	10	10	0
430_r2	1.6319	Good	DR1	10	10	0
402_r2	1.63246	Good	DR1	10	10	0
404_r2	1.63281	Good	DR1	8	10	0
312_l2	1.63369	Good	DR1	8	8	0
82_l2	1.63999	Good	DR1	8	10	1
282_r2	1.64231	Good	DR1	10	10	0
302_l2	1.6461	Good	DR1	10	8	0
146_r2	1.64743	Good	DR1	10	10	0
329_r2	1.64919	Good	DR1	8	10	0
146_l2	1.65086	Good	DR1	10	8	0
159_l2	1.65495	Good	DR1	10	10	0
346_l2	1.65756	Good	DR1	10	10	0
416_r2	1.66742	Good	DR1	10	10	0
187_r1	1.15472	Good	DR2	1	6	10
187_r2	1.41157	Good	DR2	8	8	6
318_r1	1.42232	Good	DR2	8	6	6
274_l1	1.45236	Good	DR2	6	8	4
343_r1	1.45673	Good	DR2	8	8	4
144_r1	1.46176	Good	DR2	6	8	0
167_l3	1.46982	Good	DR2	8	6	4
249_r1	1.47341	Good	DR2	8	6	6
58_r1	1.47629	Good	DR2	8	8	8
309_r1	1.47727	Good	DR2	8	6	4
245_l1	1.47842	Good	DR2	8	6	4
131_r1	1.48084	Good	DR2	6	8	4
337_r1	1.48195	Good	DR2	10	6	6
249_r2	1.48348	Good	DR2	6	8	4
276_r1	1.48556	Good	DR2	10	8	4
141_r1	1.49394	Good	DR2	8	6	0
53_l2	1.49817	Good	DR2	8	8	0
318_r2	1.50096	Good	DR2	10	8	0
343_l1	1.50146	Good	DR2	8	8	4
318_l1	1.50466	Good	DR2	8	6	0
138_l1	1.50555	Good	DR2	10	4	6
155_l1	1.50827	Good	DR2	8	4	1
138_r1	1.50933	Good	DR2	6	6	0
343_l2	1.50996	Good	DR2	10	10	0
41_r1	1.51305	Good	DR2	8	6	6
53_l1	1.51509	Good	DR2	8	8	4
52_r1	1.51642	Good	DR2	10	8	6
26_l1	1.51918	Good	DR2	8	8	0
214_l2	1.52056	Good	DR2	8	8	6
134_l1	1.52074	Good	DR2	8	6	4
228_r1	1.52226	Good	DR2	8	6	0
144_r2	1.5233	Good	DR2	6	8	0
214_l1	1.52721	Good	DR2	6	8	0
394_l1	1.52829	Good	DR2	10	8	0
37_r1	1.53038	Good	DR2	10	6	0
356_l1	1.5304	Good	DR2	8	6	4
26_l2	1.53135	Good	DR2	10	10	0
296_l1	1.5316	Good	DR2	8	6	0
144_l1	1.53225	Good	DR2	8	6	0
110_l1	1.53302	Good	DR2	8	6	4
374_l1	1.5333	Good	DR2	10	6	4
307_l1	1.53435	Good	DR2	10	6	4
171_l2	1.53767	Good	DR2	6	8	0
220_r2	1.53906	Good	DR2	10	8	4
372_l1	1.54078	Good	DR2	10	4	0
58_r2	1.54128	Good	DR2	8	8	0
323_r1	1.54524	Good	DR2	8	8	0
393_l1	1.54654	Good	DR2	10	6	4
254_r1	1.54655	Good	DR2	10	8	4
343_r2	1.54994	Good	DR2	10	6	0
144_l2	1.55345	Good	DR2	8	10	0
23_l2	1.554	Good	DR2	10	8	4
122_r1	1.55403	Good	DR2	10	6	0
309_r2	1.55404	Good	DR2	10	8	0
394_r1	1.55523	Good	DR2	10	8	0
53_r1	1.55615	Good	DR2	8	8	1
289_l1	1.55624	Good	DR2	10	6	4
245_r1	1.55718	Good	DR2	8	6	4
39_r1	1.55878	Good	DR2	10	8	4
134_r1	1.55905	Good	DR2	10	6	0
405_r1	1.55921	Good	DR2	10	8	1
134_l2	1.56079	Good	DR2	8	10	0
142_l1	1.5614	Good	DR2	8	8	4
211_r1	1.56178	Good	DR2	10	6	0
292_r1	1.56287	Good	DR2	10	6	4
23_l1	1.56386	Good	DR2	6	8	0
211_l1	1.56514	Good	DR2	8	6	0
367_r1	1.56563	Good	DR2	10	6	0
168_r1	1.56623	Good	DR2	10	6	0
53_r2	1.56927	Good	DR2	10	8	0
338_r1	1.56992	Good	DR2	10	6	0
274_l2	1.57046	Good	DR2	10	8	0
34_l1	1.5729	Good	DR2	10	8	0
381_r1	1.57324	Good	DR2	10	6	0
155_r2	1.57363	Good	DR2	8	10	0
29_r1	1.57534	Good	DR2	10	6	0
228_l1	1.57543	Good	DR2	6	6	4
155_r1	1.57566	Good	DR2	10	4	0
181_r1	1.57637	Good	DR2	8	8	0
34_l2	1.5766	Good	DR2	10	10	0
367_l1	1.57674	Good	DR2	10	8	0
148_r1	1.5769	Good	DR2	10	8	4
138_r2	1.58025	Good	DR2	8	10	4
381_l1	1.58087	Good	DR2	10	4	4
171_l1	1.58168	Good	DR2	8	8	0
145_l1	1.58235	Good	DR2	10	8	1
220_r1	1.58418	Good	DR2	10	8	1
48_l1	1.58423	Good	DR2	10	10	0
182_r1	1.58481	Good	DR2	10	8	4
39_l1	1.58513	Good	DR2	10	8	0
167_r2	1.5859	Good	DR2	10	8	0
66_l1	1.5861	Good	DR2	10	6	0
15_l2	1.58629	Good	DR2	10	8	0
140_l2	1.58721	Good	DR2	10	10	0
336_l1	1.58842	Good	DR2	8	8	0
15_l1	1.58914	Good	DR2	10	6	4
277_l1	1.59043	Good	DR2	10	10	0
161_r2	1.59062	Good	DR2	8	8	0
289_r1	1.59067	Good	DR2	10	8	4
123_r1	1.59081	Good	DR2	1	8	0
203_l1	1.59119	Good	DR2	1	10	10
318_l2	1.59137	Good	DR2	10	10	0
374_l2	1.59161	Good	DR2	8	10	0
325_l1	1.59279	Good	DR2	10	8	0
69_r1	1.59459	Good	DR2	10	8	4
145_l2	1.59478	Good	DR2	10	10	0
39_r2	1.5954	Good	DR2	10	8	0
181_l1	1.59694	Good	DR2	10	8	0
203_l2	1.59908	Good	DR2	10	8	0
141_r2	1.59944	Good	DR2	10	8	0
405_r2	1.59963	Good	DR2	8	8	1
52_r2	1.59995	Good	DR2	10	8	0
140_l1	1.60098	Good	DR2	10	6	0
254_r2	1.60157	Good	DR2	10	8	0
161_r1	1.60223	Good	DR2	10	10	0
272_r1	1.60281	Good	DR2	10	8	0
131_r2	1.6031	Good	DR2	10	8	0
381_l2	1.60457	Good	DR2	10	8	0
276_r2	1.6048	Good	DR2	10	8	0
155_l2	1.60519	Good	DR2	10	10	0
282_l1	1.60551	Good	DR2	10	10	0
243_r1	1.60598	Good	DR2	10	10	0
337_r2	1.60681	Good	DR2	10	8	0
245_r2	1.60865	Good	DR2	10	8	0
394_l2	1.60923	Good	DR2	8	10	0
228_r2	1.60966	Good	DR2	10	8	0
138_l2	1.61109	Good	DR2	8	8	0
393_l2	1.6124	Good	DR2	10	8	0
277_l2	1.61333	Good	DR2	8	8	0
367_r2	1.61353	Good	DR2	8	8	0
29_l1	1.61439	Good	DR2	10	8	0
123_r2	1.61484	Good	DR2	10	10	0
254_l1	1.61653	Good	DR2	10	8	0
122_r2	1.61785	Good	DR2	10	8	0
41_r2	1.6192	Good	DR2	8	4	0
211_l2	1.62095	Good	DR2	10	8	0
289_r2	1.62243	Good	DR2	10	8	0
148_r2	1.62276	Good	DR2	10	8	0
245_l2	1.62302	Good	DR2	8	8	0
142_l2	1.62323	Good	DR2	10	8	0
372_l2	1.62402	Good	DR2	8	10	0
296_l2	1.6243	Good	DR2	10	8	0
338_r2	1.62495	Good	DR2	10	8	0
228_l2	1.62542	Good	DR2	10	8	0
381_r2	1.62547	Good	DR2	10	8	0
282_l2	1.6256	Good	DR2	10	10	0
29_r2	1.62671	Good	DR2	10	8	0
307_l2	1.62682	Good	DR2	10	10	0
134_r2	1.6274	Good	DR2	10	10	0
254_l2	1.62759	Good	DR2	10	10	0
325_l2	1.62792	Good	DR2	10	8	0
367_l2	1.62885	Good	DR2	10	10	0
39_l2	1.62931	Good	DR2	10	10	0
258_l1	1.62948	Good	DR2	10	10	0
243_r2	1.6295	Good	DR2	10	10	0
272_r2	1.63001	Good	DR2	10	10	0
29_l2	1.63042	Good	DR2	10	8	0
48_l2	1.63057	Good	DR2	10	10	0
37_r2	1.63084	Good	DR2	10	8	0
110_l2	1.63088	Good	DR2	10	8	0
69_r2	1.63166	Good	DR2	10	8	0
323_r2	1.63283	Good	DR2	10	10	0
66_l2	1.63291	Good	DR2	10	10	0
356_l2	1.63317	Good	DR2	10	8	0
181_r2	1.63514	Good	DR2	10	8	0
258_l2	1.63732	Good	DR2	10	10	0
182_r2	1.64139	Good	DR2	10	10	0
394_r2	1.64194	Good	DR2	10	10	0
168_r2	1.6446	Good	DR2	10	10	0
336_l2	1.64577	Good	DR2	8	8	4
211_r2	1.64983	Good	DR2	10	10	0
289_l2	1.65098	Good	DR2	10	10	0
181_l2	1.6517	Good	DR2	10	10	0
292_r2	1.66793	Good	DR2	10	10	0
21_r1	1.36937	Good	DR3	8	6	10
339_r1	1.39086	Good	DR3	8	6	6
25_l1	1.40384	Good	DR3	6	6	4
263_r1	1.40448	Good	DR3	4	8	8
200_r2	1.40955	Good	DR3	10	10	0
317_l2	1.41961	Good	DR3	4	8	8
267_r1	1.42058	Good	DR3	6	6	6
339_l1	1.4244	Good	DR3	6	8	4
86_r2	1.42451	Good	DR3	6	8	4
130_r2	1.42753	Good	DR3	8	8	0
196_r2	1.4286	Good	DR3	10	10	0
196_l1	1.43328	Good	DR3	8	6	0
130_r1	1.43427	Good	DR3	6	8	8
130_l2	1.44198	Good	DR3	6	8	0
361_l2	1.44292	Good	DR3	6	4	0
284_r1	1.44406	Good	DR3	8	8	4
57_l1	1.44637	Good	DR3	4	8	8
317_l1	1.44756	Good	DR3	8	8	6
196_r1	1.45244	Good	DR3	6	8	0
130_l1	1.45284	Good	DR3	6	8	0
200_r1	1.45334	Good	DR3	10	8	0
86_r1	1.45824	Good	DR3	8	8	4
244_l1	1.4595	Good	DR3	8	6	4
284_r2	1.46143	Good	DR3	10	8	0
290_l1	1.46551	Good	DR3	8	4	8
337_l1	1.46572	Good	DR3	6	8	6
196_l2	1.4715	Good	DR3	8	10	0
321_r1	1.47192	Good	DR3	8	6	4
220_l2	1.47841	Good	DR3	10	8	1
119_l1	1.47953	Good	DR3	8	8	4
284_l1	1.48117	Good	DR3	8	8	0
363_r1	1.48165	Good	DR3	8	6	4
109_l1	1.48502	Good	DR3	6	6	6
246_r1	1.48594	Good	DR3	8	6	4
21_r2	1.4892	Good	DR3	8	8	0
321_l1	1.49546	Good	DR3	8	6	4
99_l1	1.4979	Good	DR3	10	8	4
57_l2	1.49946	Good	DR3	6	10	8
23_r1	1.5	Good	DR3	8	6	4
35_l1	1.50643	Good	DR3	10	6	4
209_l1	1.50655	Good	DR3	8	4	4
136_l1	1.50655	Good	DR3	6	6	0
220_l1	1.50936	Good	DR3	8	8	4
339_r2	1.50965	Good	DR3	8	10	6
136_r1	1.51134	Good	DR3	8	6	4
345_l1	1.51168	Good	DR3	6	8	4
246_r2	1.51351	Good	DR3	6	8	8
274_r1	1.51618	Good	DR3	10	8	4
362_r1	1.51844	Good	DR3	10	8	4
361_l1	1.51891	Good	DR3	8	8	0
70_r1	1.51957	Good	DR3	10	6	0
42_l1	1.52045	Good	DR3	8	6	6
257_r1	1.5225	Good	DR3	10	6	4
249_l1	1.52303	Good	DR3	10	4	0
42_r1	1.52437	Good	DR3	10	6	0
198_l1	1.52502	Good	DR3	10	8	4
274_r2	1.52542	Good	DR3	8	10	0
97_l1	1.52573	Good	DR3	8	8	4
216_r1	1.52726	Good	DR3	10	8	4
258_r1	1.52758	Good	DR3	8	8	8
249_l2	1.52823	Good	DR3	10	8	0
263_r2	1.52917	Good	DR3	6	8	4
108_l1	1.53042	Good	DR3	8	8	0
303_l1	1.5315	Good	DR3	10	8	0
258_r2	1.53163	Good	DR3	6	8	0
190_l1	1.53373	Good	DR3	6	8	0
12_r1	1.5345	Good	DR3	10	8	0
362_l1	1.53474	Good	DR3	10	6	0
362_r2	1.53522	Good	DR3	6	8	4
339_l2	1.53639	Good	DR3	10	10	0
25_l2	1.5366	Good	DR3	10	8	0
288_l1	1.53785	Good	DR3	10	8	4
209_l2	1.54009	Good	DR3	6	8	0
284_l2	1.5411	Good	DR3	10	8	0
12_r2	1.54146	Good	DR3	10	10	0
293_l1	1.54208	Good	DR3	10	6	0
23_r2	1.54233	Good	DR3	6	8	0
345_l2	1.54493	Good	DR3	6	8	0
357_l1	1.54609	Good	DR3	8	6	0
255_r1	1.54766	Good	DR3	10	8	4
257_l1	1.54902	Good	DR3	8	6	4
288_r1	1.54954	Good	DR3	10	6	4
310_r1	1.55072	Good	DR3	10	8	4
30_r1	1.55125	Good	DR3	10	8	4
239_r1	1.55255	Good	DR3	10	6	0
239_l1	1.55279	Good	DR3	10	6	0
321_l2	1.55365	Good	DR3	10	10	0
37_l1	1.55417	Good	DR3	10	6	4
24_r1	1.55535	Good	DR3	10	8	6
293_r1	1.55679	Good	DR3	10	8	0
63_r1	1.56238	Good	DR3	10	8	4
321_r2	1.56356	Good	DR3	6	6	4
293_l2	1.56377	Good	DR3	10	10	0
99_l2	1.56607	Good	DR3	10	8	0
123_l1	1.57135	Good	DR3	10	8	0
267_r2	1.57152	Good	DR3	10	10	0
337_l2	1.57214	Good	DR3	6	8	0
70_r2	1.57416	Good	DR3	8	8	0
244_l2	1.57427	Good	DR3	10	8	0
198_l2	1.57504	Good	DR3	10	8	0
24_l2	1.57537	Good	DR3	10	8	0
24_r2	1.5767	Good	DR3	8	8	0
257_r2	1.5778	Good	DR3	10	10	0
136_r2	1.57943	Good	DR3	10	6	0
357_l2	1.58173	Good	DR3	8	8	1
363_r2	1.58179	Good	DR3	10	10	0
303_l2	1.58298	Good	DR3	10	10	0
136_l2	1.58374	Good	DR3	10	8	0
293_r2	1.5842	Good	DR3	10	10	0
290_l2	1.58444	Good	DR3	10	10	0
362_l2	1.5854	Good	DR3	8	6	0
109_l2	1.58849	Good	DR3	10	8	0
35_l2	1.58896	Good	DR3	10	10	0
190_l2	1.59038	Good	DR3	10	10	0
24_l1	1.59238	Good	DR3	10	8	1
43_r1	1.59243	Good	DR3	10	8	0
239_r2	1.59511	Good	DR3	10	10	0
42_r2	1.60242	Good	DR3	10	8	0
97_l2	1.60281	Good	DR3	10	10	0
42_l2	1.60378	Good	DR3	8	8	0
288_r2	1.60584	Good	DR3	10	10	0
43_r2	1.60646	Good	DR3	8	10	0
255_l1	1.60746	Good	DR3	10	8	0
63_l2	1.60967	Good	DR3	10	10	0
63_r2	1.61086	Good	DR3	10	8	0
119_l2	1.61302	Good	DR3	10	8	0
288_l2	1.61354	Good	DR3	10	8	0
108_l2	1.61598	Good	DR3	10	8	0
257_l2	1.61656	Good	DR3	10	8	0
30_r2	1.61827	Good	DR3	8	8	0
255_r2	1.62643	Good	DR3	10	10	0
239_l2	1.62882	Good	DR3	10	10	0
255_l2	1.63147	Good	DR3	10	10	0
310_r2	1.63502	Good	DR3	10	10	0
37_l2	1.63668	Good	DR3	10	10	0
63_l1	1.6403	Good	DR3	10	8	0
216_r2	1.64576	Good	DR3	8	10	0
123_l2	1.64907	Good	DR3	10	10	0
84_r1	1.2283	Good	DR4	8	4	0
87_l1	1.2919	Good	DR4	6	8	0
84_r2	1.30881	Good	DR4	10	8	0
87_l2	1.35658	Good	DR4	4	8	0
51_r1	1.3835	Good	DR4	6	8	4
265_r1	1.40638	Good	DR4	6	8	6
57_r1	1.4168	Good	DR4	6	8	6
51_r2	1.41784	Good	DR4	10	8	4
294_r1	1.44892	Good	DR4	8	8	6
265_r2	1.45008	Good	DR4	10	4	0
149_r1	1.4532	Good	DR4	10	6	6
154_l1	1.47259	Good	DR4	10	8	4
263_l1	1.47657	Good	DR4	6	8	0
57_r2	1.47805	Good	DR4	6	8	0
299_l1	1.48188	Good	DR4	6	8	0
89_l2	1.48342	Good	DR4	6	4	8
299_l2	1.49946	Good	DR4	6	8	0
126_r1	1.50546	Good	DR4	8	6	0
294_r2	1.50857	Good	DR4	10	8	0
263_l2	1.50917	Good	DR4	4	8	8
267_l2	1.51871	Good	DR4	8	8	4
127_r1	1.51876	Good	DR4	10	6	0
89_l1	1.51904	Good	DR4	10	4	0
69_l1	1.52705	Good	DR4	10	6	4
236_l1	1.53287	Good	DR4	8	8	0
127_r2	1.53989	Good	DR4	10	6	0
55_l1	1.54572	Good	DR4	8	8	0
154_l2	1.54778	Good	DR4	10	10	0
126_r2	1.55115	Good	DR4	8	10	0
12_l1	1.55252	Good	DR4	8	8	0
78_r1	1.55582	Good	DR4	10	6	0
149_r2	1.55615	Good	DR4	10	10	0
267_l1	1.55961	Good	DR4	10	6	4
126_l1	1.56065	Good	DR4	8	8	4
277_r1	1.56735	Good	DR4	10	8	4
126_l2	1.57056	Good	DR4	8	8	0
131_l1	1.57775	Good	DR4	10	8	4
236_l2	1.58108	Good	DR4	10	10	0
277_r2	1.58445	Good	DR4	4	8	4
55_l2	1.60494	Good	DR4	10	8	0
131_l2	1.60563	Good	DR4	10	8	0
12_l2	1.6066	Good	DR4	10	10	0
78_r2	1.609	Good	DR4	10	10	0
69_l2	1.6392	Good	DR4	10	8	0

## Sheet: DeepDRiD(revised labels)
File_name	FD	Quality_label	DR_level	Clarity	Field_definition	Artifact
115_r2	0.849447	Bad	DR0	1	8	10
166_r2	1.00559	Bad	DR0	1	1	10
114_r1	1.13351	Bad	DR0	4	8	8
356_r1	1.1501	Bad	DR0	6	6	4
262_r1	1.17456	Bad	DR0	6	8	10
115_l1	1.19356	Bad	DR0	4	8	10
291_r2	1.23701	Bad	DR0	8	4	8
356_r2	1.24618	Bad	DR0	4	6	0
139_r2	1.25651	Bad	DR0	1	8	10
68_r1	1.26055	Bad	DR0	4	8	8
115_l2	1.26698	Bad	DR0	1	8	10
102_l1	1.28775	Bad	DR0	4	8	8
380_r2	1.2884	Bad	DR0	4	8	10
280_r2	1.28947	Bad	DR0	1	8	10
232_l1	1.30198	Bad	DR0	6	8	6
201_l1	1.30513	Bad	DR0	6	6	8
59_l2	1.31801	Bad	DR0	4	8	8
192_r2	1.32122	Bad	DR0	4	8	8
273_r1	1.3237	Bad	DR0	8	6	8
315_r2	1.32536	Bad	DR0	4	8	8
51_l1	1.33671	Bad	DR0	4	6	8
76_l1	1.33712	Bad	DR0	4	8	10
114_r2	1.33741	Bad	DR0	6	8	8
184_r2	1.34815	Bad	DR0	4	8	8
49_r1	1.35266	Bad	DR0	6	8	8
178_r1	1.3651	Bad	DR0	6	8	6
59_r1	1.36516	Bad	DR0	6	4	0
205_l2	1.37615	Bad	DR0	6	8	8
380_l2	1.37626	Bad	DR0	4	8	8
41_l1	1.37709	Bad	DR0	1	6	10
101_r2	1.3798	Bad	DR0	6	8	8
319_r1	1.38105	Bad	DR0	6	6	6
160_l1	1.38416	Bad	DR0	8	6	8
49_l1	1.38774	Bad	DR0	6	4	6
316_r1	1.39208	Bad	DR0	8	8	4
166_r1	1.39435	Bad	DR0	4	4	10
160_r1	1.39469	Bad	DR0	6	8	8
185_r2	1.39561	Bad	DR0	8	8	4
160_r2	1.39878	Bad	DR0	8	8	8
3_r2	1.40747	Bad	DR0	4	8	8
67_l2	1.40855	Bad	DR0	8	8	0
185_l1	1.40887	Bad	DR0	8	8	4
232_l2	1.40899	Bad	DR0	6	8	4
335_l1	1.41047	Bad	DR0	8	6	6
115_r1	1.41156	Bad	DR0	6	8	6
380_r1	1.41164	Bad	DR0	6	8	6
31_r1	1.41478	Bad	DR0	4	8	8
340_r1	1.41519	Bad	DR0	6	6	8
178_r2	1.41586	Bad	DR0	8	6	6
351_l2	1.41732	Bad	DR0	4	8	8
213_r1	1.41804	Bad	DR0	8	4	0
67_l1	1.41875	Bad	DR0	10	8	1
64_l2	1.42058	Bad	DR0	10	4	0
433_l1	1.42163	Bad	DR0	6	6	8
61_r1	1.4221	Bad	DR0	8	4	0
201_l2	1.42314	Bad	DR0	6	8	6
111_r1	1.42343	Bad	DR0	6	8	6
401_l2	1.42418	Bad	DR0	6	8	8
431_l2	1.42507	Bad	DR0	1	8	10
50_r1	1.42621	Bad	DR0	8	6	4
5_r1	1.42676	Bad	DR0	6	8	6
340_l1	1.42751	Bad	DR0	8	4	4
207_r1	1.43179	Bad	DR0	8	8	4
230_r2	1.43364	Bad	DR0	6	8	8
101_r1	1.43662	Bad	DR0	6	6	6
204_r2	1.43796	Bad	DR0	8	8	6
253_l1	1.43885	Bad	DR0	6	8	8
129_l1	1.43898	Bad	DR0	4	8	8
179_r1	1.43942	Bad	DR0	8	8	6
79_r1	1.43947	Bad	DR0	6	8	6
262_l1	1.44072	Bad	DR0	6	8	8
45_r1	1.44152	Bad	DR0	1	8	8
111_r2	1.44434	Bad	DR0	6	8	8
230_r1	1.44451	Bad	DR0	6	8	10
83_r1	1.44476	Bad	DR0	6	8	10
213_r2	1.44621	Bad	DR0	4	8	0
273_r2	1.44736	Bad	DR0	6	8	6
179_r2	1.44897	Bad	DR0	6	8	8
178_l1	1.4491	Bad	DR0	6	8	4
164_r1	1.45108	Bad	DR0	8	8	4
174_r2	1.45625	Bad	DR0	8	8	8
166_l2	1.45875	Bad	DR0	1	8	10
261_l2	1.45884	Bad	DR0	1	8	8
264_r1	1.46028	Bad	DR0	6	6	6
194_r2	1.46044	Bad	DR0	6	8	8
397_r2	1.46123	Bad	DR0	4	8	6
135_r2	1.4635	Bad	DR0	4	8	8
184_l2	1.52037	Bad	DR0	8	4	0
77_r3	1.52508	Bad	DR0	6	4	0
373_r2	1.53223	Bad	DR0	8	4	6
76_r2	1.5415	Bad	DR0	8	4	0
164_r4	1.54569	Bad	DR0	10	4	0
164_r3	1.55349	Bad	DR0	8	4	0
241_r2	1.61894	Bad	DR0	6	10	0
213_l1	1.26078	Bad	DR1	6	8	6
213_l2	1.32287	Bad	DR1	6	8	0
194_l1	1.36231	Bad	DR1	8	4	4
3_l1	1.40358	Bad	DR1	6	8	6
165_r2	1.40476	Bad	DR1	6	8	8
232_r1	1.41522	Bad	DR1	6	8	4
162_l1	1.41543	Bad	DR1	6	8	6
61_l2	1.42863	Bad	DR1	6	8	8
45_l1	1.4339	Bad	DR1	6	8	6
206_l2	1.44335	Bad	DR1	8	8	6
114_l1	1.44806	Bad	DR1	8	6	6
116_l1	1.45433	Bad	DR1	4	6	10
165_r1	1.46466	Bad	DR1	8	8	6
61_l1	1.46705	Bad	DR1	10	10	0
406_r2	1.54903	Bad	DR1	6	4	8
13_r1	0	Bad	DR2	1	8	8
13_r2	0	Bad	DR2	4	8	10
400_l1	1.12457	Bad	DR2	4	6	6
13_l2	1.133	Bad	DR2	4	8	8
187_r1	1.15472	Bad	DR2	1	6	10
400_r2	1.18847	Bad	DR2	4	8	8
32_l2	1.22542	Bad	DR2	1	8	0
400_l2	1.27117	Bad	DR2	4	8	10
46_l2	1.28746	Bad	DR2	4	8	8
13_l1	1.31619	Bad	DR2	4	8	8
317_r2	1.32045	Bad	DR2	4	8	8
300_l2	1.35119	Bad	DR2	1	10	10
46_r1	1.35366	Bad	DR2	6	8	8
46_l1	1.36341	Bad	DR2	6	6	8
191_r1	1.36541	Bad	DR2	6	8	8
301_l1	1.36848	Bad	DR2	4	8	10
32_l1	1.38699	Bad	DR2	4	8	6
152_l2	1.38783	Bad	DR2	8	8	6
191_l1	1.38822	Bad	DR2	4	8	8
103_l2	1.38903	Bad	DR2	4	8	10
259_r1	1.39263	Bad	DR2	6	8	6
237_l2	1.3958	Bad	DR2	6	8	8
32_r2	1.4026	Bad	DR2	4	8	0
187_r2	1.41157	Bad	DR2	8	8	6
32_r1	1.41741	Bad	DR2	6	6	8
191_r2	1.41778	Bad	DR2	8	6	8
279_r1	1.42051	Bad	DR2	8	8	4
291_l2	1.42171	Bad	DR2	4	8	8
152_r2	1.42225	Bad	DR2	4	8	8
270_l2	1.42296	Bad	DR2	4	8	8
143_l1	1.42441	Bad	DR2	6	8	4
15_r1	1.42608	Bad	DR2	8	6	6
143_r1	1.4359	Bad	DR2	6	8	4
300_l1	1.43839	Bad	DR2	6	4	6
191_l2	1.4449	Bad	DR2	4	8	0
15_r2	1.4459	Bad	DR2	6	8	4
246_l1	1.46004	Bad	DR2	4	6	6
346_r2	1.46407	Bad	DR2	4	8	8
202_l1	1.46702	Bad	DR2	6	4	6
175_l2	1.46985	Bad	DR2	8	4	0
6_r2	1.47082	Bad	DR2	6	8	6
87_r2	0.919018	Bad	DR3	6	4	0
361_r2	0.924763	Bad	DR3	4	8	8
304_l2	1.0487	Bad	DR3	1	8	8
304_r2	1.05654	Bad	DR3	4	6	10
205_r2	1.11247	Bad	DR3	6	8	8
87_r1	1.11589	Bad	DR3	1	1	0
11_r1	1.1175	Bad	DR3	4	8	10
205_r1	1.15428	Bad	DR3	6	8	0
80_l2	1.16134	Bad	DR3	1	8	10
279_l1	1.16205	Bad	DR3	4	8	0
153_l2	1.17451	Bad	DR3	4	8	10
209_r1	1.191	Bad	DR3	4	8	8
108_r1	1.25295	Bad	DR3	4	8	8
11_r2	1.25525	Bad	DR3	4	8	10
221_r1	1.25818	Bad	DR3	4	8	6
279_l2	1.26844	Bad	DR3	6	8	6
86_l2	1.27347	Bad	DR3	4	8	8
89_r1	1.30594	Bad	DR3	4	4	6
190_r1	1.31853	Bad	DR3	6	6	4
19_r1	1.33745	Bad	DR3	8	6	6
11_l2	1.33906	Bad	DR3	4	8	8
91_l2	1.34071	Bad	DR3	4	8	8
234_l2	1.34507	Bad	DR3	6	8	8
352_l1	1.34843	Bad	DR3	6	8	0
201_r2	1.35469	Bad	DR3	6	8	8
209_r2	1.35776	Bad	DR3	6	8	6
25_r1	1.36049	Bad	DR3	6	8	4
21_r1	1.36937	Bad	DR3	8	6	10
342_r1	1.37381	Bad	DR3	8	6	4
103_r2	1.37563	Bad	DR3	1	8	10
8_r1	1.37622	Bad	DR3	6	8	10
19_l2	1.37624	Bad	DR3	6	8	8
342_l2	1.38024	Bad	DR3	4	8	8
158_l1	1.38279	Bad	DR3	6	10	8
265_l1	1.38345	Bad	DR3	4	8	10
361_r1	1.38683	Bad	DR3	4	6	8
270_r2	1.38744	Bad	DR3	8	4	6
339_r1	1.39086	Bad	DR3	8	6	6
190_r2	1.39385	Bad	DR3	6	10	4
314_r1	1.39397	Bad	DR3	6	8	6
200_l1	1.40185	Bad	DR3	1	6	8
158_l2	1.4033	Bad	DR3	8	8	4
25_l1	1.40384	Bad	DR3	6	6	4
263_r1	1.40448	Bad	DR3	4	8	8
352_r1	1.41178	Bad	DR3	6	6	6
301_r1	1.41845	Bad	DR3	4	8	8
317_l2	1.41961	Bad	DR3	4	8	8
300_r1	1.42088	Bad	DR3	8	8	6
21_l2	1.42468	Bad	DR3	4	8	8
117_r2	1.42614	Bad	DR3	8	4	4
91_l1	1.42717	Bad	DR3	8	6	6
201_r1	1.42994	Bad	DR3	10	8	4
342_l1	1.43091	Bad	DR3	8	8	4
311_l1	1.43188	Bad	DR3	8	6	4
89_r2	1.43373	Bad	DR3	6	8	6
311_r1	1.43665	Bad	DR3	10	6	4
19_r2	1.43792	Bad	DR3	6	8	10
342_r2	1.43902	Bad	DR3	8	8	0
250_l1	1.43987	Bad	DR3	8	6	6
130_l2	1.44198	Bad	DR3	6	8	0
361_l2	1.44292	Bad	DR3	6	4	0
57_l1	1.44637	Bad	DR3	4	8	8
317_l1	1.44756	Bad	DR3	8	8	6
265_l2	1.45278	Bad	DR3	6	8	6
295_l2	1.45947	Bad	DR3	8	8	0
290_r2	1.46419	Bad	DR3	6	8	8
80_l1	1.46607	Bad	DR3	4	6	8
234_r2	1.50462	Bad	DR3	4	8	6
118_r2	1.52513	Bad	DR3	10	4	0
151_r1	0.808831	Bad	DR4	1	1	10
151_r2	0.868607	Bad	DR4	4	8	8
187_l1	1.13263	Bad	DR4	4	6	8
320_r1	1.18256	Bad	DR4	4	8	8
306_l2	1.18691	Bad	DR4	4	8	8
84_l2	1.19053	Bad	DR4	4	8	0
80_r2	1.19646	Bad	DR4	1	10	10
84_r1	1.2283	Bad	DR4	8	4	0
94_r1	1.22859	Bad	DR4	6	6	8
101_l1	1.23228	Bad	DR4	1	6	10
84_l1	1.29898	Bad	DR4	1	6	8
4_r2	1.30178	Bad	DR4	4	8	8
179_l1	1.30568	Bad	DR4	6	8	8
151_l2	1.34082	Bad	DR4	4	8	10
320_r2	1.35337	Bad	DR4	1	8	10
156_r2	1.37015	Bad	DR4	8	4	0
70_l1	1.37672	Bad	DR4	6	8	0
40_l2	1.38812	Bad	DR4	4	8	8
151_l1	1.39548	Bad	DR4	4	8	6
221_l2	1.40747	Bad	DR4	6	8	4
154_r2	1.40935	Bad	DR4	6	8	6
259_l2	1.43096	Bad	DR4	8	8	0
319_l2	1.46854	Bad	DR4	4	8	8
345_r2	1.47253	Bad	DR4	4	8	8
94_r2	1.50594	Bad	DR4	8	4	0
67_r1	1.3482	Good	DR0	8	8	1
67_r2	1.40128	Good	DR0	8	8	0
94_l1	1.45135	Good	DR0	8	8	8
390_r2	1.45441	Good	DR0	10	8	1
373_l1	1.45881	Good	DR0	8	8	4
380_l1	1.4619	Good	DR0	6	8	6
283_r1	1.46265	Good	DR0	8	6	0
127_l1	1.46438	Good	DR0	8	6	0
218_r1	1.46538	Good	DR0	6	8	8
125_l1	1.46572	Good	DR0	8	8	6
150_r1	1.46661	Good	DR0	10	6	4
238_l1	1.46795	Good	DR0	4	8	8
370_l1	1.4697	Good	DR0	8	6	6
206_r2	1.46976	Good	DR0	8	8	4
235_l1	1.47133	Good	DR0	6	8	8
430_l2	1.47255	Good	DR0	8	8	8
329_l1	1.47275	Good	DR0	8	4	4
145_r1	1.47286	Good	DR0	8	6	6
401_r1	1.4732	Good	DR0	8	6	6
414_r1	1.47346	Good	DR0	8	6	8
14_r1	1.47365	Good	DR0	8	8	4
358_r2	1.47442	Good	DR0	6	8	8
262_l2	1.47458	Good	DR0	4	8	8
275_r2	1.47482	Good	DR0	6	8	6
399_l1	1.47527	Good	DR0	8	8	8
149_l1	1.47541	Good	DR0	6	6	6
192_r1	1.47587	Good	DR0	6	8	8
180_r1	1.4762	Good	DR0	6	8	8
247_r2	1.47654	Good	DR0	6	8	4
316_l1	1.47678	Good	DR0	4	8	6
276_l2	1.47683	Good	DR0	6	8	8
233_l1	1.47767	Good	DR0	4	8	10
116_r1	1.47786	Good	DR0	10	8	4
390_r1	1.47806	Good	DR0	10	8	0
124_r2	1.47838	Good	DR0	6	8	6
375_r2	1.4791	Good	DR0	8	10	4
395_r1	1.47945	Good	DR0	10	6	4
276_l1	1.48101	Good	DR0	8	6	6
230_l1	1.48109	Good	DR0	6	8	6
316_l2	1.48111	Good	DR0	4	8	8
281_r1	1.48184	Good	DR0	8	6	4
178_l2	1.48187	Good	DR0	8	8	6
16_r2	1.48318	Good	DR0	8	8	6
238_l2	1.48349	Good	DR0	6	8	6
174_r1	1.48449	Good	DR0	4	8	8
184_l1	1.48454	Good	DR0	8	8	6
184_r1	1.48477	Good	DR0	6	8	8
185_l2	1.48482	Good	DR0	6	8	0
44_r1	1.48531	Good	DR0	8	6	6
233_l2	1.48555	Good	DR0	1	8	10
373_r1	1.48678	Good	DR0	10	8	4
208_r1	1.48791	Good	DR0	4	8	8
369_l1	1.48801	Good	DR0	6	8	6
170_r1	1.48808	Good	DR0	8	6	4
139_r1	1.49006	Good	DR0	6	8	8
316_r2	1.49052	Good	DR0	8	8	4
320_l2	1.49068	Good	DR0	6	8	6
217_r1	1.4908	Good	DR0	6	8	6
322_r1	1.49119	Good	DR0	10	8	6
238_r1	1.49224	Good	DR0	6	6	4
194_r1	1.49257	Good	DR0	6	8	6
3_r1	1.49271	Good	DR0	10	8	0
137_l1	1.49288	Good	DR0	8	8	4
262_r2	1.49293	Good	DR0	4	8	8
9_r1	1.49354	Good	DR0	10	8	6
145_r2	1.49377	Good	DR0	8	8	6
322_l1	1.49506	Good	DR0	6	8	6
65_l2	1.49549	Good	DR0	6	8	6
82_r1	1.49645	Good	DR0	6	6	4
278_r2	1.4966	Good	DR0	8	8	4
137_l2	1.49668	Good	DR0	6	4	6
414_r2	1.49828	Good	DR0	8	8	4
285_l1	1.49853	Good	DR0	8	8	4
298_r1	1.49861	Good	DR0	6	8	8
38_r1	1.49921	Good	DR0	8	6	6
344_r1	1.49932	Good	DR0	4	8	8
124_r1	1.49945	Good	DR0	8	8	0
324_l1	1.49957	Good	DR0	6	6	8
225_r1	1.49994	Good	DR0	8	8	4
197_r1	1.49999	Good	DR0	10	8	0
188_r2	1.50109	Good	DR0	8	8	6
180_l2	1.50133	Good	DR0	8	8	4
320_l1	1.50153	Good	DR0	6	4	4
285_l2	1.50157	Good	DR0	8	6	6
60_l1	1.50172	Good	DR0	6	8	8
166_l1	1.50243	Good	DR0	4	8	8
358_r1	1.50303	Good	DR0	6	8	4
406_l2	1.5034	Good	DR0	6	8	8
344_l1	1.50365	Good	DR0	6	8	8
349_r1	1.50442	Good	DR0	6	8	1
291_r1	1.50442	Good	DR0	8	8	1
359_r1	1.50447	Good	DR0	8	8	6
71_l2	1.50481	Good	DR0	4	8	8
433_l2	1.50504	Good	DR0	6	8	6
247_r1	1.50506	Good	DR0	8	8	4
185_r1	1.50565	Good	DR0	8	8	6
205_l1	1.50651	Good	DR0	8	8	4
106_l2	1.50717	Good	DR0	4	8	0
107_l1	1.50759	Good	DR0	8	10	0
106_l1	1.50781	Good	DR0	4	8	0
26_r1	1.50898	Good	DR0	10	8	0
333_l1	1.50898	Good	DR0	10	8	4
230_l2	1.50943	Good	DR0	6	8	0
227_l1	1.51054	Good	DR0	6	6	0
58_l1	1.51085	Good	DR0	8	8	6
165_l2	1.51128	Good	DR0	10	8	1
180_r2	1.51132	Good	DR0	6	8	4
322_l2	1.51232	Good	DR0	8	8	4
218_l1	1.51255	Good	DR0	6	8	4
90_r1	1.51354	Good	DR0	6	8	4
197_r2	1.51373	Good	DR0	6	8	0
16_r1	1.51444	Good	DR0	6	6	6
135_l2	1.5148	Good	DR0	6	10	4
378_r1	1.51555	Good	DR0	8	4	4
92_l1	1.51556	Good	DR0	8	6	0
51_l2	1.51571	Good	DR0	6	8	8
225_l1	1.51593	Good	DR0	6	8	0
223_r1	1.51668	Good	DR0	8	8	6
430_l1	1.51712	Good	DR0	8	8	4
9_r2	1.5172	Good	DR0	8	8	4
71_r2	1.51767	Good	DR0	8	8	4
351_r2	1.51768	Good	DR0	4	8	0
351_r1	1.51827	Good	DR0	4	8	0
406_l1	1.51835	Good	DR0	6	6	8
133_r1	1.51877	Good	DR0	8	4	4
188_l1	1.51883	Good	DR0	6	8	8
261_l1	1.51884	Good	DR0	8	8	4
189_r1	1.51894	Good	DR0	8	8	6
83_l2	1.51896	Good	DR0	4	8	6
297_l1	1.51927	Good	DR0	8	8	6
264_l1	1.5198	Good	DR0	6	8	8
283_r2	1.52043	Good	DR0	10	8	0
31_r2	1.52056	Good	DR0	6	8	8
360_l1	1.52064	Good	DR0	6	8	6
162_r1	1.52087	Good	DR0	8	4	6
204_r1	1.52141	Good	DR0	8	8	0
77_r4	1.52166	Good	DR0	6	1	0
397_l1	1.52218	Good	DR0	6	8	8
76_l2	1.52244	Good	DR0	6	10	10
79_r2	1.52312	Good	DR0	8	6	6
79_l1	1.52327	Good	DR0	8	8	4
212_r1	1.52331	Good	DR0	6	8	8
214_r1	1.52345	Good	DR0	6	8	0
62_l1	1.52433	Good	DR0	8	8	4
107_l2	1.52459	Good	DR0	8	10	0
177_r1	1.52461	Good	DR0	10	8	0
223_l1	1.52462	Good	DR0	6	8	8
344_l2	1.52464	Good	DR0	8	8	6
271_l1	1.52468	Good	DR0	8	8	0
341_l1	1.52485	Good	DR0	8	6	4
365_l1	1.52509	Good	DR0	8	6	4
5_l1	1.52528	Good	DR0	10	10	0
17_l1	1.52599	Good	DR0	8	8	4
222_r2	1.52608	Good	DR0	4	8	8
54_r1	1.52612	Good	DR0	8	8	4
66_r1	1.5262	Good	DR0	8	6	1
402_l1	1.52664	Good	DR0	6	6	6
268_r2	1.52715	Good	DR0	8	8	4
111_l1	1.52716	Good	DR0	6	8	4
27_r1	1.52733	Good	DR0	10	8	0
5_r2	1.52734	Good	DR0	8	8	0
98_l2	1.52737	Good	DR0	4	8	10
128_l1	1.52767	Good	DR0	6	8	1
285_r2	1.52782	Good	DR0	6	8	8
27_r2	1.52795	Good	DR0	10	8	0
414_l1	1.52802	Good	DR0	10	8	0
135_r1	1.52808	Good	DR0	6	8	6
1_r1	1.52819	Good	DR0	8	8	4
247_l1	1.52844	Good	DR0	8	8	4
227_l2	1.52911	Good	DR0	8	8	0
170_r2	1.5292	Good	DR0	8	6	6
275_l2	1.52928	Good	DR0	6	8	4
93_r2	1.5296	Good	DR0	10	8	0
1_l1	1.52964	Good	DR0	8	8	4
280_l1	1.52977	Good	DR0	6	6	0
189_r2	1.52994	Good	DR0	6	8	0
286_r1	1.52995	Good	DR0	8	6	0
312_r1	1.53042	Good	DR0	8	6	4
378_l1	1.53186	Good	DR0	6	8	0
374_r1	1.53186	Good	DR0	10	6	4
150_r2	1.53212	Good	DR0	8	8	0
163_r1	1.53236	Good	DR0	6	8	1
283_l1	1.53237	Good	DR0	8	8	0
397_r1	1.53263	Good	DR0	4	8	6
22_r2	1.53367	Good	DR0	6	8	6
260_r1	1.53403	Good	DR0	6	8	0
210_r1	1.53463	Good	DR0	10	8	4
238_r2	1.53496	Good	DR0	6	8	0
204_l2	1.53496	Good	DR0	6	8	4
375_l1	1.53542	Good	DR0	8	8	1
225_r2	1.53584	Good	DR0	6	8	6
224_l1	1.53604	Good	DR0	10	8	0
280_l2	1.53632	Good	DR0	6	8	0
260_l1	1.53646	Good	DR0	6	8	4
192_l2	1.5365	Good	DR0	6	8	4
264_r2	1.53654	Good	DR0	8	8	0
161_l1	1.53698	Good	DR0	10	8	4
111_l2	1.53701	Good	DR0	1	8	8
235_r1	1.53734	Good	DR0	6	8	4
33_l1	1.53791	Good	DR0	8	6	0
332_r1	1.53804	Good	DR0	10	6	0
212_r2	1.5387	Good	DR0	8	8	4
74_r1	1.53875	Good	DR0	1	8	8
335_l2	1.53925	Good	DR0	10	8	0
90_r2	1.53931	Good	DR0	6	8	6
378_r2	1.53948	Good	DR0	6	8	6
159_r1	1.53968	Good	DR0	6	6	4
163_l2	1.53988	Good	DR0	10	10	1
315_l1	1.54014	Good	DR0	8	10	0
64_l1	1.54059	Good	DR0	6	8	0
315_l2	1.5406	Good	DR0	6	8	0
165_l1	1.54091	Good	DR0	10	8	4
269_r1	1.54128	Good	DR0	8	1	8
227_r1	1.54208	Good	DR0	8	8	0
149_l2	1.54232	Good	DR0	8	8	0
278_r1	1.54244	Good	DR0	8	6	4
413_r1	1.54262	Good	DR0	10	6	0
135_l1	1.54283	Good	DR0	8	8	4
397_l2	1.54294	Good	DR0	6	8	1
410_l2	1.54319	Good	DR0	8	8	0
390_l1	1.54323	Good	DR0	8	8	0
104_r1	1.54336	Good	DR0	6	8	0
369_r1	1.54354	Good	DR0	4	8	10
93_r1	1.54398	Good	DR0	8	6	0
93_l1	1.54429	Good	DR0	10	8	0
157_l1	1.54446	Good	DR0	6	8	0
173_r1	1.54448	Good	DR0	10	8	0
251_r1	1.54477	Good	DR0	10	8	0
224_r1	1.54492	Good	DR0	10	8	0
281_r2	1.54515	Good	DR0	10	8	0
7_r1	1.54521	Good	DR0	8	6	0
399_l2	1.54533	Good	DR0	8	8	1
157_l2	1.54568	Good	DR0	6	8	0
104_r2	1.5458	Good	DR0	6	8	4
327_r1	1.54582	Good	DR0	10	8	0
127_l2	1.54608	Good	DR0	10	8	0
271_r1	1.54614	Good	DR0	8	4	0
102_l2	1.5464	Good	DR0	8	8	4
275_l1	1.54645	Good	DR0	10	8	4
14_r2	1.5467	Good	DR0	10	8	0
313_l1	1.54672	Good	DR0	10	6	1
271_l2	1.54676	Good	DR0	10	8	0
83_r2	1.54695	Good	DR0	8	8	0
253_r1	1.5476	Good	DR0	8	8	0
372_r1	1.54773	Good	DR0	8	6	0
68_r2	1.54889	Good	DR0	10	10	0
112_l1	1.5489	Good	DR0	8	6	0
128_r1	1.54897	Good	DR0	6	8	0
125_l2	1.54916	Good	DR0	6	8	4
88_r1	1.54919	Good	DR0	10	8	0
218_r2	1.54932	Good	DR0	6	8	6
106_r1	1.54992	Good	DR0	4	8	8
204_l1	1.55007	Good	DR0	6	8	8
351_l1	1.5502	Good	DR0	6	8	0
355_r1	1.55023	Good	DR0	6	8	0
106_r2	1.55046	Good	DR0	8	8	0
332_r2	1.55066	Good	DR0	10	8	0
183_r1	1.55072	Good	DR0	8	8	0
395_l1	1.55083	Good	DR0	8	4	4
208_l2	1.55094	Good	DR0	6	8	0
248_r1	1.55103	Good	DR0	8	8	0
193_l1	1.55112	Good	DR0	10	6	0
248_r2	1.55114	Good	DR0	10	8	0
407_r1	1.55128	Good	DR0	8	8	0
18_r2	1.55185	Good	DR0	8	8	4
369_r2	1.55281	Good	DR0	6	8	6
251_l1	1.55292	Good	DR0	8	10	0
50_l1	1.55342	Good	DR0	6	8	6
180_l1	1.55359	Good	DR0	10	8	0
210_r2	1.55413	Good	DR0	8	10	4
81_r1	1.55427	Good	DR0	10	8	0
322_r2	1.55429	Good	DR0	10	8	0
47_r1	1.55436	Good	DR0	10	8	4
315_r1	1.55452	Good	DR0	6	8	4
133_l1	1.5547	Good	DR0	10	4	0
90_l2	1.55627	Good	DR0	6	8	0
363_l1	1.55632	Good	DR0	10	6	4
359_r2	1.5564	Good	DR0	8	8	6
364_r1	1.55664	Good	DR0	10	8	4
260_r2	1.55678	Good	DR0	6	8	4
302_r1	1.55687	Good	DR0	10	6	1
75_l1	1.55696	Good	DR0	6	8	8
199_r1	1.5572	Good	DR0	8	6	4
214_r2	1.55743	Good	DR0	8	8	0
142_r1	1.558	Good	DR0	10	8	0
363_l2	1.55817	Good	DR0	10	8	4
248_l2	1.55826	Good	DR0	8	8	0
285_r1	1.55878	Good	DR0	10	8	0
142_r2	1.55907	Good	DR0	4	8	8
422_r1	1.55908	Good	DR0	10	10	0
85_l1	1.55934	Good	DR0	10	8	0
379_r1	1.55938	Good	DR0	10	6	0
227_r2	1.55948	Good	DR0	8	8	0
199_r2	1.55969	Good	DR0	6	8	8
173_r2	1.55982	Good	DR0	8	8	0
222_r1	1.55993	Good	DR0	8	8	4
18_l2	1.56032	Good	DR0	8	8	0
133_l2	1.56036	Good	DR0	10	10	1
268_r1	1.56059	Good	DR0	8	8	0
248_l1	1.56065	Good	DR0	6	8	0
47_l1	1.56068	Good	DR0	10	8	4
251_r2	1.56109	Good	DR0	8	8	0
26_r2	1.56168	Good	DR0	10	10	0
95_r1	1.56208	Good	DR0	8	8	0
401_r2	1.56212	Good	DR0	6	8	0
344_r2	1.56229	Good	DR0	6	8	8
252_r2	1.56237	Good	DR0	6	10	0
413_l1	1.56263	Good	DR0	10	8	0
252_r1	1.56289	Good	DR0	6	8	0
385_r2	1.56331	Good	DR0	6	8	4
269_l1	1.56333	Good	DR0	8	6	0
323_l1	1.56338	Good	DR0	8	8	4
399_r2	1.56352	Good	DR0	10	8	0
364_l1	1.56383	Good	DR0	10	6	0
231_l1	1.56393	Good	DR0	10	8	4
269_l2	1.56423	Good	DR0	8	8	0
241_r1	1.56442	Good	DR0	10	8	4
7_l1	1.5649	Good	DR0	6	8	0
173_l1	1.56529	Good	DR0	10	8	0
269_r2	1.56553	Good	DR0	10	8	0
113_r1	1.56569	Good	DR0	10	6	0
399_r1	1.56602	Good	DR0	6	8	4
28_l1	1.56615	Good	DR0	10	4	0
233_r1	1.56657	Good	DR0	1	8	8
59_l1	1.56663	Good	DR0	10	4	0
264_l2	1.5667	Good	DR0	8	8	6
365_l2	1.5669	Good	DR0	8	8	0
292_l1	1.56697	Good	DR0	10	4	0
286_r2	1.56704	Good	DR0	8	8	0
172_l1	1.5671	Good	DR0	8	8	4
324_l2	1.56736	Good	DR0	10	10	0
22_r1	1.56745	Good	DR0	8	8	0
375_r1	1.56767	Good	DR0	10	8	4
22_l1	1.56785	Good	DR0	8	6	0
410_r2	1.56844	Good	DR0	10	8	0
283_l2	1.56845	Good	DR0	10	8	0
188_l2	1.56859	Good	DR0	6	8	0
319_r2	1.56878	Good	DR0	8	10	0
54_r2	1.56901	Good	DR0	4	8	8
183_l1	1.56902	Good	DR0	8	10	0
31_l2	1.56903	Good	DR0	6	8	0
395_r2	1.56904	Good	DR0	10	8	0
176_r2	1.56906	Good	DR0	10	8	0
410_r1	1.56915	Good	DR0	10	10	0
61_r2	1.56928	Good	DR0	8	10	0
355_r2	1.56966	Good	DR0	8	8	1
224_r2	1.56974	Good	DR0	8	8	0
183_r2	1.5698	Good	DR0	8	8	4
74_r2	1.56994	Good	DR0	8	6	0
177_r2	1.56997	Good	DR0	10	10	0
174_l1	1.57005	Good	DR0	8	8	1
298_r2	1.57026	Good	DR0	10	10	0
308_l1	1.57038	Good	DR0	8	8	0
338_l1	1.57048	Good	DR0	10	6	0
415_r1	1.57063	Good	DR0	10	8	0
281_l2	1.57076	Good	DR0	8	8	0
360_r1	1.57078	Good	DR0	6	8	0
31_l1	1.57095	Good	DR0	4	8	0
10_r2	1.57101	Good	DR0	8	8	0
401_l1	1.57114	Good	DR0	8	8	0
192_l1	1.5712	Good	DR0	6	8	6
5_l2	1.57134	Good	DR0	8	8	0
188_r1	1.57136	Good	DR0	10	8	0
251_l2	1.57144	Good	DR0	10	8	0
92_r1	1.57163	Good	DR0	8	6	4
186_r2	1.57173	Good	DR0	10	8	0
90_l1	1.5719	Good	DR0	6	8	6
100_r1	1.57198	Good	DR0	8	8	4
58_l2	1.57203	Good	DR0	10	10	0
332_l1	1.57208	Good	DR0	10	10	0
208_r2	1.5723	Good	DR0	10	8	0
223_r2	1.57239	Good	DR0	4	8	6
160_l2	1.57245	Good	DR0	6	8	0
235_l2	1.57252	Good	DR0	10	10	0
256_l1	1.5727	Good	DR0	10	8	4
233_r2	1.57296	Good	DR0	4	8	0
71_r1	1.57331	Good	DR0	10	8	0
225_l2	1.57357	Good	DR0	8	10	0
92_r2	1.57373	Good	DR0	10	8	0
431_l1	1.57391	Good	DR0	8	8	1
413_l2	1.57404	Good	DR0	8	8	1
49_l2	1.57419	Good	DR0	6	10	0
388_l2	1.57455	Good	DR0	6	8	0
349_r2	1.57457	Good	DR0	8	8	0
41_l2	1.57469	Good	DR0	6	8	6
348_l1	1.57532	Good	DR0	10	6	4
415_l1	1.5756	Good	DR0	10	8	0
74_l2	1.57574	Good	DR0	6	8	6
376_r2	1.57587	Good	DR0	10	10	0
18_r1	1.5761	Good	DR0	8	8	4
382_l1	1.57615	Good	DR0	10	8	0
133_r2	1.57617	Good	DR0	10	8	0
113_l2	1.57644	Good	DR0	10	8	1
268_l2	1.57665	Good	DR0	6	8	0
128_l2	1.57691	Good	DR0	6	10	1
44_r2	1.57734	Good	DR0	8	10	0
1_l2	1.57737	Good	DR0	8	8	0
395_l2	1.57753	Good	DR0	10	8	0
174_l2	1.57756	Good	DR0	8	8	0
1_r2	1.57781	Good	DR0	10	8	0
215_r2	1.57795	Good	DR0	6	8	0
44_l1	1.57812	Good	DR0	8	10	0
176_r1	1.5784	Good	DR0	8	6	4
112_r2	1.57892	Good	DR0	10	8	0
176_l1	1.57906	Good	DR0	6	8	4
186_l1	1.57912	Good	DR0	8	8	0
223_l2	1.57918	Good	DR0	8	8	0
407_l1	1.57942	Good	DR0	6	8	4
163_l1	1.57951	Good	DR0	10	8	0
275_r1	1.57975	Good	DR0	8	8	0
393_r1	1.57982	Good	DR0	10	6	4
215_r1	1.58023	Good	DR0	10	10	0
98_l1	1.58026	Good	DR0	6	8	0
72_r1	1.5804	Good	DR0	10	8	4
36_r2	1.58049	Good	DR0	6	6	0
186_r1	1.58062	Good	DR0	10	8	0
313_l2	1.58076	Good	DR0	8	8	0
105_l1	1.58123	Good	DR0	10	8	0
10_l1	1.58159	Good	DR0	8	8	6
256_r1	1.58202	Good	DR0	8	8	4
71_l1	1.58244	Good	DR0	10	8	0
9_l2	1.58276	Good	DR0	8	10	1
49_r2	1.58322	Good	DR0	10	8	0
33_l2	1.58338	Good	DR0	8	8	4
189_l2	1.58365	Good	DR0	10	8	0
208_l1	1.58375	Good	DR0	4	8	8
271_r2	1.58384	Good	DR0	6	8	6
327_r2	1.58388	Good	DR0	8	8	0
81_r2	1.58391	Good	DR0	8	8	0
75_l2	1.58394	Good	DR0	6	8	6
376_r1	1.58416	Good	DR0	10	8	0
260_l2	1.58425	Good	DR0	8	8	0
329_l2	1.58427	Good	DR0	6	10	4
50_r2	1.58428	Good	DR0	8	8	0
112_l2	1.58449	Good	DR0	8	8	0
104_l2	1.58467	Good	DR0	6	8	0
281_l1	1.58495	Good	DR0	8	6	0
112_r1	1.58545	Good	DR0	8	8	4
268_l1	1.58577	Good	DR0	6	8	4
212_l2	1.58591	Good	DR0	8	8	0
247_l2	1.5864	Good	DR0	10	10	0
376_l2	1.58643	Good	DR0	8	8	0
224_l2	1.58652	Good	DR0	8	8	0
355_l1	1.58666	Good	DR0	8	10	0
212_l1	1.58666	Good	DR0	8	8	0
235_r2	1.58693	Good	DR0	6	8	4
128_r2	1.58737	Good	DR0	6	8	6
348_l2	1.58756	Good	DR0	8	8	0
105_l2	1.58773	Good	DR0	8	10	0
9_l1	1.58784	Good	DR0	10	8	0
76_r1	1.58799	Good	DR0	8	8	0
95_l1	1.58801	Good	DR0	10	8	0
104_l1	1.58827	Good	DR0	6	8	0
122_l1	1.58828	Good	DR0	8	6	0
65_r1	1.5883	Good	DR0	10	8	0
20_l1	1.58918	Good	DR0	10	8	4
98_r1	1.58956	Good	DR0	8	8	0
370_l2	1.58974	Good	DR0	8	8	0
414_l2	1.59001	Good	DR0	10	10	0
388_l1	1.5902	Good	DR0	10	8	0
333_l2	1.59042	Good	DR0	10	8	0
210_l1	1.59068	Good	DR0	8	8	0
229_l1	1.59074	Good	DR0	10	8	1
105_r2	1.59084	Good	DR0	10	8	0
105_r1	1.591	Good	DR0	8	8	0
360_r2	1.59144	Good	DR0	6	8	0
7_l2	1.59173	Good	DR0	8	8	0
375_l2	1.59212	Good	DR0	10	10	0
92_l2	1.59235	Good	DR0	8	10	0
65_l1	1.59246	Good	DR0	8	10	1
312_r2	1.59253	Good	DR0	10	8	1
10_r1	1.59279	Good	DR0	8	8	4
376_l1	1.59312	Good	DR0	8	8	0
266_r1	1.59375	Good	DR0	10	10	0
36_l2	1.59386	Good	DR0	8	10	0
36_l1	1.59402	Good	DR0	10	10	0
183_l2	1.59403	Good	DR0	8	8	0
372_r2	1.59483	Good	DR0	10	8	0
62_l2	1.59516	Good	DR0	10	8	0
252_l1	1.59539	Good	DR0	10	8	0
410_l1	1.5955	Good	DR0	10	10	0
252_l2	1.59563	Good	DR0	8	8	0
164_l3	1.59582	Good	DR0	8	10	1
240_r1	1.59584	Good	DR0	10	6	0
36_r1	1.59602	Good	DR0	8	8	0
95_r2	1.59621	Good	DR0	8	8	0
261_r2	1.59632	Good	DR0	10	8	0
132_r2	1.59636	Good	DR0	8	10	0
256_r2	1.59638	Good	DR0	10	8	1
297_l2	1.59661	Good	DR0	10	8	0
253_r2	1.59662	Good	DR0	8	8	0
116_r2	1.59677	Good	DR0	8	10	0
266_l2	1.59679	Good	DR0	8	8	0
163_r2	1.5968	Good	DR0	10	8	0
176_l2	1.59693	Good	DR0	10	8	0
385_r1	1.597	Good	DR0	10	8	4
402_l2	1.59711	Good	DR0	10	8	0
229_r1	1.59716	Good	DR0	10	10	0
78_l2	1.59771	Good	DR0	10	8	4
60_l2	1.59789	Good	DR0	6	6	0
374_r2	1.59827	Good	DR0	8	8	0
407_r2	1.59844	Good	DR0	10	10	0
120_l1	1.59844	Good	DR0	10	8	0
266_r2	1.59876	Good	DR0	8	8	0
226_r1	1.5994	Good	DR0	10	6	0
210_l2	1.59959	Good	DR0	8	10	0
340_r2	1.59988	Good	DR0	10	8	0
38_r2	1.60021	Good	DR0	8	10	0
207_r2	1.60049	Good	DR0	6	8	1
189_l1	1.60094	Good	DR0	6	8	1
332_l2	1.60109	Good	DR0	10	8	0
7_r2	1.60122	Good	DR0	10	8	0
95_l2	1.60127	Good	DR0	10	10	0
98_r2	1.60135	Good	DR0	6	8	0
226_r2	1.60142	Good	DR0	10	10	0
272_l1	1.60145	Good	DR0	8	10	0
50_l2	1.60218	Good	DR0	8	10	0
161_l2	1.60225	Good	DR0	8	8	0
18_l1	1.60246	Good	DR0	10	8	0
231_l2	1.60249	Good	DR0	10	10	1
253_l2	1.6026	Good	DR0	6	6	0
193_l2	1.60337	Good	DR0	10	8	0
407_l2	1.60365	Good	DR0	8	8	0
392_r1	1.6043	Good	DR0	10	10	0
186_l2	1.60442	Good	DR0	10	10	0
382_r2	1.60453	Good	DR0	10	8	0
360_l2	1.60494	Good	DR0	8	8	0
59_r2	1.60566	Good	DR0	10	8	0
422_r2	1.60614	Good	DR0	10	10	0
132_r1	1.6068	Good	DR0	10	8	0
222_l1	1.6072	Good	DR0	8	8	0
393_r2	1.6074	Good	DR0	10	10	0
340_l2	1.60845	Good	DR0	8	8	0
60_r2	1.60856	Good	DR0	10	8	0
173_l2	1.60868	Good	DR0	8	10	0
113_l1	1.60889	Good	DR0	10	6	0
222_l2	1.60902	Good	DR0	6	8	0
373_l2	1.60943	Good	DR0	10	8	0
88_r2	1.60965	Good	DR0	10	8	0
415_r2	1.60991	Good	DR0	10	10	0
77_l3	1.60999	Good	DR0	8	8	0
359_l1	1.61076	Good	DR0	8	8	1
338_l2	1.61117	Good	DR0	10	8	0
83_l1	1.61204	Good	DR0	8	8	0
218_l2	1.61211	Good	DR0	8	10	0
48_r1	1.6122	Good	DR0	10	8	0
392_r2	1.61238	Good	DR0	10	8	0
93_l2	1.61259	Good	DR0	10	8	0
382_l2	1.61273	Good	DR0	10	10	0
78_l1	1.6131	Good	DR0	10	8	4
266_l1	1.61318	Good	DR0	10	8	0
120_l2	1.61359	Good	DR0	10	8	0
60_r1	1.61495	Good	DR0	8	8	1
132_l2	1.61528	Good	DR0	10	8	0
308_l2	1.61536	Good	DR0	10	10	0
330_r1	1.61563	Good	DR0	10	8	0
261_r1	1.6157	Good	DR0	8	8	0
415_l2	1.61578	Good	DR0	10	10	0
206_r1	1.61583	Good	DR0	10	8	0
159_r2	1.61629	Good	DR0	8	8	0
240_r2	1.61632	Good	DR0	10	10	0
74_l1	1.6166	Good	DR0	8	8	0
100_l2	1.61666	Good	DR0	10	8	0
330_r2	1.61687	Good	DR0	10	8	0
378_l2	1.61723	Good	DR0	10	10	0
132_l1	1.61756	Good	DR0	10	10	0
256_l2	1.61882	Good	DR0	8	10	0
77_l4	1.61884	Good	DR0	8	10	0
341_l2	1.61915	Good	DR0	10	8	0
359_l2	1.61951	Good	DR0	6	8	0
22_l2	1.61975	Good	DR0	10	10	0
162_r2	1.62	Good	DR0	8	10	0
65_r2	1.62008	Good	DR0	8	10	0
392_l1	1.62043	Good	DR0	6	8	0
392_l2	1.62048	Good	DR0	8	8	0
82_r2	1.6205	Good	DR0	8	10	0
413_r2	1.62087	Good	DR0	10	8	0
79_l2	1.62115	Good	DR0	10	8	0
100_l1	1.62168	Good	DR0	10	8	0
280_r1	1.62216	Good	DR0	6	8	0
100_r2	1.62235	Good	DR0	10	8	0
390_l2	1.62269	Good	DR0	8	8	0
44_l2	1.62392	Good	DR0	10	8	0
172_l2	1.62481	Good	DR0	10	8	0
47_l2	1.62543	Good	DR0	10	8	0
113_r2	1.6256	Good	DR0	10	10	0
382_r1	1.62572	Good	DR0	10	8	0
66_r2	1.62628	Good	DR0	10	8	0
122_l2	1.6263	Good	DR0	10	10	0
243_l2	1.62668	Good	DR0	10	10	0
292_l2	1.62728	Good	DR0	6	8	0
298_l2	1.62752	Good	DR0	8	8	0
217_r2	1.6282	Good	DR0	10	8	0
85_l2	1.62875	Good	DR0	10	10	0
94_l2	1.63067	Good	DR0	10	10	0
10_l2	1.63108	Good	DR0	10	8	0
416_l1	1.63241	Good	DR0	10	8	0
56_l3	1.63263	Good	DR0	10	10	0
56_r2	1.63281	Good	DR0	10	8	0
243_l1	1.63345	Good	DR0	10	8	0
355_l2	1.63368	Good	DR0	10	10	1
129_l2	1.63381	Good	DR0	10	10	0
229_l2	1.63445	Good	DR0	8	8	1
47_r2	1.63595	Good	DR0	10	10	0
369_l2	1.63833	Good	DR0	10	10	1
17_l2	1.63882	Good	DR0	10	8	0
45_r2	1.64083	Good	DR0	10	10	0
364_l2	1.64093	Good	DR0	10	8	0
298_l1	1.64358	Good	DR0	10	8	1
72_r2	1.6442	Good	DR0	10	10	0
323_l2	1.64589	Good	DR0	10	8	0
302_r2	1.64674	Good	DR0	8	6	0
379_r2	1.64768	Good	DR0	10	10	0
20_l2	1.64996	Good	DR0	10	10	0
364_r2	1.65012	Good	DR0	8	10	0
28_l2	1.65269	Good	DR0	10	8	0
48_r2	1.65341	Good	DR0	10	10	0
229_r2	1.65982	Good	DR0	10	10	1
416_l2	1.6609	Good	DR0	10	10	0
272_l2	1.66559	Good	DR0	10	10	0
331_r1	1.4553	Good	DR1	8	8	4
278_l1	1.474	Good	DR1	8	8	1
324_r1	1.47612	Good	DR1	6	6	6
297_r1	1.47873	Good	DR1	8	8	6
232_r2	1.4799	Good	DR1	8	8	1
45_l2	1.48076	Good	DR1	1	8	8
433_r1	1.48258	Good	DR1	8	8	6
75_r1	1.48261	Good	DR1	8	6	6
162_l2	1.49637	Good	DR1	4	8	6
217_l1	1.50027	Good	DR1	8	8	6
207_l1	1.50336	Good	DR1	8	6	4
431_r1	1.5064	Good	DR1	8	8	6
62_r1	1.50738	Good	DR1	10	6	0
193_r1	1.50753	Good	DR1	10	6	0
114_l2	1.50844	Good	DR1	8	8	4
335_r1	1.50898	Good	DR1	8	8	4
75_r2	1.50941	Good	DR1	10	8	0
169_l2	1.51553	Good	DR1	6	8	8
341_r1	1.51679	Good	DR1	10	8	0
287_l1	1.51728	Good	DR1	8	10	1
333_r1	1.5181	Good	DR1	8	6	0
313_r1	1.51883	Good	DR1	10	8	6
358_l2	1.52036	Good	DR1	6	8	8
406_r1	1.52111	Good	DR1	8	8	4
282_r1	1.52223	Good	DR1	10	8	4
217_l2	1.52374	Good	DR1	4	8	6
121_l1	1.52721	Good	DR1	8	8	4
150_l1	1.52818	Good	DR1	8	8	4
193_r2	1.52954	Good	DR1	10	8	0
231_r1	1.52963	Good	DR1	10	8	0
62_r2	1.53025	Good	DR1	8	8	6
17_r1	1.53093	Good	DR1	10	6	4
197_l1	1.53142	Good	DR1	10	8	0
226_l1	1.53157	Good	DR1	8	8	4
358_l1	1.53165	Good	DR1	8	8	0
140_r1	1.5328	Good	DR1	10	6	0
171_r1	1.5337	Good	DR1	10	8	0
346_l1	1.53695	Good	DR1	8	8	4
150_l2	1.5375	Good	DR1	8	8	0
38_l2	1.53836	Good	DR1	8	8	4
385_l1	1.5389	Good	DR1	6	8	4
241_l1	1.54018	Good	DR1	10	6	0
146_r1	1.54023	Good	DR1	10	6	4
169_r1	1.54089	Good	DR1	10	6	0
430_r1	1.54138	Good	DR1	10	8	0
141_l1	1.54191	Good	DR1	8	8	0
331_l1	1.54216	Good	DR1	8	8	0
121_r1	1.54242	Good	DR1	8	8	8
14_l1	1.54258	Good	DR1	8	6	0
240_l1	1.54381	Good	DR1	10	8	0
172_r1	1.54624	Good	DR1	8	8	0
120_r1	1.54665	Good	DR1	10	10	0
116_l2	1.54733	Good	DR1	8	8	4
157_r1	1.54768	Good	DR1	10	8	0
107_r2	1.55009	Good	DR1	8	8	1
27_l2	1.55036	Good	DR1	10	8	0
404_r1	1.55219	Good	DR1	8	8	1
129_r1	1.55248	Good	DR1	8	8	4
38_l1	1.55254	Good	DR1	8	6	0
3_l2	1.55337	Good	DR1	8	8	4
286_l1	1.5535	Good	DR1	6	8	4
329_r1	1.55365	Good	DR1	10	4	4
27_l1	1.55451	Good	DR1	10	8	0
81_l1	1.55494	Good	DR1	6	8	1
120_r2	1.55523	Good	DR1	10	8	0
287_r2	1.55742	Good	DR1	10	8	0
331_l2	1.55839	Good	DR1	10	8	0
349_l2	1.5592	Good	DR1	10	8	0
68_l1	1.55931	Good	DR1	8	8	0
433_r2	1.55947	Good	DR1	6	10	0
159_l1	1.56153	Good	DR1	10	10	4
287_l2	1.56201	Good	DR1	10	8	0
33_r2	1.56207	Good	DR1	8	8	1
226_l2	1.56289	Good	DR1	8	8	1
379_l1	1.56301	Good	DR1	8	8	4
207_l2	1.56334	Good	DR1	6	8	0
121_l2	1.56454	Good	DR1	8	8	4
370_r1	1.56562	Good	DR1	10	8	4
137_r1	1.56563	Good	DR1	10	8	0
330_l2	1.56605	Good	DR1	10	8	0
107_r1	1.56776	Good	DR1	10	10	0
388_r1	1.57343	Good	DR1	8	8	1
341_r2	1.57378	Good	DR1	10	10	0
33_r1	1.57478	Good	DR1	8	4	4
56_r3	1.57509	Good	DR1	10	8	1
331_r2	1.57574	Good	DR1	6	8	0
302_l1	1.5763	Good	DR1	10	8	4
349_l1	1.57644	Good	DR1	10	6	0
169_l1	1.57661	Good	DR1	8	8	4
56_l1	1.57662	Good	DR1	8	8	0
68_l2	1.5776	Good	DR1	10	8	0
194_l2	1.57769	Good	DR1	8	8	0
17_r2	1.5779	Good	DR1	10	8	4
203_r2	1.57861	Good	DR1	8	8	0
370_r2	1.57923	Good	DR1	10	8	0
365_r1	1.57965	Good	DR1	8	6	4
85_r1	1.58022	Good	DR1	10	8	0
157_r2	1.58055	Good	DR1	6	8	0
215_l1	1.58099	Good	DR1	10	8	0
203_r1	1.58149	Good	DR1	8	4	0
137_r2	1.582	Good	DR1	6	8	0
297_r2	1.58319	Good	DR1	8	8	0
206_l1	1.58454	Good	DR1	8	8	4
422_l1	1.58495	Good	DR1	10	8	0
335_r2	1.58607	Good	DR1	6	6	6
215_l2	1.58634	Good	DR1	6	8	4
81_l2	1.58676	Good	DR1	10	8	0
141_l2	1.58756	Good	DR1	10	8	0
313_r2	1.58785	Good	DR1	10	8	0
287_r1	1.58824	Good	DR1	10	8	0
330_l1	1.58917	Good	DR1	10	8	0
82_l1	1.58932	Good	DR1	8	6	4
231_r2	1.58995	Good	DR1	10	6	0
72_l1	1.59034	Good	DR1	8	8	4
129_r2	1.59078	Good	DR1	10	8	0
96_r2	1.59098	Good	DR1	10	8	0
241_l2	1.59252	Good	DR1	10	10	0
171_r2	1.59306	Good	DR1	10	8	0
308_r1	1.59334	Good	DR1	10	8	0
388_r2	1.59376	Good	DR1	8	8	0
169_r2	1.5944	Good	DR1	10	8	4
14_l2	1.59652	Good	DR1	8	8	0
96_l2	1.59694	Good	DR1	10	8	0
172_r2	1.59929	Good	DR1	8	6	0
431_r2	1.6	Good	DR1	8	10	4
96_l1	1.60064	Good	DR1	10	8	0
96_r1	1.60094	Good	DR1	10	8	0
365_r2	1.60141	Good	DR1	10	8	0
20_r1	1.60464	Good	DR1	10	8	0
324_r2	1.60515	Good	DR1	8	8	0
54_l1	1.60719	Good	DR1	10	8	0
286_l2	1.6078	Good	DR1	10	1	0
333_r2	1.60871	Good	DR1	10	10	0
240_l2	1.61033	Good	DR1	8	10	0
28_r1	1.61119	Good	DR1	10	6	0
422_l2	1.61215	Good	DR1	10	8	0
54_l2	1.61303	Good	DR1	10	8	0
121_r2	1.61359	Good	DR1	8	8	0
140_r2	1.615	Good	DR1	10	8	0
278_l2	1.6158	Good	DR1	10	8	0
348_r2	1.61655	Good	DR1	8	10	0
402_r1	1.61689	Good	DR1	10	6	0
146_l1	1.61714	Good	DR1	10	8	0
85_r2	1.61752	Good	DR1	10	10	0
348_r1	1.61778	Good	DR1	10	8	0
404_l1	1.61805	Good	DR1	10	10	0
312_l1	1.62038	Good	DR1	8	8	0
385_l2	1.62239	Good	DR1	10	8	0
416_r1	1.62365	Good	DR1	10	8	0
28_r2	1.62425	Good	DR1	10	8	0
327_l2	1.62453	Good	DR1	10	10	0
327_l1	1.62577	Good	DR1	8	8	0
197_l2	1.62802	Good	DR1	10	8	0
20_r2	1.62835	Good	DR1	10	10	0
308_r2	1.62892	Good	DR1	10	10	0
404_l2	1.62915	Good	DR1	10	10	0
430_r2	1.6319	Good	DR1	10	10	0
402_r2	1.63246	Good	DR1	10	10	0
404_r2	1.63281	Good	DR1	8	10	0
312_l2	1.63369	Good	DR1	8	8	0
82_l2	1.63999	Good	DR1	8	10	1
72_l2	1.64227	Good	DR1	10	10	0
282_r2	1.64231	Good	DR1	10	10	0
302_l2	1.6461	Good	DR1	10	8	0
146_r2	1.64743	Good	DR1	10	10	0
329_r2	1.64919	Good	DR1	8	10	0
146_l2	1.65086	Good	DR1	10	8	0
379_l2	1.65233	Good	DR1	10	10	0
159_l2	1.65495	Good	DR1	10	10	0
346_l2	1.65756	Good	DR1	10	10	0
416_r2	1.66742	Good	DR1	10	10	0
318_r1	1.42232	Good	DR2	8	6	6
274_l1	1.45236	Good	DR2	6	8	4
343_r1	1.45673	Good	DR2	8	8	4
139_l1	1.46116	Good	DR2	8	8	6
244_r1	1.46168	Good	DR2	8	6	6
144_r1	1.46176	Good	DR2	6	8	0
326_l1	1.46289	Good	DR2	6	6	6
202_r1	1.46646	Good	DR2	8	4	4
346_r1	1.4689	Good	DR2	8	6	6
167_l3	1.46982	Good	DR2	8	6	4
64_r1	1.47102	Good	DR2	8	4	4
147_l2	1.47248	Good	DR2	8	8	6
249_r1	1.47341	Good	DR2	8	6	6
246_l2	1.47458	Good	DR2	4	8	0
147_l1	1.47469	Good	DR2	10	8	6
2_r2	1.47521	Good	DR2	4	8	8
58_r1	1.47629	Good	DR2	8	8	8
310_l1	1.47669	Good	DR2	8	6	6
350_l2	1.47694	Good	DR2	4	8	0
303_r1	1.47712	Good	DR2	8	6	4
309_r1	1.47727	Good	DR2	8	6	4
245_l1	1.47842	Good	DR2	8	6	4
273_l1	1.47859	Good	DR2	6	8	6
350_r1	1.48044	Good	DR2	6	8	6
131_r1	1.48084	Good	DR2	6	8	4
337_r1	1.48195	Good	DR2	10	6	6
2_r1	1.48213	Good	DR2	6	6	6
195_l1	1.48231	Good	DR2	8	6	6
328_l1	1.48304	Good	DR2	8	4	0
249_r2	1.48348	Good	DR2	6	8	4
6_r1	1.48451	Good	DR2	6	6	8
167_r3	1.48524	Good	DR2	8	6	4
46_r2	1.48534	Good	DR2	6	6	6
276_r1	1.48556	Good	DR2	10	8	4
259_r2	1.4912	Good	DR2	6	8	6
317_r1	1.49144	Good	DR2	4	8	8
16_l1	1.49298	Good	DR2	4	6	8
170_l1	1.49329	Good	DR2	8	6	4
152_r1	1.49359	Good	DR2	8	6	4
141_r1	1.49394	Good	DR2	8	6	0
175_r1	1.49413	Good	DR2	6	8	6
291_l1	1.4946	Good	DR2	10	8	1
53_l2	1.49817	Good	DR2	8	8	0
326_l2	1.49945	Good	DR2	8	8	6
175_l1	1.50086	Good	DR2	8	8	4
318_r2	1.50096	Good	DR2	10	8	0
343_l1	1.50146	Good	DR2	8	8	4
55_r1	1.5037	Good	DR2	8	8	4
118_l1	1.50429	Good	DR2	10	8	4
318_l1	1.50466	Good	DR2	8	6	0
138_l1	1.50555	Good	DR2	10	4	6
350_l1	1.50571	Good	DR2	4	8	6
16_l2	1.50596	Good	DR2	6	8	8
326_r2	1.50785	Good	DR2	8	8	6
155_l1	1.50827	Good	DR2	8	4	1
124_l1	1.50854	Good	DR2	8	8	0
138_r1	1.50933	Good	DR2	6	6	0
336_r1	1.50962	Good	DR2	6	8	4
343_l2	1.50996	Good	DR2	10	10	0
219_r1	1.51139	Good	DR2	10	8	4
41_r1	1.51305	Good	DR2	8	6	6
305_r1	1.51377	Good	DR2	6	6	8
118_l2	1.51403	Good	DR2	6	8	8
328_r1	1.51427	Good	DR2	8	8	0
124_l2	1.51449	Good	DR2	8	8	0
53_l1	1.51509	Good	DR2	8	8	4
52_r1	1.51642	Good	DR2	10	8	6
52_l1	1.51649	Good	DR2	8	8	4
307_r1	1.5172	Good	DR2	8	6	4
2_l1	1.51863	Good	DR2	10	8	6
26_l1	1.51918	Good	DR2	8	8	0
242_r1	1.51955	Good	DR2	8	8	4
214_l2	1.52056	Good	DR2	8	8	6
134_l1	1.52074	Good	DR2	8	6	4
328_r2	1.52154	Good	DR2	8	8	1
303_r2	1.52169	Good	DR2	6	6	0
270_l1	1.52181	Good	DR2	6	8	6
228_r1	1.52226	Good	DR2	8	6	0
144_r2	1.5233	Good	DR2	6	8	0
237_l1	1.52549	Good	DR2	8	8	4
177_l1	1.52587	Good	DR2	8	8	4
125_r2	1.52597	Good	DR2	6	8	6
301_l2	1.52623	Good	DR2	6	8	6
350_r2	1.52629	Good	DR2	6	8	0
214_l1	1.52721	Good	DR2	6	8	0
400_r1	1.52825	Good	DR2	6	8	0
394_l1	1.52829	Good	DR2	10	8	0
103_l1	1.52894	Good	DR2	10	6	0
242_l2	1.52998	Good	DR2	8	8	4
37_r1	1.53038	Good	DR2	10	6	0
356_l1	1.5304	Good	DR2	8	6	4
73_l1	1.53055	Good	DR2	6	8	4
26_l2	1.53135	Good	DR2	10	10	0
296_l1	1.5316	Good	DR2	8	6	0
139_l2	1.53205	Good	DR2	6	8	6
144_l1	1.53225	Good	DR2	8	6	0
199_l1	1.53252	Good	DR2	10	6	4
2_l2	1.53261	Good	DR2	8	10	4
244_r2	1.53301	Good	DR2	6	8	6
110_l1	1.53302	Good	DR2	8	6	4
152_l1	1.5331	Good	DR2	8	6	4
374_l1	1.5333	Good	DR2	10	6	4
195_l2	1.5335	Good	DR2	10	8	6
307_l1	1.53435	Good	DR2	10	6	4
326_r1	1.53502	Good	DR2	8	4	6
64_r2	1.5362	Good	DR2	6	8	1
171_l2	1.53767	Good	DR2	6	8	0
220_r2	1.53906	Good	DR2	10	8	4
310_l2	1.53966	Good	DR2	6	8	6
372_l1	1.54078	Good	DR2	10	4	0
58_r2	1.54128	Good	DR2	8	8	0
279_r2	1.54316	Good	DR2	8	10	0
73_l2	1.54367	Good	DR2	10	8	4
325_r2	1.54384	Good	DR2	6	8	6
299_r1	1.54428	Good	DR2	8	6	4
323_r1	1.54524	Good	DR2	8	8	0
30_l1	1.54645	Good	DR2	10	6	4
393_l1	1.54654	Good	DR2	10	6	4
254_r1	1.54655	Good	DR2	10	8	4
143_r2	1.54724	Good	DR2	8	8	0
143_l2	1.54848	Good	DR2	8	6	0
336_r2	1.54913	Good	DR2	6	8	4
343_r2	1.54994	Good	DR2	10	6	0
202_l2	1.55078	Good	DR2	10	8	1
30_l2	1.55162	Good	DR2	8	8	8
175_r2	1.55339	Good	DR2	6	6	6
144_l2	1.55345	Good	DR2	8	10	0
23_l2	1.554	Good	DR2	10	8	4
122_r1	1.55403	Good	DR2	10	6	0
309_r2	1.55404	Good	DR2	10	8	0
55_r2	1.55481	Good	DR2	10	10	0
394_r1	1.55523	Good	DR2	10	8	0
53_r1	1.55615	Good	DR2	8	8	1
289_l1	1.55624	Good	DR2	10	6	4
168_l1	1.55703	Good	DR2	10	8	0
43_l1	1.55716	Good	DR2	8	6	4
245_r1	1.55718	Good	DR2	8	6	4
102_r1	1.55787	Good	DR2	8	8	6
39_r1	1.55878	Good	DR2	10	8	4
219_r2	1.55894	Good	DR2	1	10	10
134_r1	1.55905	Good	DR2	10	6	0
405_r1	1.55921	Good	DR2	10	8	1
134_l2	1.56079	Good	DR2	8	10	0
334_r1	1.56125	Good	DR2	8	8	4
142_l1	1.5614	Good	DR2	8	8	4
125_r1	1.56145	Good	DR2	8	6	4
211_r1	1.56178	Good	DR2	10	6	0
292_r1	1.56287	Good	DR2	10	6	4
23_l1	1.56386	Good	DR2	6	8	0
211_l1	1.56514	Good	DR2	8	6	0
199_l2	1.5655	Good	DR2	8	8	4
367_r1	1.56563	Good	DR2	10	6	0
328_l2	1.56597	Good	DR2	10	10	0
168_r1	1.56623	Good	DR2	10	6	0
294_l1	1.5668	Good	DR2	8	4	4
170_l2	1.56816	Good	DR2	6	8	6
53_r2	1.56927	Good	DR2	10	8	0
338_r1	1.56992	Good	DR2	10	6	0
274_l2	1.57046	Good	DR2	10	8	0
34_l1	1.5729	Good	DR2	10	8	0
381_r1	1.57324	Good	DR2	10	6	0
155_r2	1.57363	Good	DR2	8	10	0
242_l1	1.57424	Good	DR2	8	6	6
88_l1	1.57425	Good	DR2	10	6	0
29_r1	1.57534	Good	DR2	10	6	0
228_l1	1.57543	Good	DR2	6	6	4
155_r1	1.57566	Good	DR2	10	4	0
181_r1	1.57637	Good	DR2	8	8	0
34_l2	1.5766	Good	DR2	10	10	0
367_l1	1.57674	Good	DR2	10	8	0
148_r1	1.5769	Good	DR2	10	8	4
294_l2	1.57749	Good	DR2	1	8	10
167_l2	1.57995	Good	DR2	10	8	0
138_r2	1.58025	Good	DR2	8	10	4
299_r2	1.58052	Good	DR2	6	10	0
381_l1	1.58087	Good	DR2	10	4	4
171_l1	1.58168	Good	DR2	8	8	0
145_l1	1.58235	Good	DR2	10	8	1
220_r1	1.58418	Good	DR2	10	8	1
48_l1	1.58423	Good	DR2	10	10	0
182_r1	1.58481	Good	DR2	10	8	4
39_l1	1.58513	Good	DR2	10	8	0
273_l2	1.58551	Good	DR2	10	10	0
167_r2	1.5859	Good	DR2	10	8	0
66_l1	1.5861	Good	DR2	10	6	0
15_l2	1.58629	Good	DR2	10	8	0
34_r1	1.58658	Good	DR2	8	8	0
140_l2	1.58721	Good	DR2	10	10	0
34_r2	1.58732	Good	DR2	10	8	0
336_l1	1.58842	Good	DR2	8	8	0
15_l1	1.58914	Good	DR2	10	6	4
277_l1	1.59043	Good	DR2	10	10	0
161_r2	1.59062	Good	DR2	8	8	0
289_r1	1.59067	Good	DR2	10	8	4
102_r2	1.59074	Good	DR2	8	8	0
123_r1	1.59081	Good	DR2	1	8	0
202_r2	1.5911	Good	DR2	8	8	0
203_l1	1.59119	Good	DR2	1	10	10
318_l2	1.59137	Good	DR2	10	10	0
374_l2	1.59161	Good	DR2	8	10	0
307_r2	1.59271	Good	DR2	10	10	4
325_l1	1.59279	Good	DR2	10	8	0
52_l2	1.59331	Good	DR2	6	8	4
69_r1	1.59459	Good	DR2	10	8	4
145_l2	1.59478	Good	DR2	10	10	0
39_r2	1.5954	Good	DR2	10	8	0
181_l1	1.59694	Good	DR2	10	8	0
177_l2	1.59695	Good	DR2	10	8	0
334_r2	1.59792	Good	DR2	10	8	0
305_r2	1.59852	Good	DR2	4	8	6
148_l1	1.59894	Good	DR2	10	8	4
203_l2	1.59908	Good	DR2	10	8	0
141_r2	1.59944	Good	DR2	10	8	0
405_r2	1.59963	Good	DR2	8	8	1
88_l2	1.59994	Good	DR2	10	10	0
52_r2	1.59995	Good	DR2	10	8	0
140_l1	1.60098	Good	DR2	10	6	0
254_r2	1.60157	Good	DR2	10	8	0
168_l2	1.60191	Good	DR2	10	8	0
161_r1	1.60223	Good	DR2	10	10	0
272_r1	1.60281	Good	DR2	10	8	0
131_r2	1.6031	Good	DR2	10	8	0
381_l2	1.60457	Good	DR2	10	8	0
276_r2	1.6048	Good	DR2	10	8	0
155_l2	1.60519	Good	DR2	10	10	0
282_l1	1.60551	Good	DR2	10	10	0
325_r1	1.60594	Good	DR2	10	8	0
243_r1	1.60598	Good	DR2	10	10	0
337_r2	1.60681	Good	DR2	10	8	0
245_r2	1.60865	Good	DR2	10	8	0
394_l2	1.60923	Good	DR2	8	10	0
228_r2	1.60966	Good	DR2	10	8	0
138_l2	1.61109	Good	DR2	8	8	0
393_l2	1.6124	Good	DR2	10	8	0
277_l2	1.61333	Good	DR2	8	8	0
367_r2	1.61353	Good	DR2	8	8	0
405_l1	1.61438	Good	DR2	8	8	0
29_l1	1.61439	Good	DR2	10	8	0
123_r2	1.61484	Good	DR2	10	10	0
254_l1	1.61653	Good	DR2	10	8	0
122_r2	1.61785	Good	DR2	10	8	0
41_r2	1.6192	Good	DR2	8	4	0
211_l2	1.62095	Good	DR2	10	8	0
289_r2	1.62243	Good	DR2	10	8	0
148_r2	1.62276	Good	DR2	10	8	0
245_l2	1.62302	Good	DR2	8	8	0
142_l2	1.62323	Good	DR2	10	8	0
372_l2	1.62402	Good	DR2	8	10	0
296_l2	1.6243	Good	DR2	10	8	0
338_r2	1.62495	Good	DR2	10	8	0
228_l2	1.62542	Good	DR2	10	8	0
381_r2	1.62547	Good	DR2	10	8	0
282_l2	1.6256	Good	DR2	10	10	0
242_r2	1.62646	Good	DR2	10	8	4
29_r2	1.62671	Good	DR2	10	8	0
307_l2	1.62682	Good	DR2	10	10	0
134_r2	1.6274	Good	DR2	10	10	0
405_l2	1.62746	Good	DR2	10	8	0
254_l2	1.62759	Good	DR2	10	10	0
325_l2	1.62792	Good	DR2	10	8	0
148_l2	1.62821	Good	DR2	10	8	4
367_l2	1.62885	Good	DR2	10	10	0
39_l2	1.62931	Good	DR2	10	10	0
258_l1	1.62948	Good	DR2	10	10	0
243_r2	1.6295	Good	DR2	10	10	0
272_r2	1.63001	Good	DR2	10	10	0
29_l2	1.63042	Good	DR2	10	8	0
48_l2	1.63057	Good	DR2	10	10	0
37_r2	1.63084	Good	DR2	10	8	0
110_l2	1.63088	Good	DR2	10	8	0
69_r2	1.63166	Good	DR2	10	8	0
323_r2	1.63283	Good	DR2	10	10	0
66_l2	1.63291	Good	DR2	10	10	0
356_l2	1.63317	Good	DR2	10	8	0
181_r2	1.63514	Good	DR2	10	8	0
258_l2	1.63732	Good	DR2	10	10	0
182_r2	1.64139	Good	DR2	10	10	0
394_r2	1.64194	Good	DR2	10	10	0
168_r2	1.6446	Good	DR2	10	10	0
336_l2	1.64577	Good	DR2	8	8	4
43_l2	1.64629	Good	DR2	10	10	0
211_r2	1.64983	Good	DR2	10	10	0
289_l2	1.65098	Good	DR2	10	10	0
181_l2	1.6517	Good	DR2	10	10	0
292_r2	1.66793	Good	DR2	10	10	0
200_r2	1.40955	Good	DR3	10	10	0
267_r1	1.42058	Good	DR3	6	6	6
339_l1	1.4244	Good	DR3	6	8	4
86_r2	1.42451	Good	DR3	6	8	4
130_r2	1.42753	Good	DR3	8	8	0
196_r2	1.4286	Good	DR3	10	10	0
196_l1	1.43328	Good	DR3	8	6	0
130_r1	1.43427	Good	DR3	6	8	8
284_r1	1.44406	Good	DR3	8	8	4
196_r1	1.45244	Good	DR3	6	8	0
130_l1	1.45284	Good	DR3	6	8	0
200_r1	1.45334	Good	DR3	10	8	0
109_r1	1.45654	Good	DR3	8	8	1
234_l1	1.45816	Good	DR3	8	8	8
86_r1	1.45824	Good	DR3	8	8	4
244_l1	1.4595	Good	DR3	8	6	4
97_r2	1.4608	Good	DR3	4	8	10
284_r2	1.46143	Good	DR3	10	8	0
304_l1	1.46235	Good	DR3	8	8	8
296_r1	1.46507	Good	DR3	8	6	6
290_l1	1.46551	Good	DR3	8	4	8
337_l1	1.46572	Good	DR3	6	8	6
295_r1	1.46692	Good	DR3	10	8	4
11_l1	1.46719	Good	DR3	8	8	4
86_l1	1.46765	Good	DR3	8	8	6
352_r2	1.46783	Good	DR3	6	8	8
237_r2	1.46806	Good	DR3	6	8	8
237_r1	1.4687	Good	DR3	6	8	8
99_r1	1.47123	Good	DR3	10	8	6
196_l2	1.4715	Good	DR3	8	10	0
321_r1	1.47192	Good	DR3	8	6	4
221_r2	1.47216	Good	DR3	6	8	4
147_r1	1.47227	Good	DR3	8	6	6
304_r1	1.47352	Good	DR3	10	8	6
4_l1	1.47464	Good	DR3	6	6	8
198_r2	1.47512	Good	DR3	6	8	6
220_l2	1.47841	Good	DR3	10	8	1
119_l1	1.47953	Good	DR3	8	8	4
284_l1	1.48117	Good	DR3	8	8	0
363_r1	1.48165	Good	DR3	8	6	4
109_l1	1.48502	Good	DR3	6	6	6
246_r1	1.48594	Good	DR3	8	6	4
198_r1	1.48648	Good	DR3	6	8	6
314_l1	1.48813	Good	DR3	10	8	4
97_r1	1.48853	Good	DR3	6	8	4
216_l2	1.48864	Good	DR3	6	8	6
295_r2	1.4892	Good	DR3	8	8	0
21_r2	1.4892	Good	DR3	8	8	0
153_r2	1.48955	Good	DR3	6	8	8
19_l1	1.49007	Good	DR3	8	8	4
290_r1	1.49053	Good	DR3	10	6	6
352_l2	1.49292	Good	DR3	8	8	0
250_r1	1.4943	Good	DR3	8	8	6
321_l1	1.49546	Good	DR3	8	6	4
296_r2	1.49582	Good	DR3	8	8	6
21_l1	1.49584	Good	DR3	10	4	0
357_r1	1.49658	Good	DR3	8	6	6
99_l1	1.4979	Good	DR3	10	8	4
57_l2	1.49946	Good	DR3	6	10	8
195_r1	1.49952	Good	DR3	10	8	4
23_r1	1.5	Good	DR3	8	6	4
270_r1	1.50183	Good	DR3	8	8	4
8_r2	1.5038	Good	DR3	6	8	8
110_r1	1.50517	Good	DR3	6	6	6
153_r1	1.50632	Good	DR3	8	8	4
35_l1	1.50643	Good	DR3	10	6	4
209_l1	1.50655	Good	DR3	8	4	4
136_l1	1.50655	Good	DR3	6	6	0
99_r2	1.50655	Good	DR3	10	8	4
220_l1	1.50936	Good	DR3	8	8	4
339_r2	1.50965	Good	DR3	8	10	6
295_l1	1.5103	Good	DR3	6	8	6
136_r1	1.51134	Good	DR3	8	6	4
345_l1	1.51168	Good	DR3	6	8	4
4_l2	1.51218	Good	DR3	8	8	6
236_r1	1.51254	Good	DR3	8	6	0
246_r2	1.51351	Good	DR3	6	8	8
305_l1	1.51454	Good	DR3	8	8	4
274_r1	1.51618	Good	DR3	10	8	4
301_r2	1.51649	Good	DR3	6	8	0
306_r1	1.51657	Good	DR3	8	6	4
362_r1	1.51844	Good	DR3	10	8	4
35_r1	1.51852	Good	DR3	10	8	4
103_r1	1.51864	Good	DR3	6	6	4
361_l1	1.51891	Good	DR3	8	8	0
300_r2	1.51929	Good	DR3	6	8	4
70_r1	1.51957	Good	DR3	10	6	0
42_l1	1.52045	Good	DR3	8	6	6
117_l2	1.52046	Good	DR3	6	8	6
153_l1	1.52116	Good	DR3	8	8	4
108_r2	1.52248	Good	DR3	8	8	0
257_r1	1.5225	Good	DR3	10	6	4
119_r2	1.52271	Good	DR3	10	10	0
219_l1	1.52272	Good	DR3	10	6	4
314_r2	1.52276	Good	DR3	8	8	0
249_l1	1.52303	Good	DR3	10	4	0
42_r1	1.52437	Good	DR3	10	6	0
198_l1	1.52502	Good	DR3	10	8	4
219_l2	1.52512	Good	DR3	8	8	0
274_r2	1.52542	Good	DR3	8	10	0
250_r2	1.52562	Good	DR3	8	8	4
250_l2	1.52569	Good	DR3	8	6	6
97_l1	1.52573	Good	DR3	8	8	4
73_r1	1.52668	Good	DR3	10	6	4
216_r1	1.52726	Good	DR3	10	8	4
91_r1	1.52733	Good	DR3	10	6	4
258_r1	1.52758	Good	DR3	8	8	8
249_l2	1.52823	Good	DR3	10	8	0
200_l2	1.5286	Good	DR3	6	8	4
263_r2	1.52917	Good	DR3	6	8	4
108_l1	1.53042	Good	DR3	8	8	0
303_l1	1.5315	Good	DR3	10	8	0
258_r2	1.53163	Good	DR3	6	8	0
311_r2	1.53233	Good	DR3	1	8	8
190_l1	1.53373	Good	DR3	6	8	0
12_r1	1.5345	Good	DR3	10	8	0
362_l1	1.53474	Good	DR3	10	6	0
234_r1	1.53496	Good	DR3	8	6	4
334_l2	1.53507	Good	DR3	6	8	4
362_r2	1.53522	Good	DR3	6	8	4
91_r2	1.53622	Good	DR3	10	10	4
339_l2	1.53639	Good	DR3	10	10	0
25_l2	1.5366	Good	DR3	10	8	0
288_l1	1.53785	Good	DR3	10	8	4
117_l1	1.53883	Good	DR3	8	8	4
209_l2	1.54009	Good	DR3	6	8	0
284_l2	1.5411	Good	DR3	10	8	0
8_l1	1.54131	Good	DR3	8	8	6
12_r2	1.54146	Good	DR3	10	10	0
311_l2	1.5418	Good	DR3	6	8	6
293_l1	1.54208	Good	DR3	10	6	0
23_r2	1.54233	Good	DR3	6	8	0
119_r1	1.54334	Good	DR3	10	8	4
118_r1	1.54491	Good	DR3	10	8	0
345_l2	1.54493	Good	DR3	6	8	0
357_l1	1.54609	Good	DR3	8	6	0
255_r1	1.54766	Good	DR3	10	8	4
257_l1	1.54902	Good	DR3	8	6	4
288_r1	1.54954	Good	DR3	10	6	4
109_r2	1.5506	Good	DR3	8	8	1
310_r1	1.55072	Good	DR3	10	8	4
117_r1	1.55101	Good	DR3	6	8	4
30_r1	1.55125	Good	DR3	10	8	4
334_l1	1.55178	Good	DR3	8	8	4
239_r1	1.55255	Good	DR3	10	6	0
239_l1	1.55279	Good	DR3	10	6	0
321_l2	1.55365	Good	DR3	10	10	0
37_l1	1.55417	Good	DR3	10	6	4
24_r1	1.55535	Good	DR3	10	8	6
110_r2	1.55586	Good	DR3	6	8	0
293_r1	1.55679	Good	DR3	10	8	0
25_r2	1.5582	Good	DR3	6	8	0
216_l1	1.55857	Good	DR3	10	8	4
63_r1	1.56238	Good	DR3	10	8	4
321_r2	1.56356	Good	DR3	6	6	4
293_l2	1.56377	Good	DR3	10	10	0
99_l2	1.56607	Good	DR3	10	8	0
195_r2	1.56618	Good	DR3	10	8	4
123_l1	1.57135	Good	DR3	10	8	0
267_r2	1.57152	Good	DR3	10	10	0
337_l2	1.57214	Good	DR3	6	8	0
70_r2	1.57416	Good	DR3	8	8	0
244_l2	1.57427	Good	DR3	10	8	0
182_l1	1.57454	Good	DR3	10	8	4
198_l2	1.57504	Good	DR3	10	8	0
24_l2	1.57537	Good	DR3	10	8	0
24_r2	1.5767	Good	DR3	8	8	0
257_r2	1.5778	Good	DR3	10	10	0
136_r2	1.57943	Good	DR3	10	6	0
357_r2	1.58127	Good	DR3	10	8	4
357_l2	1.58173	Good	DR3	8	8	1
363_r2	1.58179	Good	DR3	10	10	0
303_l2	1.58298	Good	DR3	10	10	0
136_l2	1.58374	Good	DR3	10	8	0
293_r2	1.5842	Good	DR3	10	10	0
290_l2	1.58444	Good	DR3	10	10	0
306_r2	1.58445	Good	DR3	8	10	0
362_l2	1.5854	Good	DR3	8	6	0
147_r2	1.58541	Good	DR3	8	6	4
35_r2	1.58604	Good	DR3	8	10	4
182_l2	1.58804	Good	DR3	8	8	4
109_l2	1.58849	Good	DR3	10	8	0
35_l2	1.58896	Good	DR3	10	10	0
190_l2	1.59038	Good	DR3	10	10	0
73_r2	1.59118	Good	DR3	10	8	4
314_l2	1.59163	Good	DR3	6	8	0
24_l1	1.59238	Good	DR3	10	8	1
43_r1	1.59243	Good	DR3	10	8	0
239_r2	1.59511	Good	DR3	10	10	0
305_l2	1.59939	Good	DR3	6	8	8
236_r2	1.60021	Good	DR3	8	10	0
42_r2	1.60242	Good	DR3	10	8	0
97_l2	1.60281	Good	DR3	10	10	0
42_l2	1.60378	Good	DR3	8	8	0
8_l2	1.60405	Good	DR3	8	10	1
288_r2	1.60584	Good	DR3	10	10	0
43_r2	1.60646	Good	DR3	8	10	0
255_l1	1.60746	Good	DR3	10	8	0
63_l2	1.60967	Good	DR3	10	10	0
63_r2	1.61086	Good	DR3	10	8	0
119_l2	1.61302	Good	DR3	10	8	0
288_l2	1.61354	Good	DR3	10	8	0
108_l2	1.61598	Good	DR3	10	8	0
257_l2	1.61656	Good	DR3	10	8	0
30_r2	1.61827	Good	DR3	8	8	0
255_r2	1.62643	Good	DR3	10	10	0
239_l2	1.62882	Good	DR3	10	10	0
255_l2	1.63147	Good	DR3	10	10	0
310_r2	1.63502	Good	DR3	10	10	0
37_l2	1.63668	Good	DR3	10	10	0
63_l1	1.6403	Good	DR3	10	8	0
216_r2	1.64576	Good	DR3	8	10	0
123_l2	1.64907	Good	DR3	10	10	0
156_l1	1.05845	Good	DR4	4	10	10
156_l2	1.24187	Good	DR4	1	1	0
259_l1	1.28827	Good	DR4	6	6	8
187_l2	1.29115	Good	DR4	4	8	8
87_l1	1.2919	Good	DR4	6	8	0
84_r2	1.30881	Good	DR4	10	8	0
101_l2	1.31834	Good	DR4	4	8	8
306_l1	1.32524	Good	DR4	8	6	4
4_r1	1.33301	Good	DR4	8	6	6
309_l2	1.34892	Good	DR4	6	8	6
87_l2	1.35658	Good	DR4	4	8	0
70_l2	1.36472	Good	DR4	6	8	0
51_r1	1.3835	Good	DR4	6	8	4
309_l1	1.38618	Good	DR4	8	6	6
265_r1	1.40638	Good	DR4	6	8	6
57_r1	1.4168	Good	DR4	6	8	6
51_r2	1.41784	Good	DR4	10	8	4
179_l2	1.42136	Good	DR4	4	8	4
158_r1	1.43264	Good	DR4	8	8	0
6_l1	1.44001	Good	DR4	8	8	6
294_r1	1.44892	Good	DR4	8	8	6
265_r2	1.45008	Good	DR4	10	4	0
149_r1	1.4532	Good	DR4	10	6	6
154_l1	1.47259	Good	DR4	10	8	4
154_r1	1.47504	Good	DR4	8	8	4
263_l1	1.47657	Good	DR4	6	8	0
57_r2	1.47805	Good	DR4	6	8	0
299_l1	1.48188	Good	DR4	6	8	0
89_l2	1.48342	Good	DR4	6	4	8
156_r1	1.4838	Good	DR4	8	6	0
80_r1	1.48753	Good	DR4	6	6	6
158_r2	1.48812	Good	DR4	4	6	6
345_r1	1.4936	Good	DR4	8	8	6
221_l1	1.49469	Good	DR4	8	6	4
40_r1	1.49583	Good	DR4	8	6	6
40_r2	1.49929	Good	DR4	6	8	6
299_l2	1.49946	Good	DR4	6	8	0
319_l1	1.50388	Good	DR4	10	6	0
126_r1	1.50546	Good	DR4	8	6	0
294_r2	1.50857	Good	DR4	10	8	0
263_l2	1.50917	Good	DR4	4	8	8
267_l2	1.51871	Good	DR4	8	8	4
127_r1	1.51876	Good	DR4	10	6	0
89_l1	1.51904	Good	DR4	10	4	0
40_l1	1.5252	Good	DR4	8	4	4
6_l2	1.52545	Good	DR4	6	8	0
69_l1	1.52705	Good	DR4	10	6	4
236_l1	1.53287	Good	DR4	8	8	0
127_r2	1.53989	Good	DR4	10	6	0
55_l1	1.54572	Good	DR4	8	8	0
154_l2	1.54778	Good	DR4	10	10	0
126_r2	1.55115	Good	DR4	8	10	0
12_l1	1.55252	Good	DR4	8	8	0
78_r1	1.55582	Good	DR4	10	6	0
149_r2	1.55615	Good	DR4	10	10	0
267_l1	1.55961	Good	DR4	10	6	4
126_l1	1.56065	Good	DR4	8	8	4
277_r1	1.56735	Good	DR4	10	8	4
126_l2	1.57056	Good	DR4	8	8	0
131_l1	1.57775	Good	DR4	10	8	4
236_l2	1.58108	Good	DR4	10	10	0
277_r2	1.58445	Good	DR4	4	8	4
55_l2	1.60494	Good	DR4	10	8	0
131_l2	1.60563	Good	DR4	10	8	0
12_l2	1.6066	Good	DR4	10	10	0
78_r2	1.609	Good	DR4	10	10	0
69_l2	1.6392	Good	DR4	10	8	0

## Sheet: EyeQ_test
File_name	FD	Quality_label	DR_level	Good	Usable	Reject
28378_left	1.49209	Good	DR0	0.987405	0.0101764	0.00815256
17947_right	1.5104	Good	DR0	0.901743	0.0862409	0.0140239
31753_right	1.51079	Good	DR0	0.946824	0.00822511	0.04976
15739_left	1.51327	Good	DR0	0.987591	0.00996477	0.00826648
17292_right	1.51392	Good	DR0	0.987591	0.0099654	0.00826636
15739_right	1.51653	Good	DR0	0.987591	0.00996485	0.00826638
31030_right	1.51736	Good	DR0	0.987514	0.010013	0.00828625
11218_right	1.5189	Good	DR0	0.987589	0.00996418	0.00826777
13550_right	1.52441	Good	DR0	0.265303	0.308104	0.247305
24051_right	1.52522	Good	DR0	0.98753	0.00992115	0.00831314
28378_right	1.52615	Good	DR0	0.984357	0.0132212	0.00728218
29063_right	1.52857	Good	DR0	0.978401	0.0152995	0.0107718
13072_left	1.52881	Good	DR0	0.987591	0.00996484	0.0082664
24389_left	1.53042	Good	DR0	0.881745	0.0312974	0.0371126
32410_right	1.53059	Good	DR0	0.987591	0.00996455	0.00826674
27621_left	1.534	Good	DR0	0.987587	0.00996514	0.00826849
31030_left	1.53499	Good	DR0	0.987374	0.010196	0.00816007
12510_right	1.53557	Good	DR0	0.987569	0.00998722	0.00825755
19084_right	1.53724	Good	DR0	0.981422	0.0154764	0.00816586
32421_left	1.53823	Good	DR0	0.987591	0.00996483	0.00826644
15824_right	1.53871	Good	DR0	0.20635	0.779137	0.0483436
17008_right	1.53871	Good	DR0	0.98757	0.00995987	0.00828158
29433_right	1.54047	Good	DR0	0.821236	0.0534154	0.0400694
31753_left	1.54068	Good	DR0	0.987578	0.00996004	0.00827686
13582_left	1.54075	Good	DR0	0.987589	0.00996359	0.00826791
15290_left	1.54171	Good	DR0	0.98759	0.00996446	0.00826723
22843_right	1.5418	Good	DR0	0.987586	0.00996731	0.00826758
24372_right	1.54244	Good	DR0	0.987591	0.00996481	0.00826665
3209_left	1.543	Good	DR0	0.987572	0.00998267	0.00826568
28061_right	1.54311	Good	DR0	0.987586	0.00996118	0.0082704
22627_left	1.54349	Good	DR0	0.981061	0.0112991	0.0116912
19084_left	1.54358	Good	DR0	0.982039	0.0145111	0.00909802
22663_right	1.54498	Good	DR0	0.987558	0.00999574	0.00826145
13806_left	1.54511	Good	DR0	0.986046	0.0112748	0.00840716
235_left	1.54512	Good	DR0	0.116638	0.859063	0.0467712
21120_left	1.54535	Good	DR0	0.987591	0.00996482	0.00826643
29067_left	1.54539	Good	DR0	0.987591	0.00996485	0.00826639
28102_left	1.54561	Good	DR0	0.987591	0.00996464	0.00826662
31947_right	1.54564	Good	DR0	0.98759	0.00996432	0.00826711
28753_right	1.54571	Good	DR0	0.983991	0.0123116	0.00949723
24196_left	1.54589	Good	DR0	0.987571	0.00997569	0.00827245
21868_right	1.54631	Good	DR0	0.987533	0.0100002	0.00828812
40151_left	1.54678	Good	DR0	0.146724	0.83056	0.0366959
29368_right	1.54762	Good	DR0	0.987539	0.00992863	0.00830612
5310_left	1.54783	Good	DR0	0.0434547	0.94737	0.0531145
33769_right	1.54792	Good	DR0	0.139237	0.833108	0.0421276
30050_right	1.54796	Good	DR0	0.987578	0.00996405	0.00827391
24051_left	1.54819	Good	DR0	0.987588	0.00996479	0.008268
41842_left	1.5482	Good	DR0	0.0463908	0.93992	0.0549958
15370_left	1.5484	Good	DR0	0.986352	0.0108899	0.00869515
31013_right	1.54851	Good	DR0	0.987591	0.00996482	0.00826643
12483_left	1.54857	Good	DR0	0.944425	0.0462602	0.0124378
23198_left	1.54894	Good	DR0	0.987494	0.00992058	0.00834716
10544_left	1.54904	Good	DR0	0.98759	0.00996525	0.00826671
17706_left	1.54933	Good	DR0	0.944723	0.0458822	0.0124381
13582_right	1.5501	Good	DR0	0.987588	0.00996354	0.00826836
15036_right	1.55039	Good	DR0	0.987034	0.0105063	0.0082148
30665_left	1.55075	Good	DR0	0.987569	0.00996018	0.00827945
32222_right	1.5508	Good	DR0	0.987573	0.00995729	0.00827841
11218_left	1.55083	Good	DR0	0.987591	0.00996482	0.00826643
10132_left	1.5514	Good	DR0	0.987591	0.00996485	0.00826639
15180_right	1.5516	Good	DR0	0.987589	0.0099639	0.00826778
11710_right	1.55165	Good	DR0	0.987591	0.00996495	0.00826638
18500_right	1.55217	Good	DR0	0.987591	0.00996482	0.00826644
22644_left	1.55227	Good	DR0	0.987591	0.00996485	0.00826639
4860_left	1.55238	Good	DR0	0.0811859	0.907343	0.0424583
19265_right	1.55241	Good	DR0	0.987502	0.00994236	0.00833466
32410_left	1.55243	Good	DR0	0.987591	0.00996485	0.00826639
31855_left	1.55296	Good	DR0	0.98757	0.0099864	0.00825802
1315_right	1.55343	Good	DR0	0.980069	0.0112218	0.0118136
28009_right	1.55369	Good	DR0	0.98759	0.00996462	0.0082673
12578_right	1.55402	Good	DR0	0.98747	0.00990528	0.0083676
11795_left	1.55456	Good	DR0	0.987591	0.00996489	0.00826647
27318_right	1.55458	Good	DR0	0.987575	0.00996113	0.00827661
13435_left	1.55492	Good	DR0	0.979694	0.0156922	0.0094709
29487_left	1.55504	Good	DR0	0.870753	0.0278248	0.0566225
15403_left	1.55506	Good	DR0	0.985416	0.0123775	0.00732732
13514_right	1.55522	Good	DR0	0.974382	0.0216688	0.0092378
11188_left	1.55533	Good	DR0	0.987591	0.00996502	0.00826633
3157_left	1.55547	Good	DR0	0.959372	0.0341746	0.0092281
30860_left	1.55559	Good	DR0	0.987047	0.010465	0.00825251
30346_right	1.55631	Good	DR0	0.98759	0.00996461	0.00826715
19723_right	1.55635	Good	DR0	0.987025	0.010261	0.00851086
3051_left	1.55637	Good	DR0	0.987562	0.00995802	0.00828815
31644_right	1.55648	Good	DR0	0.978695	0.0170101	0.00961736
10584_left	1.55663	Good	DR0	0.979764	0.0155413	0.0106429
501_right	1.55714	Good	DR0	0.0692248	0.923998	0.037973
8512_right	1.5573	Good	DR0	0.0478592	0.94536	0.0487041
19817_left	1.55744	Good	DR0	0.976467	0.0200581	0.00882356
40430_left	1.55792	Good	DR0	0.041611	0.800022	0.174251
1896_right	1.55799	Good	DR0	0.986952	0.0105087	0.00825629
17107_left	1.55833	Good	DR0	0.987568	0.00997606	0.00827197
7001_left	1.55833	Good	DR0	0.0524432	0.938615	0.0490081
10132_right	1.5584	Good	DR0	0.987591	0.00996489	0.00826638
28974_right	1.55866	Good	DR0	0.982814	0.0144962	0.00810053
30978_right	1.5587	Good	DR0	0.98758	0.00997582	0.0082657
12696_left	1.55881	Good	DR0	0.98759	0.00996522	0.0082665
38908_left	1.55913	Good	DR0	0.0583203	0.859896	0.0943464
27854_right	1.55913	Good	DR0	0.987361	0.0101625	0.00829053
16174_left	1.55931	Good	DR0	0.987582	0.00997286	0.00826644
15452_right	1.5595	Good	DR0	0.987591	0.00996508	0.00826641
23313_right	1.55971	Good	DR0	0.98544	0.0117416	0.00868961
29234_left	1.56002	Good	DR0	0.987579	0.00997659	0.00826351
30640_left	1.56015	Good	DR0	0.98759	0.0099657	0.00826633
10742_left	1.56023	Good	DR0	0.891694	0.0055179	0.102625
33393_right	1.56049	Good	DR0	0.706769	0.24863	0.0119363
42415_right	1.56055	Good	DR0	0.232523	0.753264	0.0183217
22184_right	1.56069	Good	DR0	0.987587	0.00996317	0.00826906
30640_right	1.56084	Good	DR0	0.987587	0.00996324	0.00826913
26257_right	1.5613	Good	DR0	0.98163	0.0150249	0.00906251
30059_right	1.56141	Good	DR0	0.987573	0.00996115	0.00827956
23198_right	1.56142	Good	DR0	0.987589	0.00996542	0.008267
29087_right	1.5615	Good	DR0	0.986869	0.0107158	0.00795896
40596_left	1.56155	Good	DR0	0.0402665	0.835941	0.115784
23003_right	1.56163	Good	DR0	0.986804	0.00957213	0.00882679
1896_left	1.56171	Good	DR0	0.987581	0.00997337	0.00826635
32955_left	1.5618	Good	DR0	0.0597117	0.887557	0.0719947
15829_right	1.56209	Good	DR0	0.987589	0.00996397	0.00826788
19317_left	1.56244	Good	DR0	0.987523	0.00992723	0.00831468
1416_left	1.56248	Good	DR0	0.987591	0.00996497	0.00826634
32192_right	1.56261	Good	DR0	0.976335	0.0175451	0.0116433
29067_right	1.56272	Good	DR0	0.987591	0.00996466	0.00826658
13772_left	1.56272	Good	DR0	0.847069	0.149969	0.0119833
10678_right	1.56286	Good	DR0	0.987583	0.00996508	0.00826991
15785_left	1.56287	Good	DR0	0.987576	0.00997341	0.00827077
20646_left	1.56288	Good	DR0	0.987363	0.0101352	0.00829145
3093_left	1.56299	Good	DR0	0.94793	0.0376815	0.0137737
16846_left	1.56301	Good	DR0	0.986457	0.0106778	0.00866527
38632_right	1.56317	Good	DR0	0.116265	0.860727	0.0522229
5628_left	1.56317	Good	DR0	0.0504605	0.821249	0.128006
7180_left	1.56342	Good	DR0	0.160338	0.815861	0.0267816
28296_right	1.56345	Good	DR0	0.987253	0.0102691	0.00826324
11004_right	1.56352	Good	DR0	0.98572	0.0115603	0.00844959
41782_right	1.56403	Good	DR0	0.0383816	0.693823	0.232578
33151_left	1.56404	Good	DR0	0.043537	0.95014	0.0508013
17140_left	1.56406	Good	DR0	0.987591	0.00996485	0.00826638
1571_left	1.56408	Good	DR0	0.984017	0.0085988	0.0116394
15834_left	1.56412	Good	DR0	0.987591	0.00996483	0.00826642
22621_left	1.56467	Good	DR0	0.987589	0.00996624	0.00826629
13157_right	1.56475	Good	DR0	0.98759	0.00996457	0.00826706
12030_left	1.56484	Good	DR0	0.987567	0.00996317	0.00828161
42391_left	1.56487	Good	DR0	0.0450944	0.917276	0.0705928
24537_right	1.56491	Good	DR0	0.952317	0.040143	0.01223
8128_left	1.56497	Good	DR0	0.189728	0.795231	0.0229233
30390_right	1.56498	Good	DR0	0.987078	0.0104056	0.00831557
3715_left	1.56498	Good	DR0	0.0505484	0.933824	0.0550252
31023_right	1.56528	Good	DR0	0.987583	0.00996515	0.00827034
14206_right	1.56535	Good	DR0	0.987549	0.00998006	0.00828449
25678_right	1.56552	Good	DR0	0.985422	0.0116393	0.00880777
13973_left	1.56556	Good	DR0	0.987559	0.00999419	0.00826721
24587_left	1.56559	Good	DR0	0.987591	0.00996481	0.00826651
28360_right	1.5656	Good	DR0	0.987591	0.00996487	0.00826639
30860_right	1.5659	Good	DR0	0.987587	0.00996176	0.00826975
10008_left	1.56592	Good	DR0	0.987584	0.00997046	0.00826679
15475_right	1.56619	Good	DR0	0.984721	0.0121847	0.00894031
10670_right	1.56622	Good	DR0	0.98365	0.0135379	0.00828729
28987_right	1.56652	Good	DR0	0.98444	0.0125798	0.00847936
24046_left	1.56663	Good	DR0	0.98699	0.0105682	0.00807205
29465_left	1.56664	Good	DR0	0.987583	0.00997213	0.00826675
40509_right	1.56665	Good	DR0	0.271296	0.705841	0.0215699
213_left	1.56677	Good	DR0	0.987591	0.00996493	0.0082664
1857_right	1.5671	Good	DR0	0.987548	0.00998886	0.00827776
16117_left	1.5674	Good	DR0	0.987351	0.0101832	0.0082639
17292_left	1.56745	Good	DR0	0.987584	0.00995967	0.00827201
3680_left	1.56751	Good	DR0	0.514814	0.465311	0.025828
30738_right	1.56762	Good	DR0	0.987523	0.0100113	0.00828636
24600_right	1.56766	Good	DR0	0.987591	0.00996481	0.00826643
4860_right	1.56769	Good	DR0	0.103912	0.871462	0.0455453
1311_right	1.56776	Good	DR0	0.986964	0.0104517	0.00842193
13411_left	1.56776	Good	DR0	0.987582	0.0099734	0.00826549
27516_left	1.56792	Good	DR0	0.984858	0.011971	0.0088076
24587_right	1.56798	Good	DR0	0.987586	0.00996534	0.0082692
27439_right	1.56834	Good	DR0	0.987591	0.00996478	0.00826647
32609_right	1.56839	Good	DR0	0.113178	0.702703	0.126424
13973_right	1.56844	Good	DR0	0.987591	0.00996486	0.0082664
12473_right	1.56851	Good	DR0	0.987564	0.00998376	0.008271
26965_left	1.5686	Good	DR0	0.986911	0.0102893	0.00854072
12266_left	1.56868	Good	DR0	0.987583	0.00997321	0.00826533
19100_left	1.56869	Good	DR0	0.922664	0.0124538	0.0762067
1416_right	1.5688	Good	DR0	0.987591	0.0099654	0.00826633
33393_left	1.56886	Good	DR0	0.840628	0.133039	0.0130768
16037_right	1.56889	Good	DR0	0.987591	0.00996485	0.00826646
10528_right	1.5689	Good	DR0	0.987323	0.0101836	0.00831415
13661_right	1.5689	Good	DR0	0.987591	0.00996527	0.00826645
123_left	1.56919	Good	DR0	0.987584	0.00996734	0.00826942
6853_right	1.5692	Good	DR0	0.230387	0.780764	0.0174612
23275_left	1.56937	Good	DR0	0.987536	0.0100034	0.00827217
20972_right	1.56941	Good	DR0	0.987556	0.00999374	0.00826247
12266_right	1.56946	Good	DR0	0.987591	0.00996443	0.00826684
10778_right	1.56952	Good	DR0	0.98754	0.00993828	0.00831359
27899_right	1.56964	Good	DR0	0.987591	0.00996474	0.00826659
16117_right	1.56967	Good	DR0	0.9846	0.0128596	0.0079821
28102_right	1.56971	Good	DR0	0.987589	0.00996345	0.00826793
29890_right	1.56977	Good	DR0	0.987572	0.00996084	0.00828121
23613_left	1.56986	Good	DR0	0.98754	0.0100022	0.00827038
7387_right	1.56988	Good	DR0	0.0469131	0.916629	0.0718318
19398_left	1.56988	Good	DR0	0.867566	0.118827	0.0142494
28875_right	1.57003	Good	DR0	0.986152	0.0110989	0.00832386
13759_right	1.57009	Good	DR0	0.98759	0.00996441	0.00826703
27412_left	1.57009	Good	DR0	0.983186	0.0142377	0.00769856
16323_right	1.57019	Good	DR0	0.987564	0.00996639	0.00828173
29072_right	1.57026	Good	DR0	0.985346	0.0114359	0.00909075
13157_left	1.57032	Good	DR0	0.987587	0.00996787	0.00826613
16841_right	1.57032	Good	DR0	0.980207	0.0132902	0.0109891
11659_right	1.57044	Good	DR0	0.454449	0.344324	0.118356
1807_left	1.57056	Good	DR0	0.98759	0.00996452	0.008267
15451_left	1.57059	Good	DR0	0.978609	0.016603	0.00844284
25636_right	1.57061	Good	DR0	0.987591	0.00996485	0.0082664
21848_right	1.57074	Good	DR0	0.987589	0.00996721	0.00826612
24312_left	1.57075	Good	DR0	0.987546	0.00997331	0.0082879
21029_right	1.57079	Good	DR0	0.987504	0.0100297	0.00827517
27743_right	1.57095	Good	DR0	0.987583	0.00996752	0.00826948
31516_right	1.57098	Good	DR0	0.987554	0.00999607	0.00825424
16665_left	1.57103	Good	DR0	0.985292	0.0120742	0.00812412
25521_right	1.57108	Good	DR0	0.977781	0.0153636	0.0130042
18522_right	1.57112	Good	DR0	0.986975	0.0104844	0.0083458
15829_left	1.57115	Good	DR0	0.987591	0.00996479	0.00826645
27470_right	1.5712	Good	DR0	0.98759	0.00996432	0.00826696
26579_left	1.57125	Good	DR0	0.973367	0.0132885	0.0144153
13411_right	1.57144	Good	DR0	0.986419	0.0110012	0.00833752
23336_right	1.5715	Good	DR0	0.987591	0.00996468	0.00826669
6562_right	1.57169	Good	DR0	0.8106	0.1918	0.00914631
31161_left	1.57175	Good	DR0	0.987591	0.00996492	0.00826643
31023_left	1.57186	Good	DR0	0.98759	0.00996414	0.00826717
37050_right	1.57187	Good	DR0	0.842601	0.1407	0.0106408
15491_right	1.57187	Good	DR0	0.985089	0.0113692	0.0089632
29733_right	1.57191	Good	DR0	0.987591	0.00996485	0.00826638
22621_right	1.57191	Good	DR0	0.987591	0.00996456	0.0082668
16037_left	1.57192	Good	DR0	0.986513	0.01077	0.00867709
31082_right	1.57193	Good	DR0	0.987591	0.00996529	0.00826637
21087_right	1.57193	Good	DR0	0.468622	0.49103	0.014312
24101_left	1.57198	Good	DR0	0.987385	0.0101518	0.00826073
11389_left	1.57201	Good	DR0	0.98738	0.0101749	0.00823326
14988_left	1.5721	Good	DR0	0.925509	0.0501022	0.0208578
28997_left	1.57218	Good	DR0	0.972865	0.0203175	0.0117423
28684_left	1.57223	Good	DR0	0.793889	0.184945	0.0103567
12319_left	1.57237	Good	DR0	0.987555	0.0100003	0.00826197
3169_left	1.5725	Good	DR0	0.987486	0.0100622	0.00825004
14571_left	1.5726	Good	DR0	0.987333	0.00994234	0.00841162
24687_left	1.57262	Good	DR0	0.98759	0.00996602	0.00826667
123_right	1.57265	Good	DR0	0.987591	0.00996494	0.00826639
7285_right	1.5727	Good	DR0	0.986359	0.0109976	0.00835623
27488_right	1.57271	Good	DR0	0.98759	0.00996633	0.0082661
26363_left	1.57273	Good	DR0	0.987497	0.0100021	0.00830245
18592_left	1.57278	Good	DR0	0.98759	0.00996499	0.00826665
31588_left	1.57281	Good	DR0	0.987585	0.0099637	0.00827012
28952_left	1.57286	Good	DR0	0.987497	0.00993595	0.00833883
6421_left	1.57293	Good	DR0	0.0435738	0.948459	0.051819
26067_right	1.57315	Good	DR0	0.986115	0.0103362	0.00935744
22135_right	1.57317	Good	DR0	0.987586	0.00997026	0.00826441
21527_right	1.57319	Good	DR0	0.982154	0.00787013	0.0121735
36875_right	1.57334	Good	DR0	0.125454	0.844008	0.0560341
5882_left	1.57337	Good	DR0	0.0499988	0.938376	0.0532763
29833_left	1.57338	Good	DR0	0.987338	0.0102087	0.00823003
17077_left	1.57339	Good	DR0	0.985294	0.0121648	0.00771475
14136_left	1.57341	Good	DR0	0.98751	0.0100368	0.0082614
37358_left	1.57342	Good	DR0	0.251703	0.710435	0.0456775
31651_right	1.57346	Good	DR0	0.987591	0.00996484	0.0082664
24537_left	1.57349	Good	DR0	0.987462	0.0100755	0.00827905
11692_right	1.57358	Good	DR0	0.987591	0.00996489	0.00826641
17216_left	1.5736	Good	DR0	0.984494	0.0127487	0.00841678
13858_right	1.57363	Good	DR0	0.987577	0.00997823	0.00826163
29465_right	1.57367	Good	DR0	0.987549	0.00999964	0.00827166
19398_right	1.57387	Good	DR0	0.987591	0.00996484	0.0082664
23707_right	1.57391	Good	DR0	0.987555	0.00999799	0.00826575
23166_right	1.57392	Good	DR0	0.978802	0.016963	0.00986163
22317_left	1.57399	Good	DR0	0.987591	0.00996487	0.0082664
27527_right	1.57402	Good	DR0	0.987591	0.00996475	0.0082666
23275_right	1.57403	Good	DR0	0.987413	0.0101133	0.0082809
29890_left	1.57404	Good	DR0	0.987591	0.00996485	0.00826638
30050_left	1.57408	Good	DR0	0.987591	0.00996485	0.0082664
17906_right	1.57414	Good	DR0	0.987584	0.0099701	0.00826748
32607_left	1.57418	Good	DR0	0.149712	0.84363	0.0240735
11090_right	1.57418	Good	DR0	0.987585	0.00996542	0.00826988
21120_right	1.57424	Good	DR0	0.987591	0.00996514	0.00826639
30534_right	1.57424	Good	DR0	0.987591	0.00996464	0.00826665
41008_right	1.57426	Good	DR0	0.871802	0.0991619	0.0165497
19370_left	1.57428	Good	DR0	0.987591	0.00996485	0.00826638
36113_right	1.5743	Good	DR0	0.142606	0.839969	0.0385732
12781_left	1.57436	Good	DR0	0.0608046	0.929401	0.0470156
23503_right	1.57454	Good	DR0	0.98755	0.0100009	0.00825947
3120_left	1.57463	Good	DR0	0.987591	0.00996486	0.00826638
11846_left	1.57466	Good	DR0	0.98758	0.00997135	0.00826881
25585_left	1.57473	Good	DR0	0.987591	0.0099645	0.00826684
17978_left	1.5748	Good	DR0	0.98759	0.00996543	0.00826641
30547_left	1.5748	Good	DR0	0.985794	0.0100646	0.00943781
20158_right	1.57482	Good	DR0	0.98743	0.010048	0.00833426
16847_right	1.57494	Good	DR0	0.987364	0.0101305	0.00831055
16003_left	1.57497	Good	DR0	0.959246	0.0291712	0.0148548
31082_left	1.57497	Good	DR0	0.987577	0.00995846	0.00827858
31716_left	1.57503	Good	DR0	0.986646	0.00953375	0.0091024
20193_left	1.57509	Good	DR0	0.987591	0.00996496	0.00826647
15662_right	1.57513	Good	DR0	0.987591	0.00996484	0.00826651
28441_right	1.5752	Good	DR0	0.98671	0.0107748	0.00826998
29511_right	1.57535	Good	DR0	0.959824	0.0301595	0.0141095
23313_left	1.57535	Good	DR0	0.987556	0.00999686	0.00826711
15279_right	1.57536	Good	DR0	0.98759	0.00996544	0.00826652
18519_right	1.57541	Good	DR0	0.987589	0.00996656	0.00826617
12473_left	1.57547	Good	DR0	0.987591	0.00996484	0.00826641
20728_right	1.57551	Good	DR0	0.952641	0.038611	0.0121888
22770_left	1.57562	Good	DR0	0.987429	0.0101258	0.0082052
40156_right	1.57565	Good	DR0	0.611355	0.347672	0.0137832
31651_left	1.57573	Good	DR0	0.987591	0.00996476	0.00826657
1648_left	1.57575	Good	DR0	0.98759	0.00996484	0.00826689
28554_left	1.57584	Good	DR0	0.987589	0.00996661	0.00826735
15290_right	1.57586	Good	DR0	0.987591	0.00996454	0.00826673
12776_left	1.57594	Good	DR0	0.987569	0.00998697	0.00825806
16900_left	1.57594	Good	DR0	0.987584	0.00997241	0.0082631
20972_left	1.5761	Good	DR0	0.98759	0.00996453	0.00826717
24035_left	1.57614	Good	DR0	0.987591	0.00996474	0.00826651
25010_right	1.57625	Good	DR0	0.987583	0.00996502	0.0082702
39856_right	1.5764	Good	DR0	0.161051	0.821404	0.0490786
1652_left	1.57641	Good	DR0	0.987521	0.0100223	0.00827184
12483_right	1.57647	Good	DR0	0.98759	0.00996423	0.00826753
30475_left	1.57661	Good	DR0	0.985864	0.0116639	0.00794753
15773_right	1.57676	Good	DR0	0.729601	0.00640896	0.16386
1236_right	1.57677	Good	DR0	0.983452	0.0139484	0.0079782
25305_left	1.5768	Good	DR0	0.983743	0.0117673	0.009716
21974_left	1.57682	Good	DR0	0.98759	0.00996471	0.00826695
17140_right	1.57688	Good	DR0	0.987591	0.00996477	0.00826648
29487_right	1.57689	Good	DR0	0.986295	0.0107751	0.00903198
10463_right	1.57691	Good	DR0	0.909022	0.0139252	0.0537497
6647_right	1.57693	Good	DR0	0.0473952	0.933704	0.058343
25590_left	1.57706	Good	DR0	0.987591	0.00996466	0.00826664
26247_left	1.57706	Good	DR0	0.987589	0.0099669	0.00826605
3556_left	1.57737	Good	DR0	0.0488324	0.940823	0.0525322
14362_right	1.57744	Good	DR0	0.969569	0.00876528	0.019294
9954_right	1.57758	Good	DR0	0.0583361	0.934578	0.044549
25362_right	1.5776	Good	DR0	0.987007	0.0104077	0.0084215
19519_left	1.57778	Good	DR0	0.987591	0.00996486	0.0082664
20990_left	1.5778	Good	DR0	0.987591	0.00996471	0.00826669
22651_right	1.57785	Good	DR0	0.987186	0.0103269	0.00828242
16939_right	1.57789	Good	DR0	0.987589	0.0099671	0.00826633
15370_right	1.57798	Good	DR0	0.98759	0.00996547	0.00826652
29763_right	1.578	Good	DR0	0.98555	0.0117266	0.00850542
27055_right	1.57806	Good	DR0	0.0503451	0.942766	0.0483918
2348_right	1.57808	Good	DR0	0.987582	0.00997141	0.00826761
23172_right	1.57809	Good	DR0	0.987585	0.00996972	0.00826699
25430_left	1.57825	Good	DR0	0.987588	0.00996329	0.00826856
2658_right	1.57833	Good	DR0	0.987591	0.0099648	0.00826644
20563_left	1.57835	Good	DR0	0.987591	0.00996485	0.0082664
18977_right	1.57838	Good	DR0	0.984211	0.00977026	0.0102098
31001_left	1.57841	Good	DR0	0.987586	0.00997039	0.00826383
28844_left	1.57853	Good	DR0	0.987499	0.0100557	0.00825536
13195_right	1.57857	Good	DR0	0.987512	0.0100351	0.00826685
213_right	1.57862	Good	DR0	0.987564	0.00999169	0.00826382
11320_left	1.57875	Good	DR0	0.987179	0.010043	0.0084596
175_left	1.57878	Good	DR0	0.987546	0.0100059	0.00826551
12293_right	1.57888	Good	DR0	0.987591	0.0099648	0.00826645
20173_right	1.57893	Good	DR0	0.987255	0.0102415	0.00831394
22413_left	1.57908	Good	DR0	0.987591	0.00996484	0.00826652
16064_left	1.57909	Good	DR0	0.987591	0.00996483	0.00826643
2621_right	1.57916	Good	DR0	0.987583	0.00995919	0.00827234
31969_left	1.57918	Good	DR0	0.987236	0.0102795	0.00828471
434_right	1.57919	Good	DR0	0.144231	0.836592	0.0285736
17761_left	1.57923	Good	DR0	0.987371	0.01015	0.00829107
12719_left	1.57927	Good	DR0	0.0695051	0.915173	0.0530398
28203_left	1.5793	Good	DR0	0.981896	0.00779866	0.0138284
3770_left	1.5793	Good	DR0	0.0431695	0.942831	0.0555977
22431_right	1.57934	Good	DR0	0.984208	0.0128093	0.0086787
16174_right	1.57936	Good	DR0	0.987591	0.00996485	0.00826639
20668_right	1.57936	Good	DR0	0.987591	0.00996483	0.00826651
14975_left	1.57943	Good	DR0	0.987591	0.0099649	0.00826652
20563_right	1.57944	Good	DR0	0.987591	0.0099648	0.00826648
20272_left	1.57944	Good	DR0	0.986168	0.0113568	0.00814527
13641_left	1.57946	Good	DR0	0.987574	0.00997386	0.00826827
15126_left	1.57953	Good	DR0	0.98759	0.00996587	0.00826623
23063_right	1.57954	Good	DR0	0.987216	0.0103084	0.00823995
11608_left	1.57954	Good	DR0	0.987591	0.00996485	0.00826642
6038_right	1.57964	Good	DR0	0.951183	0.039095	0.0128849
31467_left	1.57964	Good	DR0	0.98759	0.00996522	0.00826664
22061_right	1.57968	Good	DR0	0.987591	0.00996514	0.0082664
20235_right	1.5797	Good	DR0	0.987591	0.00996437	0.00826689
10505_left	1.57973	Good	DR0	0.981561	0.014865	0.0092588
5644_left	1.57983	Good	DR0	0.0484078	0.806291	0.171286
35126_left	1.57993	Good	DR0	0.252211	0.737044	0.0194656
6430_right	1.57996	Good	DR0	0.0485772	0.943807	0.0501537
25430_right	1.58003	Good	DR0	0.987542	0.00999467	0.00828068
6491_left	1.58003	Good	DR0	0.0446926	0.94464	0.0534222
13936_left	1.58007	Good	DR0	0.987587	0.00996952	0.00826434
23536_left	1.5801	Good	DR0	0.987591	0.00996484	0.0082664
6369_right	1.58011	Good	DR0	0.237172	0.707018	0.0281397
26373_right	1.58019	Good	DR0	0.98759	0.00996591	0.00826626
13857_left	1.5803	Good	DR0	0.98759	0.0099651	0.00826677
31215_left	1.58031	Good	DR0	0.987579	0.0099766	0.00826589
29507_right	1.58032	Good	DR0	0.98759	0.00996455	0.00826724
13612_left	1.58033	Good	DR0	0.783537	0.211331	0.0158111
2220_right	1.58033	Good	DR0	0.982778	0.013769	0.00919013
32421_right	1.58038	Good	DR0	0.987591	0.00996485	0.0082664
28360_left	1.58052	Good	DR0	0.987591	0.00996485	0.00826638
11312_left	1.58058	Good	DR0	0.98756	0.00998341	0.00827549
31555_right	1.58062	Good	DR0	0.987585	0.00996442	0.00826979
18160_right	1.58062	Good	DR0	0.987508	0.0100107	0.00829565
12150_left	1.58071	Good	DR0	0.98754	0.00999315	0.00830183
15773_left	1.58075	Good	DR0	0.987585	0.00996483	0.00827003
22603_left	1.58084	Good	DR0	0.987591	0.00996488	0.00826638
20301_left	1.58089	Good	DR0	0.987588	0.00996261	0.00826902
18519_left	1.58091	Good	DR0	0.987591	0.00996487	0.00826638
27743_left	1.58096	Good	DR0	0.987591	0.00996475	0.00826653
13442_right	1.581	Good	DR0	0.983385	0.0130775	0.0096906
23706_right	1.58101	Good	DR0	0.987591	0.00996467	0.0082666
16847_left	1.58102	Good	DR0	0.987564	0.00997252	0.00827988
23512_left	1.58102	Good	DR0	0.987591	0.00996452	0.00826682
12542_left	1.58103	Good	DR0	0.987371	0.0101722	0.00820457
94_right	1.58106	Good	DR0	0.785466	0.199634	0.0167386
14988_right	1.58109	Good	DR0	0.987514	0.0100294	0.0082766
12293_left	1.5811	Good	DR0	0.987545	0.0100112	0.00825925
15933_right	1.58111	Good	DR0	0.987357	0.0101159	0.00832194
1546_right	1.58112	Good	DR0	0.986312	0.0109822	0.00853909
23018_right	1.58112	Good	DR0	0.987523	0.0100278	0.0082656
12319_right	1.58114	Good	DR0	0.987591	0.00996485	0.00826638
27170_left	1.58118	Good	DR0	0.987451	0.0100777	0.00828164
28285_right	1.58126	Good	DR0	0.987512	0.0100395	0.00826193
20211_left	1.58133	Good	DR0	0.987581	0.00997228	0.00826832
12030_right	1.5814	Good	DR0	0.987574	0.00997414	0.0082685
22153_right	1.5814	Good	DR0	0.987501	0.010045	0.00826892
13647_right	1.58144	Good	DR0	0.979133	0.00885761	0.013426
19738_right	1.5815	Good	DR0	0.987586	0.00997079	0.00826365
31215_right	1.58151	Good	DR0	0.987585	0.00997161	0.00826529
28706_right	1.58156	Good	DR0	0.987551	0.00996295	0.00828928
22869_right	1.58157	Good	DR0	0.98737	0.0101696	0.00825699
25052_right	1.5816	Good	DR0	0.983634	0.00836843	0.0120264
22049_right	1.58162	Good	DR0	0.986487	0.0110674	0.00788544
20287_right	1.58163	Good	DR0	0.987479	0.0100546	0.00826062
19317_right	1.58166	Good	DR0	0.987588	0.00996419	0.00826811
26373_left	1.58167	Good	DR0	0.987591	0.00996483	0.00826644
13032_right	1.58168	Good	DR0	0.98759	0.00996606	0.00826582
7019_right	1.5817	Good	DR0	0.986988	0.0104766	0.00820377
7252_left	1.58171	Good	DR0	0.482956	0.373979	0.0379526
20509_right	1.58174	Good	DR0	0.983081	0.0133672	0.00977673
16867_left	1.58176	Good	DR0	0.987585	0.00996725	0.00826884
10909_right	1.58177	Good	DR0	0.987434	0.0100413	0.0083453
19833_right	1.5818	Good	DR0	0.987465	0.0100592	0.00831483
44321_right	1.58189	Good	DR0	0.840102	0.139869	0.00765907
18291_left	1.58191	Good	DR0	0.98759	0.00996478	0.00826715
11168_left	1.58192	Good	DR0	0.987591	0.00996481	0.00826645
37902_left	1.58194	Good	DR0	0.943726	0.0409246	0.0115964
15500_left	1.58196	Good	DR0	0.987579	0.0099736	0.0082691
29437_left	1.58196	Good	DR0	0.983868	0.011529	0.0108509
23552_right	1.58202	Good	DR0	0.98734	0.00992701	0.00842226
20731_right	1.58214	Good	DR0	0.978953	0.0174859	0.00893409
7069_left	1.58218	Good	DR0	0.0449382	0.948364	0.0504785
17584_left	1.58223	Good	DR0	0.98759	0.00996467	0.00826675
30707_right	1.58226	Good	DR0	0.809264	0.0073842	0.102039
11088_right	1.58227	Good	DR0	0.987143	0.0103622	0.00828528
31848_left	1.58238	Good	DR0	0.987591	0.00996542	0.00826619
898_right	1.58238	Good	DR0	0.127185	0.868731	0.029457
17174_right	1.58238	Good	DR0	0.0490113	0.941925	0.0494928
15933_left	1.58239	Good	DR0	0.979584	0.0140119	0.0105558
24414_right	1.5824	Good	DR0	0.987591	0.0099651	0.00826638
6783_right	1.58244	Good	DR0	0.0259053	0.284123	0.709673
10557_left	1.58248	Good	DR0	0.987591	0.00996504	0.00826637
31069_right	1.58258	Good	DR0	0.987582	0.00997288	0.00826686
12677_left	1.58259	Good	DR0	0.987575	0.00997648	0.00826982
28166_left	1.5826	Good	DR0	0.913942	0.0146127	0.0421571
32166_right	1.58263	Good	DR0	0.987459	0.0100711	0.00829232
27231_right	1.58265	Good	DR0	0.987553	0.00999036	0.00827171
17587_left	1.5827	Good	DR0	0.984517	0.0114331	0.0098235
9045_left	1.58273	Good	DR0	0.0688071	0.925197	0.0419634
21425_right	1.58274	Good	DR0	0.987586	0.00996236	0.00827083
39884_left	1.58277	Good	DR0	0.161876	0.807862	0.038423
28827_right	1.58288	Good	DR0	0.985312	0.0117077	0.00849311
13315_right	1.58289	Good	DR0	0.986591	0.0106632	0.0085934
30535_right	1.5829	Good	DR0	0.987565	0.00998945	0.00826418
21350_right	1.583	Good	DR0	0.987591	0.00996483	0.00826641
24196_right	1.5831	Good	DR0	0.987589	0.00996325	0.00826841
17547_left	1.58313	Good	DR0	0.987591	0.00996492	0.00826645
11001_left	1.58322	Good	DR0	0.98752	0.0100126	0.0082767
20646_right	1.58329	Good	DR0	0.986769	0.00996643	0.0087228
3442_left	1.58332	Good	DR0	0.119071	0.877057	0.0285135
10114_right	1.58334	Good	DR0	0.986204	0.0112859	0.00792527
504_right	1.58338	Good	DR0	0.172604	0.800441	0.0316602
12776_right	1.58341	Good	DR0	0.987591	0.0099651	0.00826634
22427_right	1.58358	Good	DR0	0.9846	0.012101	0.00949092
29072_left	1.58365	Good	DR0	0.987591	0.00996486	0.00826674
29763_left	1.5837	Good	DR0	0.950861	0.0387145	0.0153631
17795_right	1.58385	Good	DR0	0.985365	0.0118207	0.00803505
26640_right	1.58385	Good	DR0	0.987514	0.0100338	0.00826196
18336_right	1.58388	Good	DR0	0.987591	0.00996484	0.0082664
19390_left	1.58388	Good	DR0	0.987087	0.0103666	0.00836697
20509_left	1.58397	Good	DR0	0.984633	0.0124327	0.00877253
5672_left	1.58401	Good	DR0	0.982726	0.0139161	0.00929976
29329_left	1.58406	Good	DR0	0.98759	0.00996442	0.00826715
24379_right	1.58407	Good	DR0	0.987585	0.00996822	0.00826755
16829_right	1.58408	Good	DR0	0.98759	0.00996422	0.00826707
17212_right	1.58408	Good	DR0	0.0520927	0.940344	0.0479383
27174_left	1.58414	Good	DR0	0.987074	0.0103706	0.0084023
31588_right	1.58415	Good	DR0	0.987559	0.00994472	0.00829032
1382_right	1.58416	Good	DR0	0.120298	0.862615	0.0421351
11481_right	1.58423	Good	DR0	0.987591	0.00996489	0.0082664
6662_right	1.58428	Good	DR0	0.977819	0.0181705	0.00961034
22843_left	1.58428	Good	DR0	0.987588	0.00996697	0.00826659
22292_right	1.58432	Good	DR0	0.987572	0.00996011	0.0082784
27132_left	1.58433	Good	DR0	0.977508	0.019281	0.00826272
12852_right	1.58436	Good	DR0	0.987591	0.00996485	0.00826656
1975_left	1.58438	Good	DR0	0.987591	0.00996494	0.00826637
4107_right	1.58443	Good	DR0	0.975659	0.019321	0.01051
29171_left	1.58443	Good	DR0	0.987591	0.00996492	0.00826637
23441_left	1.58446	Good	DR0	0.981011	0.0141611	0.0115771
11544_right	1.58451	Good	DR0	0.987574	0.00997929	0.00826736
15451_right	1.58453	Good	DR0	0.987516	0.00998772	0.00828777
27231_left	1.58457	Good	DR0	0.98716	0.0103674	0.00823271
13813_left	1.58459	Good	DR0	0.987336	0.0100103	0.00840972
30534_left	1.58461	Good	DR0	0.98759	0.00996427	0.00826713
18623_right	1.58461	Good	DR0	0.987591	0.00996489	0.00826655
2393_left	1.58461	Good	DR0	0.987589	0.00996672	0.00826721
21425_left	1.58462	Good	DR0	0.987591	0.00996479	0.00826694
27536_right	1.58463	Good	DR0	0.96	0.0278133	0.0153439
3874_right	1.58466	Good	DR0	0.0518356	0.939368	0.049225
31374_left	1.58468	Good	DR0	0.987535	0.00997782	0.00829342
25501_right	1.58468	Good	DR0	0.987352	0.0101476	0.00833056
16276_left	1.58469	Good	DR0	0.98759	0.00996602	0.00826639
5429_left	1.58471	Good	DR0	0.800666	0.184126	0.0159569
11084_right	1.58472	Good	DR0	0.987591	0.00996488	0.00826641
28366_right	1.58474	Good	DR0	0.987304	0.0102317	0.00825413
2220_left	1.58475	Good	DR0	0.987549	0.00999361	0.0082745
30670_left	1.58475	Good	DR0	0.986798	0.010687	0.0080844
31518_left	1.5848	Good	DR0	0.987591	0.00996487	0.00826639
10702_left	1.58481	Good	DR0	0.986908	0.0106383	0.00810185
12696_right	1.58481	Good	DR0	0.987591	0.0099648	0.00826657
25627_left	1.58484	Good	DR0	0.987585	0.00996857	0.00826701
24720_right	1.58486	Good	DR0	0.987591	0.00996467	0.0082667
17107_right	1.58488	Good	DR0	0.987591	0.00996476	0.00826653
11867_right	1.5849	Good	DR0	0.987591	0.00996477	0.0082665
5197_right	1.58497	Good	DR0	0.966368	0.0280272	0.0109224
1709_left	1.5851	Good	DR0	0.987591	0.00996443	0.00826684
30477_right	1.58512	Good	DR0	0.987591	0.00996498	0.00826639
8840_right	1.58512	Good	DR0	0.955953	0.0394522	0.00923777
6034_right	1.58521	Good	DR0	0.980096	0.0153087	0.00946405
29237_left	1.58525	Good	DR0	0.987417	0.00987431	0.00842508
26965_right	1.58526	Good	DR0	0.987589	0.00996583	0.0082666
11104_right	1.58527	Good	DR0	0.98759	0.00996601	0.00826623
13723_left	1.58528	Good	DR0	0.987591	0.00996518	0.00826648
11939_left	1.58528	Good	DR0	0.836773	0.140258	0.0208815
2148_left	1.58529	Good	DR0	0.987578	0.00997804	0.00826486
23818_right	1.58537	Good	DR0	0.987591	0.00996477	0.0082665
1924_left	1.58542	Good	DR0	0.987591	0.00996485	0.00826638
23893_left	1.58544	Good	DR0	0.987591	0.009965	0.00826642
9969_left	1.58549	Good	DR0	0.0568409	0.934275	0.0492237
22344_left	1.58567	Good	DR0	0.98734	0.010196	0.00825378
28495_left	1.58568	Good	DR0	0.987591	0.00996486	0.0082664
40430_right	1.58569	Good	DR0	0.0603123	0.904972	0.0687107
27474_left	1.58573	Good	DR0	0.987591	0.00996486	0.00826641
32684_left	1.58576	Good	DR0	0.91847	0.0732479	0.0108717
16211_left	1.58576	Good	DR0	0.987588	0.00996654	0.00826696
23051_left	1.5858	Good	DR0	0.987566	0.0099868	0.00826442
17654_left	1.58584	Good	DR0	0.987588	0.00996746	0.00826596
17109_right	1.58591	Good	DR0	0.943391	0.0513396	0.0102467
18455_right	1.58603	Good	DR0	0.987559	0.00998884	0.00826808
9981_left	1.58605	Good	DR0	0.927452	0.0607795	0.0139886
28140_right	1.58606	Good	DR0	0.945769	0.0471921	0.00757905
5281_left	1.58609	Good	DR0	0.115061	0.859417	0.0518209
33896_left	1.5861	Good	DR0	0.876305	0.0960265	0.015438
24035_right	1.58614	Good	DR0	0.987591	0.00996485	0.00826638
23641_right	1.58616	Good	DR0	0.987588	0.00996889	0.00826405
15833_left	1.58621	Good	DR0	0.987566	0.00998578	0.00827036
20606_right	1.58622	Good	DR0	0.979019	0.0144274	0.0106005
27878_right	1.58623	Good	DR0	0.987586	0.0099696	0.00826545
10590_right	1.58638	Good	DR0	0.987591	0.0099651	0.0082666
13986_left	1.58638	Good	DR0	0.987526	0.010002	0.00827749
27563_left	1.58639	Good	DR0	0.987388	0.00992275	0.00841362
30346_left	1.58649	Good	DR0	0.987591	0.00996465	0.0082666
6633_right	1.58655	Good	DR0	0.0523338	0.939122	0.0491001
12569_left	1.58657	Good	DR0	0.987519	0.0100362	0.00825655
20655_left	1.5866	Good	DR0	0.987522	0.0100037	0.00828797
16404_right	1.58667	Good	DR0	0.987566	0.00999188	0.0082549
5665_left	1.58667	Good	DR0	0.570537	0.307525	0.0342979
12548_right	1.58669	Good	DR0	0.987587	0.00996654	0.00826761
27002_right	1.5867	Good	DR0	0.98701	0.0104836	0.00827222
22153_left	1.58673	Good	DR0	0.987578	0.00997794	0.00826165
3435_right	1.5868	Good	DR0	0.103901	0.893861	0.039071
30548_left	1.58682	Good	DR0	0.987591	0.00996485	0.00826639
17447_right	1.58689	Good	DR0	0.987264	0.0100021	0.00842755
15279_left	1.58697	Good	DR0	0.987585	0.00996089	0.00827091
31107_left	1.58698	Good	DR0	0.987092	0.0104327	0.00816523
24771_right	1.58709	Good	DR0	0.987111	0.0103621	0.00833604
23168_right	1.5871	Good	DR0	0.98759	0.00996498	0.00826691
3215_left	1.58713	Good	DR0	0.987591	0.0099648	0.00826652
16211_right	1.58714	Good	DR0	0.987576	0.00997774	0.0082636
25542_right	1.58715	Good	DR0	0.987547	0.00999566	0.00827868
25305_right	1.58716	Good	DR0	0.987591	0.00996485	0.00826639
4273_right	1.58716	Good	DR0	0.955318	0.0326631	0.0146436
3193_right	1.58717	Good	DR0	0.974768	0.0203759	0.0101842
29820_right	1.58719	Good	DR0	0.986486	0.0110875	0.00791983
23791_right	1.58721	Good	DR0	0.983776	0.0122074	0.0102193
14739_left	1.58723	Good	DR0	0.987591	0.00996485	0.00826639
28685_left	1.58723	Good	DR0	0.987376	0.0101102	0.00833919
42750_right	1.58727	Good	DR0	0.0454463	0.945429	0.0519417
10509_right	1.58732	Good	DR0	0.987591	0.00996481	0.00826643
22412_right	1.58736	Good	DR0	0.964575	0.0210344	0.0156248
36518_right	1.58736	Good	DR0	0.984081	0.0128808	0.00881123
14138_right	1.5874	Good	DR0	0.987569	0.0099557	0.00828169
4131_left	1.5874	Good	DR0	0.0581041	0.932748	0.0470479
22896_left	1.5874	Good	DR0	0.987139	0.0103443	0.00826946
10578_right	1.58745	Good	DR0	0.987586	0.00996601	0.00826896
1195_right	1.58745	Good	DR0	0.987571	0.00995184	0.0082813
1194_right	1.58746	Good	DR0	0.919672	0.0703681	0.0108871
22707_left	1.58749	Good	DR0	0.98759	0.00996484	0.00826692
26363_right	1.58751	Good	DR0	0.987519	0.010032	0.00826005
7658_left	1.58753	Good	DR0	0.0813279	0.898279	0.0540898
2280_right	1.58754	Good	DR0	0.986523	0.0107962	0.00849795
14223_right	1.58758	Good	DR0	0.987591	0.00996527	0.00826638
20818_left	1.58765	Good	DR0	0.987502	0.0100335	0.00826601
26153_right	1.58766	Good	DR0	0.942145	0.0502599	0.0109317
15499_left	1.5877	Good	DR0	0.98759	0.00996638	0.00826615
22603_right	1.58779	Good	DR0	0.987582	0.00996359	0.00827153
4260_right	1.58782	Good	DR0	0.868849	0.108762	0.0148097
28639_left	1.58783	Good	DR0	0.987589	0.00996632	0.00826659
13380_left	1.58784	Good	DR0	0.987591	0.00996474	0.00826667
27563_right	1.58784	Good	DR0	0.98636	0.0110687	0.00824284
25627_right	1.58787	Good	DR0	0.987501	0.0100455	0.00826053
2235_left	1.58792	Good	DR0	0.987573	0.00997952	0.0082689
16739_left	1.58794	Good	DR0	0.987591	0.00996484	0.00826642
20511_left	1.5881	Good	DR0	0.987535	0.0100071	0.00827726
22633_left	1.5881	Good	DR0	0.987591	0.00996484	0.00826644
26276_right	1.58817	Good	DR0	0.987588	0.00996796	0.00826561
5656_right	1.58817	Good	DR0	0.0570021	0.932505	0.0495966
11984_right	1.58821	Good	DR0	0.979599	0.0163637	0.0100594
2852_left	1.58822	Good	DR0	0.987559	0.0099873	0.00827197
14932_left	1.58826	Good	DR0	0.98759	0.00996542	0.00826667
18592_right	1.58829	Good	DR0	0.987591	0.00996542	0.00826633
13483_right	1.58835	Good	DR0	0.987584	0.00996975	0.00826831
27878_left	1.58837	Good	DR0	0.987493	0.0100559	0.00826066
31498_right	1.58843	Good	DR0	0.986897	0.0105327	0.00837678
25386_right	1.58844	Good	DR0	0.987538	0.0099847	0.00829797
31663_left	1.58846	Good	DR0	0.987589	0.00996609	0.00826678
26851_right	1.58855	Good	DR0	0.98759	0.0099646	0.00826749
32431_right	1.58858	Good	DR0	0.985765	0.0116431	0.00807888
10557_right	1.58859	Good	DR0	0.987324	0.0101782	0.0082939
15307_right	1.58861	Good	DR0	0.979834	0.0163573	0.0093869
15785_right	1.58862	Good	DR0	0.987591	0.00996485	0.00826638
23641_left	1.58862	Good	DR0	0.987591	0.00996526	0.00826615
17231_left	1.58866	Good	DR0	0.987591	0.00996539	0.00826618
18356_left	1.58871	Good	DR0	0.987591	0.00996476	0.0082666
30738_left	1.58883	Good	DR0	0.987589	0.00996346	0.00826819
31460_left	1.58883	Good	DR0	0.987591	0.00996506	0.0082665
26472_right	1.58883	Good	DR0	0.986737	0.0103052	0.00863899
32114_right	1.58886	Good	DR0	0.987541	0.00998568	0.00829432
10064_right	1.58887	Good	DR0	0.987541	0.00999366	0.00827541
6002_right	1.58887	Good	DR0	0.252574	0.66593	0.0519947
40999_right	1.58887	Good	DR0	0.977186	0.0192876	0.00872571
8135_left	1.58887	Good	DR0	0.884427	0.110684	0.00808436
27174_right	1.58887	Good	DR0	0.98759	0.0099649	0.00826709
21459_right	1.58888	Good	DR0	0.987591	0.00996484	0.0082664
31555_left	1.58889	Good	DR0	0.98759	0.00996577	0.00826653
13187_right	1.5889	Good	DR0	0.987591	0.00996472	0.00826659
3120_right	1.58895	Good	DR0	0.987591	0.00996486	0.00826639
10460_left	1.58899	Good	DR0	0.985848	0.011347	0.00871476
17795_left	1.58904	Good	DR0	0.987577	0.00997463	0.0082683
15478_right	1.58905	Good	DR0	0.987589	0.00996383	0.00826845
29222_right	1.58907	Good	DR0	0.986692	0.010754	0.00830991
5905_right	1.5891	Good	DR0	0.167488	0.825445	0.0459379
11763_left	1.58922	Good	DR0	0.987591	0.00996485	0.00826638
14772_right	1.58923	Good	DR0	0.987589	0.00996673	0.00826621
15589_left	1.58925	Good	DR0	0.987435	0.0100935	0.00829703
21029_left	1.58928	Good	DR0	0.987566	0.00997772	0.00827444
27523_right	1.58928	Good	DR0	0.987591	0.00996481	0.00826644
12235_left	1.58928	Good	DR0	0.987589	0.00996616	0.00826685
21974_right	1.5893	Good	DR0	0.987535	0.00993334	0.00830683
24382_right	1.58932	Good	DR0	0.987537	0.0100068	0.00827713
17345_left	1.58933	Good	DR0	0.987591	0.00996553	0.00826631
16329_left	1.5894	Good	DR0	0.987564	0.00998171	0.00827252
27568_left	1.58941	Good	DR0	0.939513	0.043976	0.00875717
11168_right	1.58944	Good	DR0	0.987591	0.00996484	0.00826642
15598_left	1.58952	Good	DR0	0.987586	0.00996716	0.00826889
10509_left	1.58952	Good	DR0	0.987591	0.00996457	0.00826682
17267_right	1.58955	Good	DR0	0.987582	0.00996383	0.00827172
20731_left	1.58958	Good	DR0	0.987581	0.00997464	0.00826572
1591_right	1.58967	Good	DR0	0.987591	0.0099649	0.00826663
14123_left	1.58972	Good	DR0	0.987591	0.00996485	0.00826639
27177_left	1.58972	Good	DR0	0.98751	0.010032	0.00827749
18044_left	1.58974	Good	DR0	0.986228	0.0108535	0.0085602
11737_left	1.58977	Good	DR0	0.98759	0.00996557	0.00826654
10528_left	1.5898	Good	DR0	0.987591	0.00996479	0.00826648
20139_right	1.58981	Good	DR0	0.987374	0.0101536	0.00828577
1709_right	1.58983	Good	DR0	0.987591	0.00996489	0.00826641
23512_right	1.58986	Good	DR0	0.987591	0.0099648	0.00826643
22839_right	1.5899	Good	DR0	0.981045	0.0155815	0.00910509
14890_left	1.58991	Good	DR0	0.97209	0.0248942	0.00745139
35963_right	1.58993	Good	DR0	0.375152	0.595422	0.0227605
14644_right	1.58993	Good	DR0	0.98759	0.00996408	0.00826737
18278_left	1.58997	Good	DR0	0.987446	0.0100792	0.00829466
29523_right	1.58998	Good	DR0	0.981086	0.0163829	0.00784356
21499_right	1.59001	Good	DR0	0.98759	0.00996597	0.00826585
32370_right	1.59005	Good	DR0	0.987584	0.00997279	0.00826238
17681_right	1.59005	Good	DR0	0.98759	0.00996595	0.00826627
20564_left	1.59007	Good	DR0	0.928517	0.0606833	0.0135768
27730_left	1.5901	Good	DR0	0.199967	0.777515	0.0297445
20301_right	1.5901	Good	DR0	0.987591	0.00996486	0.00826638
19532_right	1.5901	Good	DR0	0.98753	0.0100195	0.00826348
24540_right	1.5901	Good	DR0	0.987263	0.00976175	0.00851067
2280_left	1.59015	Good	DR0	0.987113	0.0103643	0.00832107
11653_right	1.59015	Good	DR0	0.973125	0.0218125	0.0107413
24540_left	1.59016	Good	DR0	0.987254	0.00973218	0.00852425
25225_right	1.59016	Good	DR0	0.987443	0.0100639	0.00831044
19659_right	1.59026	Good	DR0	0.987582	0.00997282	0.00826659
2661_right	1.59043	Good	DR0	0.987314	0.0102107	0.00827846
10768_right	1.5905	Good	DR0	0.505884	0.481243	0.014448
22025_left	1.59053	Good	DR0	0.987586	0.0099693	0.00826641
14993_right	1.59053	Good	DR0	0.987583	0.00997172	0.00826651
29175_right	1.59055	Good	DR0	0.983434	0.0133611	0.00899861
20755_left	1.59056	Good	DR0	0.987591	0.00996494	0.00826641
14206_left	1.59058	Good	DR0	0.987583	0.00996697	0.00827067
30014_right	1.59062	Good	DR0	0.931893	0.0436312	0.0145268
30657_left	1.59063	Good	DR0	0.987582	0.00997458	0.00826316
8345_right	1.59064	Good	DR0	0.492426	0.463284	0.0338474
32395_right	1.59064	Good	DR0	0.987585	0.00996908	0.00826835
17245_left	1.59066	Good	DR0	0.987294	0.0102248	0.00825493
5774_right	1.59069	Good	DR0	0.860122	0.119819	0.0126209
39631_left	1.59069	Good	DR0	0.12173	0.869941	0.0268906
14525_left	1.59076	Good	DR0	0.286903	0.686372	0.0362644
17288_right	1.59077	Good	DR0	0.987581	0.00997276	0.00826541
15460_left	1.59077	Good	DR0	0.987391	0.0100456	0.00837433
14247_left	1.59082	Good	DR0	0.987591	0.00996487	0.0082664
11210_right	1.59082	Good	DR0	0.987591	0.00996476	0.00826672
27823_left	1.59083	Good	DR0	0.987575	0.00998232	0.00825892
18521_left	1.59083	Good	DR0	0.987584	0.00997159	0.00826389
27740_right	1.59091	Good	DR0	0.987283	0.01024	0.0082688
23818_left	1.59095	Good	DR0	0.987591	0.00996487	0.00826638
30548_right	1.59095	Good	DR0	0.987591	0.00996483	0.00826641
8833_left	1.59097	Good	DR0	0.717745	0.269307	0.0119409
18628_left	1.59102	Good	DR0	0.987591	0.00996494	0.00826636
6500_left	1.59105	Good	DR0	0.0590028	0.93402	0.0454612
31905_right	1.59105	Good	DR0	0.987583	0.00997073	0.00826775
24642_right	1.59105	Good	DR0	0.987541	0.0100112	0.00826211
29916_left	1.59109	Good	DR0	0.987475	0.0100758	0.00825807
20998_left	1.59109	Good	DR0	0.987589	0.00996694	0.00826639
7939_left	1.59111	Good	DR0	0.95225	0.0403488	0.0116009
32151_left	1.59127	Good	DR0	0.951042	0.0397733	0.012573
11939_right	1.59127	Good	DR0	0.986007	0.0112941	0.00848516
30009_left	1.59129	Good	DR0	0.987591	0.0099649	0.00826642
27002_left	1.59134	Good	DR0	0.987591	0.00996503	0.00826643
16002_left	1.5914	Good	DR0	0.439334	0.572848	0.0150812
1603_right	1.59142	Good	DR0	0.972627	0.024169	0.00807286
14070_right	1.59144	Good	DR0	0.987591	0.00996496	0.00826636
2148_right	1.59147	Good	DR0	0.987589	0.00996651	0.00826589
5357_left	1.59149	Good	DR0	0.152249	0.837512	0.0366759
8035_left	1.59152	Good	DR0	0.489773	0.480302	0.0212775
5662_right	1.59153	Good	DR0	0.588181	0.283864	0.0622046
12388_left	1.59154	Good	DR0	0.967825	0.0282919	0.00864895
25512_left	1.59158	Good	DR0	0.985133	0.0127295	0.00720588
18156_left	1.59159	Good	DR0	0.987591	0.00996484	0.0082664
32093_right	1.59164	Good	DR0	0.987583	0.00995947	0.00827245
20783_left	1.59168	Good	DR0	0.987553	0.00997611	0.00828428
23888_right	1.59172	Good	DR0	0.987237	0.0101871	0.00833516
25017_left	1.5918	Good	DR0	0.9858	0.0114535	0.00851995
20640_right	1.59183	Good	DR0	0.98758	0.00997331	0.00826778
7183_left	1.59184	Good	DR0	0.771503	0.204926	0.0119488
26175_right	1.59188	Good	DR0	0.987589	0.0099642	0.00826789
29687_left	1.59191	Good	DR0	0.984969	0.0122258	0.0085024
28309_right	1.59191	Good	DR0	0.981853	0.013591	0.0114733
22620_right	1.59193	Good	DR0	0.76629	0.222312	0.0121504
14686_right	1.59195	Good	DR0	0.944659	0.0281087	0.0130388
13032_left	1.59195	Good	DR0	0.987589	0.00996558	0.00826724
22152_left	1.59195	Good	DR0	0.98759	0.00996595	0.00826678
15589_right	1.59196	Good	DR0	0.973309	0.0241257	0.00804396
2555_right	1.59197	Good	DR0	0.98742	0.010131	0.0082491
25630_left	1.59201	Good	DR0	0.987298	0.00984375	0.00848246
20398_right	1.59202	Good	DR0	0.914685	0.0759125	0.00868487
23869_left	1.59208	Good	DR0	0.987591	0.0099648	0.00826644
15662_left	1.59209	Good	DR0	0.987591	0.00996484	0.00826639
16423_left	1.5921	Good	DR0	0.987591	0.00996485	0.00826638
9323_right	1.59215	Good	DR0	0.983048	0.0141007	0.00808874
42750_left	1.5922	Good	DR0	0.243381	0.728758	0.0280118
12973_left	1.59222	Good	DR0	0.987111	0.01034	0.0083681
13851_right	1.59222	Good	DR0	0.145506	0.868556	0.0315764
26963_left	1.59224	Good	DR0	0.985965	0.0113202	0.00854089
30392_left	1.59226	Good	DR0	0.987591	0.00996485	0.00826638
15294_left	1.59227	Good	DR0	0.98759	0.00996657	0.0082654
42620_right	1.59231	Good	DR0	0.0467974	0.946833	0.0484213
13772_right	1.59232	Good	DR0	0.987591	0.00996492	0.0082664
13461_right	1.59232	Good	DR0	0.98755	0.00996906	0.00829035
25082_left	1.59236	Good	DR0	0.987445	0.0100768	0.00827666
29903_left	1.59238	Good	DR0	0.98758	0.00996958	0.00827125
8785_left	1.59244	Good	DR0	0.144806	0.840028	0.0306466
29403_left	1.59244	Good	DR0	0.98759	0.0099652	0.00826674
34067_left	1.59245	Good	DR0	0.985308	0.0119545	0.00845197
18278_right	1.59248	Good	DR0	0.987485	0.0100514	0.00828158
8019_right	1.59248	Good	DR0	0.372216	0.634016	0.0159108
8720_left	1.59249	Good	DR0	0.284553	0.707523	0.0211631
14464_left	1.59249	Good	DR0	0.539294	0.419939	0.0239721
25226_left	1.59254	Good	DR0	0.98758	0.00995881	0.00827508
15876_left	1.59255	Good	DR0	0.986059	0.0114759	0.00777184
3524_left	1.59256	Good	DR0	0.606227	0.360094	0.0155059
32259_right	1.59259	Good	DR0	0.987538	0.0100152	0.00826274
31663_right	1.59262	Good	DR0	0.987591	0.00996485	0.0082664
19415_left	1.59263	Good	DR0	0.987583	0.00997235	0.00826653
5271_left	1.59264	Good	DR0	0.698328	0.288965	0.00803451
28374_right	1.59268	Good	DR0	0.987583	0.00997152	0.0082673
15191_left	1.59268	Good	DR0	0.985286	0.0121763	0.00777192
28005_right	1.59268	Good	DR0	0.98755	0.00997272	0.00828458
16098_right	1.59269	Good	DR0	0.987589	0.00996598	0.00826719
11256_right	1.59272	Good	DR0	0.987506	0.010052	0.00824528
26285_right	1.59274	Good	DR0	0.987326	0.0102239	0.00823381
30167_left	1.59275	Good	DR0	0.987552	0.00999077	0.00826975
29540_left	1.59278	Good	DR0	0.987345	0.0101957	0.00825463
2878_left	1.59278	Good	DR0	0.987591	0.00996474	0.0082665
24358_right	1.59282	Good	DR0	0.986301	0.0109879	0.00859487
6746_right	1.59282	Good	DR0	0.237731	0.700684	0.058518
3195_left	1.59283	Good	DR0	0.987591	0.00996548	0.00826612
23995_right	1.59286	Good	DR0	0.987588	0.00996784	0.00826587
19153_left	1.59288	Good	DR0	0.987591	0.00996487	0.0082664
2171_right	1.59297	Good	DR0	0.986915	0.0106253	0.00807372
22839_left	1.59303	Good	DR0	0.987589	0.00996326	0.00826816
19297_left	1.5931	Good	DR0	0.98759	0.00996554	0.00826638
25522_left	1.59312	Good	DR0	0.980968	0.0158589	0.008687
12360_right	1.59314	Good	DR0	0.981716	0.0155557	0.00820051
7769_right	1.59314	Good	DR0	0.21023	0.75356	0.029335
31733_left	1.59315	Good	DR0	0.987591	0.0099648	0.00826646
20475_left	1.59316	Good	DR0	0.827267	0.167821	0.0075497
18563_right	1.59319	Good	DR0	0.987591	0.00996475	0.00826657
5839_left	1.59319	Good	DR0	0.0513898	0.941786	0.0479354
5223_right	1.59325	Good	DR0	0.0531943	0.924013	0.061827
1590_right	1.59326	Good	DR0	0.987591	0.00996486	0.00826638
7431_right	1.59328	Good	DR0	0.940003	0.0466257	0.015146
32393_left	1.59328	Good	DR0	0.986167	0.011417	0.00800679
10301_right	1.59329	Good	DR0	0.987417	0.00986255	0.00839311
16829_left	1.59333	Good	DR0	0.987591	0.00996485	0.00826639
9751_right	1.59334	Good	DR0	0.0764944	0.904782	0.0502174
7165_right	1.59334	Good	DR0	0.765834	0.204064	0.0185412
3068_left	1.59339	Good	DR0	0.987582	0.00997201	0.00826779
2477_left	1.59343	Good	DR0	0.987462	0.0101061	0.00819696
10564_left	1.5935	Good	DR0	0.987585	0.00997128	0.0082633
28974_left	1.59355	Good	DR0	0.987591	0.00996486	0.00826641
28026_left	1.59356	Good	DR0	0.987591	0.00996489	0.0082664
11536_right	1.59356	Good	DR0	0.98759	0.0099654	0.00826644
20825_left	1.59357	Good	DR0	0.987591	0.00996464	0.00826673
8300_right	1.59358	Good	DR0	0.906223	0.0878006	0.0108687
18334_left	1.59361	Good	DR0	0.987591	0.00996497	0.00826648
7659_left	1.59361	Good	DR0	0.0444618	0.949254	0.0502374
33151_right	1.5937	Good	DR0	0.482414	0.479687	0.0136427
23678_left	1.5938	Good	DR0	0.987418	0.00996725	0.00838757
13111_right	1.5938	Good	DR0	0.987591	0.0099648	0.00826647
10708_left	1.59381	Good	DR0	0.987209	0.0103243	0.00825012
23708_left	1.59382	Good	DR0	0.987222	0.0103261	0.00820288
26219_left	1.59384	Good	DR0	0.987586	0.00996917	0.00826698
32259_left	1.59385	Good	DR0	0.987333	0.0102467	0.00814091
18251_right	1.59397	Good	DR0	0.98759	0.00996537	0.00826669
30650_right	1.59398	Good	DR0	0.987529	0.0100179	0.00827145
9758_left	1.594	Good	DR0	0.987361	0.0101692	0.00826858
20227_right	1.59412	Good	DR0	0.98759	0.0099649	0.00826677
34927_left	1.59414	Good	DR0	0.112315	0.860655	0.0473583
29900_left	1.59414	Good	DR0	0.987591	0.00996485	0.00826638
30392_right	1.59416	Good	DR0	0.98743	0.0101038	0.00828428
20940_left	1.59416	Good	DR0	0.987567	0.00999256	0.00825167
12475_left	1.59419	Good	DR0	0.98758	0.0099736	0.00826793
6320_left	1.5942	Good	DR0	0.921585	0.0570216	0.0192278
4647_right	1.59422	Good	DR0	0.0551286	0.933501	0.0517624
23255_right	1.59422	Good	DR0	0.984304	0.0124803	0.00903073
28218_right	1.59428	Good	DR0	0.987591	0.00996508	0.00826642
28203_right	1.59429	Good	DR0	0.98724	0.00979875	0.00857374
11358_left	1.59429	Good	DR0	0.98759	0.00996606	0.00826607
24894_right	1.59431	Good	DR0	0.987587	0.00996479	0.00826815
13380_right	1.59431	Good	DR0	0.987591	0.00996495	0.00826642
24026_left	1.59431	Good	DR0	0.987584	0.00995988	0.00827175
28784_right	1.59435	Good	DR0	0.987587	0.00996827	0.00826707
18869_right	1.59439	Good	DR0	0.935745	0.0479724	0.0187229
28062_right	1.59441	Good	DR0	0.987519	0.0100306	0.00826421
22631_left	1.59443	Good	DR0	0.982711	0.0138434	0.00920641
5604_right	1.59447	Good	DR0	0.595715	0.363318	0.0326242
16685_left	1.59448	Good	DR0	0.987515	0.010031	0.00826894
28964_left	1.59448	Good	DR0	0.987587	0.00996464	0.00826856
1315_left	1.5945	Good	DR0	0.987591	0.00996515	0.00826646
19080_left	1.59451	Good	DR0	0.987591	0.00996484	0.0082664
11045_right	1.59459	Good	DR0	0.987512	0.010028	0.00826622
15570_left	1.59463	Good	DR0	0.98759	0.00996544	0.00826646
18164_right	1.59466	Good	DR0	0.987516	0.00990589	0.00832484
31467_right	1.59467	Good	DR0	0.987591	0.00996485	0.00826639
10533_left	1.59468	Good	DR0	0.987587	0.00996805	0.0082663
34025_right	1.59471	Good	DR0	0.0780325	0.888382	0.0613842
17964_left	1.59472	Good	DR0	0.987587	0.00996795	0.00826747
3715_right	1.59475	Good	DR0	0.0504203	0.93884	0.0513473
41153_right	1.59477	Good	DR0	0.316215	0.664617	0.016481
15735_left	1.59478	Good	DR0	0.987591	0.00996491	0.00826638
19738_left	1.59479	Good	DR0	0.98759	0.00996567	0.00826621
2306_left	1.59481	Good	DR0	0.986792	0.0106635	0.00832927
22117_left	1.59481	Good	DR0	0.987147	0.0104058	0.00819941
26577_right	1.59482	Good	DR0	0.987591	0.00996486	0.00826639
15570_right	1.59482	Good	DR0	0.987579	0.0099715	0.00826974
27307_right	1.59482	Good	DR0	0.984196	0.013053	0.00826157
18664_left	1.59483	Good	DR0	0.987537	0.010018	0.00825867
41426_right	1.59484	Good	DR0	0.978364	0.0174118	0.0098569
13893_right	1.59485	Good	DR0	0.98709	0.0103959	0.00831932
26504_left	1.59485	Good	DR0	0.987591	0.00996463	0.00826681
13483_left	1.59487	Good	DR0	0.98759	0.00996545	0.00826673
18932_right	1.59489	Good	DR0	0.987549	0.0100081	0.00824744
24805_left	1.5949	Good	DR0	0.987591	0.00996479	0.00826653
4016_right	1.59492	Good	DR0	0.0957972	0.886654	0.0426352
22344_right	1.59496	Good	DR0	0.987591	0.00996481	0.00826653
17345_right	1.59499	Good	DR0	0.987591	0.0099648	0.00826656
15536_left	1.59504	Good	DR0	0.987511	0.0100309	0.00827407
21715_right	1.59504	Good	DR0	0.987589	0.00996523	0.00826722
18765_left	1.59505	Good	DR0	0.986339	0.00910832	0.00923159
18747_left	1.59507	Good	DR0	0.986868	0.0105695	0.00836961
12569_right	1.59511	Good	DR0	0.987591	0.00996548	0.0082663
13948_right	1.59514	Good	DR0	0.986842	0.0106129	0.00833851
30250_right	1.59516	Good	DR0	0.987562	0.00995432	0.00829083
30009_right	1.59518	Good	DR0	0.987588	0.00996573	0.00826776
416_right	1.59518	Good	DR0	0.338687	0.632601	0.0174489
1091_right	1.59525	Good	DR0	0.987589	0.00996459	0.00826778
20181_left	1.59527	Good	DR0	0.987556	0.00997934	0.00828369
5236_right	1.59528	Good	DR0	0.449039	0.498452	0.0176459
23868_left	1.59528	Good	DR0	0.987564	0.00998717	0.0082632
20329_right	1.59529	Good	DR0	0.987297	0.0102539	0.00823231
16431_right	1.5953	Good	DR0	0.987591	0.00996485	0.00826639
39488_right	1.59535	Good	DR0	0.786608	0.181913	0.0214002
12407_right	1.59537	Good	DR0	0.986979	0.0104563	0.00840514
2476_right	1.59538	Good	DR0	0.987542	0.0100112	0.00826261
13641_right	1.59538	Good	DR0	0.987576	0.00997237	0.00827113
24803_right	1.5954	Good	DR0	0.976784	0.0179977	0.00863154
9983_left	1.59541	Good	DR0	0.931483	0.0574104	0.0120121
29499_left	1.59542	Good	DR0	0.987591	0.00996484	0.00826641
13198_right	1.59545	Good	DR0	0.987587	0.00996636	0.0082678
29731_right	1.59549	Good	DR0	0.987549	0.0099981	0.00826529
30579_left	1.59554	Good	DR0	0.987589	0.00996775	0.00826469
2022_left	1.59554	Good	DR0	0.98759	0.0099651	0.00826655
20899_right	1.59558	Good	DR0	0.987579	0.00996011	0.008277
27132_right	1.59559	Good	DR0	0.985102	0.0120583	0.00854066
132_right	1.5956	Good	DR0	0.987557	0.00998831	0.00827123
18338_left	1.59562	Good	DR0	0.987591	0.00996476	0.00826651
23659_left	1.59562	Good	DR0	0.985833	0.0108594	0.00903207
4817_left	1.59567	Good	DR0	0.121747	0.862869	0.0328622
10084_right	1.59578	Good	DR0	0.862329	0.12343	0.0134566
2559_right	1.59579	Good	DR0	0.98759	0.00996404	0.00826721
23040_right	1.59582	Good	DR0	0.987583	0.00997082	0.00826884
20615_right	1.59585	Good	DR0	0.987452	0.0100926	0.00826561
30252_left	1.59588	Good	DR0	0.987591	0.00996486	0.00826638
31612_left	1.59589	Good	DR0	0.9872	0.0103099	0.00828085
2937_left	1.5959	Good	DR0	0.987322	0.0102281	0.0081721
2958_left	1.59591	Good	DR0	0.987589	0.00996442	0.00826748
25692_left	1.59593	Good	DR0	0.987168	0.0102698	0.00842602
10702_right	1.59593	Good	DR0	0.987568	0.00998609	0.00826596
13920_left	1.59594	Good	DR0	0.987583	0.0099688	0.00827004
29175_left	1.59596	Good	DR0	0.980696	0.014608	0.0104995
21889_right	1.59598	Good	DR0	0.96513	0.0268431	0.0124045
22974_right	1.59601	Good	DR0	0.987342	0.0101037	0.00833228
11104_left	1.59602	Good	DR0	0.987591	0.00996486	0.00826638
42694_right	1.59602	Good	DR0	0.981395	0.0154829	0.00813756
11927_left	1.59602	Good	DR0	0.987469	0.0100717	0.00825934
12548_left	1.59603	Good	DR0	0.987542	0.0100097	0.00826583
27884_right	1.59604	Good	DR0	0.967147	0.0273375	0.0103992
15488_right	1.59606	Good	DR0	0.987591	0.00996506	0.00826637
2476_left	1.59608	Good	DR0	0.987591	0.00996476	0.00826648
11928_left	1.5961	Good	DR0	0.984428	0.0127139	0.00828621
31743_right	1.59612	Good	DR0	0.987587	0.00996857	0.00826703
31665_right	1.59619	Good	DR0	0.921286	0.071134	0.0111465
13412_right	1.59621	Good	DR0	0.98759	0.00996414	0.00826727
14372_left	1.59622	Good	DR0	0.0446337	0.947827	0.0507132
32234_right	1.59626	Good	DR0	0.98745	0.0100889	0.00826135
15488_left	1.59626	Good	DR0	0.987591	0.00996484	0.0082664
26037_left	1.59627	Good	DR0	0.987436	0.00985115	0.0083864
22496_left	1.59632	Good	DR0	0.985282	0.0116711	0.0089117
22620_left	1.59633	Good	DR0	0.982131	0.0135202	0.0102027
2821_right	1.59633	Good	DR0	0.987406	0.0101164	0.00826004
28005_left	1.59635	Good	DR0	0.987586	0.00996614	0.00826812
15827_right	1.59638	Good	DR0	0.987591	0.00996551	0.00826628
41735_left	1.59639	Good	DR0	0.661764	0.27423	0.0187315
13349_right	1.59639	Good	DR0	0.987591	0.00996498	0.00826641
31847_right	1.5964	Good	DR0	0.987574	0.00998218	0.00826294
27884_left	1.59642	Good	DR0	0.96929	0.0254866	0.00994553
18765_right	1.59643	Good	DR0	0.987591	0.00996485	0.00826639
29298_right	1.59644	Good	DR0	0.987569	0.00995325	0.0082865
13111_left	1.59645	Good	DR0	0.987591	0.00996479	0.00826645
13936_right	1.59647	Good	DR0	0.987575	0.00998069	0.0082639
13351_left	1.5965	Good	DR0	0.987591	0.00996486	0.00826638
27392_left	1.5965	Good	DR0	0.98759	0.00996574	0.00826627
13674_left	1.59654	Good	DR0	0.987505	0.0100435	0.00826705
26744_right	1.59655	Good	DR0	0.972516	0.0200782	0.0119528
38669_left	1.59656	Good	DR0	0.553489	0.482673	0.0109344
40503_right	1.59661	Good	DR0	0.045874	0.946442	0.0508933
31895_right	1.59669	Good	DR0	0.987579	0.00996511	0.00827323
10804_left	1.59671	Good	DR0	0.985745	0.0116644	0.00824109
11019_left	1.59672	Good	DR0	0.986555	0.0107716	0.00829903
18781_left	1.59674	Good	DR0	0.987575	0.0099744	0.00827018
19523_left	1.59674	Good	DR0	0.985669	0.011719	0.00830454
15876_right	1.59676	Good	DR0	0.987533	0.0100104	0.00826834
27829_left	1.59676	Good	DR0	0.987591	0.00996477	0.00826647
20682_left	1.59678	Good	DR0	0.98256	0.014453	0.00857766
27621_right	1.5968	Good	DR0	0.987591	0.00996484	0.0082664
23556_right	1.5968	Good	DR0	0.98759	0.00996394	0.00826781
31025_left	1.59681	Good	DR0	0.987591	0.00996529	0.00826654
20287_left	1.59681	Good	DR0	0.987589	0.00996598	0.00826664
23255_left	1.59683	Good	DR0	0.987545	0.00998029	0.00828793
20449_right	1.5969	Good	DR0	0.963726	0.0308263	0.0105701
1648_right	1.5969	Good	DR0	0.98759	0.00996478	0.00826716
31364_left	1.59693	Good	DR0	0.987486	0.0100605	0.00826401
24622_left	1.59694	Good	DR0	0.987588	0.00996747	0.0082666
9352_left	1.59695	Good	DR0	0.342118	0.633788	0.0207382
11692_left	1.59697	Good	DR0	0.987591	0.00996484	0.0082664
2235_right	1.59697	Good	DR0	0.987574	0.00997676	0.00827067
8151_right	1.59697	Good	DR0	0.66379	0.285912	0.0118535
1229_left	1.59698	Good	DR0	0.98759	0.00996542	0.00826689
30344_left	1.59699	Good	DR0	0.987591	0.00996538	0.00826621
20728_left	1.59699	Good	DR0	0.987587	0.00996843	0.00826606
9834_left	1.597	Good	DR0	0.100765	0.865483	0.0557295
3338_right	1.59702	Good	DR0	0.946243	0.0434926	0.0086397
26555_right	1.59712	Good	DR0	0.987591	0.00996483	0.00826641
22114_right	1.59714	Good	DR0	0.971287	0.00816265	0.0241551
31848_right	1.59714	Good	DR0	0.98759	0.00996636	0.00826567
17498_left	1.59715	Good	DR0	0.983849	0.0135499	0.00815308
20818_right	1.59715	Good	DR0	0.987588	0.00996745	0.00826646
24445_right	1.59716	Good	DR0	0.98759	0.00996499	0.00826697
2651_right	1.59722	Good	DR0	0.987591	0.00996481	0.00826645
40380_left	1.59723	Good	DR0	0.0655902	0.919195	0.0520951
27373_right	1.59724	Good	DR0	0.987409	0.0101021	0.00831938
14890_right	1.59729	Good	DR0	0.987511	0.0100456	0.00825214
22106_left	1.59732	Good	DR0	0.987591	0.00996485	0.00826638
10084_left	1.59732	Good	DR0	0.0676705	0.924549	0.0410349
19664_right	1.59733	Good	DR0	0.936084	0.0606158	0.00839974
28528_right	1.59735	Good	DR0	0.987558	0.00998391	0.00827062
22156_left	1.59736	Good	DR0	0.950642	0.0337366	0.0170108
20048_left	1.59736	Good	DR0	0.98755	0.00999563	0.00827341
26162_right	1.59745	Good	DR0	0.943014	0.00833429	0.0326926
17177_right	1.59745	Good	DR0	0.987384	0.0101174	0.00831571
593_left	1.59747	Good	DR0	0.915887	0.0700419	0.012527
24548_left	1.59747	Good	DR0	0.986881	0.0105041	0.00828162
24950_right	1.5975	Good	DR0	0.987591	0.00996474	0.00826653
9215_left	1.59753	Good	DR0	0.359876	0.616826	0.0143176
14136_right	1.59754	Good	DR0	0.987502	0.0100482	0.00826342
23299_left	1.59754	Good	DR0	0.98759	0.00996547	0.00826629
23869_right	1.59754	Good	DR0	0.987585	0.00996931	0.00826778
18356_right	1.59755	Good	DR0	0.98759	0.00996446	0.00826697
26599_left	1.59756	Good	DR0	0.987591	0.00996485	0.00826639
15071_left	1.59756	Good	DR0	0.987588	0.0099676	0.00826664
17237_right	1.59759	Good	DR0	0.987591	0.00996511	0.00826646
846_right	1.59762	Good	DR0	0.0595306	0.926792	0.0506265
28689_right	1.59763	Good	DR0	0.987591	0.00996485	0.00826638
2146_left	1.59764	Good	DR0	0.986852	0.0105849	0.00836636
22292_left	1.59764	Good	DR0	0.987591	0.00996483	0.0082664
22106_right	1.59765	Good	DR0	0.98759	0.00996446	0.0082673
21952_right	1.5977	Good	DR0	0.987591	0.00996485	0.00826638
40591_left	1.59772	Good	DR0	0.867031	0.120282	0.0101289
23328_right	1.59776	Good	DR0	0.987591	0.00996485	0.00826638
25391_right	1.59776	Good	DR0	0.970805	0.0055043	0.021068
17192_left	1.59781	Good	DR0	0.987544	0.0100062	0.00826937
18291_right	1.59781	Good	DR0	0.987396	0.010061	0.00832671
30777_right	1.59782	Good	DR0	0.987588	0.00996757	0.00826589
13895_right	1.59783	Good	DR0	0.98758	0.0099741	0.00826779
24950_left	1.59784	Good	DR0	0.987564	0.00998833	0.0082625
16404_left	1.59785	Good	DR0	0.987591	0.00996498	0.00826636
21494_right	1.59789	Good	DR0	0.987583	0.00997175	0.00826773
14769_left	1.59791	Good	DR0	0.987591	0.00996504	0.00826646
31188_right	1.59793	Good	DR0	0.986789	0.010744	0.00809986
15834_right	1.59794	Good	DR0	0.987591	0.00996496	0.00826642
23086_right	1.59795	Good	DR0	0.98759	0.00996612	0.00826646
25585_right	1.59796	Good	DR0	0.987591	0.00996463	0.00826671
27411_right	1.59798	Good	DR0	0.987589	0.00996458	0.00826743
26030_right	1.59799	Good	DR0	0.987589	0.00996609	0.00826679
21374_left	1.59801	Good	DR0	0.987227	0.00997188	0.00847278
30936_right	1.59802	Good	DR0	0.987568	0.00998164	0.00827145
24664_right	1.59803	Good	DR0	0.985983	0.0111254	0.00872969
132_left	1.59805	Good	DR0	0.984272	0.012152	0.00996317
31802_right	1.59808	Good	DR0	0.987045	0.0104843	0.00813248
41337_left	1.5981	Good	DR0	0.213967	0.755154	0.0329818
1271_right	1.59814	Good	DR0	0.987591	0.00996483	0.0082664
9179_left	1.59815	Good	DR0	0.0595928	0.927713	0.0499992
21913_right	1.59816	Good	DR0	0.987591	0.00996478	0.00826649
27656_right	1.59818	Good	DR0	0.987536	0.0100114	0.00827002
16689_left	1.59819	Good	DR0	0.942372	0.0594597	0.00509033
12772_right	1.5982	Good	DR0	0.987591	0.00996481	0.00826643
37120_left	1.59825	Good	DR0	0.915226	0.0564615	0.0181016
12041_left	1.59825	Good	DR0	0.983647	0.0132317	0.00844419
31161_right	1.59826	Good	DR0	0.987585	0.00996951	0.00826793
27937_left	1.59826	Good	DR0	0.987533	0.00999442	0.00829728
29912_left	1.59828	Good	DR0	0.987591	0.00996483	0.00826641
15996_left	1.59829	Good	DR0	0.987591	0.00996515	0.00826645
8690_left	1.59834	Good	DR0	0.959111	0.0327893	0.0132561
17585_left	1.59834	Good	DR0	0.987429	0.0101155	0.00824094
10089_left	1.59836	Good	DR0	0.987591	0.00996485	0.00826638
856_left	1.59838	Good	DR0	0.0894697	0.895073	0.0443739
22054_right	1.59839	Good	DR0	0.987411	0.0100701	0.00831436
5287_right	1.59839	Good	DR0	0.0416971	0.801057	0.185115
18366_left	1.59841	Good	DR0	0.977539	0.0189615	0.00887562
14113_right	1.59842	Good	DR0	0.987551	0.00997386	0.00828439
6852_right	1.59844	Good	DR0	0.158537	0.824782	0.0481236
28561_left	1.59848	Good	DR0	0.987591	0.00996487	0.00826638
15371_right	1.59851	Good	DR0	0.986716	0.0106169	0.0085872
13565_left	1.59852	Good	DR0	0.987036	0.0104334	0.00835116
24289_left	1.59852	Good	DR0	0.131507	0.864347	0.0240117
22896_right	1.59856	Good	DR0	0.987573	0.00998267	0.00826175
14931_left	1.59857	Good	DR0	0.987589	0.00996384	0.00826782
10383_left	1.59857	Good	DR0	0.987586	0.00996207	0.00826981
12999_left	1.59858	Good	DR0	0.987589	0.00996657	0.00826626
16739_right	1.5986	Good	DR0	0.987591	0.00996494	0.00826637
20606_left	1.5986	Good	DR0	0.98759	0.00996522	0.0082669
13887_right	1.59862	Good	DR0	0.987555	0.00995786	0.00829647
2033_right	1.59863	Good	DR0	0.987588	0.00996776	0.00826627
24414_left	1.59863	Good	DR0	0.987591	0.00996487	0.00826638
26897_left	1.59864	Good	DR0	0.987567	0.00998347	0.00827046
30873_left	1.59869	Good	DR0	0.987591	0.00996487	0.00826637
25898_right	1.59875	Good	DR0	0.987573	0.00998143	0.00826487
39940_right	1.59876	Good	DR0	0.885032	0.0976547	0.0131608
12856_right	1.59876	Good	DR0	0.986362	0.0108091	0.00871211
951_right	1.59877	Good	DR0	0.98619	0.0112577	0.00821162
23071_right	1.59879	Good	DR0	0.987589	0.00996397	0.00826794
19305_left	1.59879	Good	DR0	0.987591	0.00996484	0.0082664
19715_right	1.5988	Good	DR0	0.987591	0.00996484	0.0082664
7551_right	1.59883	Good	DR0	0.16248	0.830576	0.0386577
27615_right	1.59884	Good	DR0	0.987576	0.00997888	0.00826282
15109_right	1.59889	Good	DR0	0.98759	0.00996562	0.00826648
30777_left	1.59889	Good	DR0	0.987591	0.00996491	0.00826644
21622_left	1.59889	Good	DR0	0.986974	0.0105656	0.0081941
18746_right	1.5989	Good	DR0	0.984465	0.0127407	0.00790645
24231_right	1.5989	Good	DR0	0.987591	0.00996487	0.00826639
13895_left	1.59896	Good	DR0	0.987589	0.00996415	0.00826766
2932_right	1.59899	Good	DR0	0.987339	0.0102092	0.00822172
2841_left	1.59905	Good	DR0	0.987403	0.0101213	0.00829345
21048_right	1.59905	Good	DR0	0.987566	0.00997985	0.00827267
28309_left	1.59913	Good	DR0	0.987419	0.0101159	0.00825262
13373_right	1.59914	Good	DR0	0.977705	0.0197399	0.00764235
8690_right	1.59915	Good	DR0	0.893718	0.093093	0.0143304
31259_right	1.59917	Good	DR0	0.987367	0.0100245	0.00839539
35055_left	1.59917	Good	DR0	0.187646	0.782494	0.0312011
28517_left	1.59921	Good	DR0	0.987591	0.00996486	0.00826638
21899_left	1.59927	Good	DR0	0.987349	0.0101665	0.00830205
10330_left	1.59927	Good	DR0	0.987591	0.00996485	0.0082664
21622_right	1.59927	Good	DR0	0.987589	0.00996676	0.00826633
22065_left	1.59929	Good	DR0	0.0521449	0.942076	0.0460551
25521_left	1.59931	Good	DR0	0.987591	0.00996474	0.00826657
40516_right	1.59932	Good	DR0	0.948846	0.0403248	0.0126251
21201_right	1.59932	Good	DR0	0.985858	0.0114347	0.00847665
2867_right	1.59938	Good	DR0	0.987591	0.00996493	0.00826643
17824_left	1.59943	Good	DR0	0.987575	0.00997824	0.00826804
10725_right	1.59943	Good	DR0	0.962577	0.0242573	0.0111655
33128_left	1.59945	Good	DR0	0.830194	0.132342	0.0217185
16269_left	1.59946	Good	DR0	0.987246	0.010257	0.00831276
1195_left	1.5995	Good	DR0	0.98759	0.00996421	0.00826758
10882_right	1.59955	Good	DR0	0.987582	0.00997216	0.00826796
2904_left	1.5996	Good	DR0	0.863919	0.0124668	0.133885
20921_left	1.5996	Good	DR0	0.987591	0.00996487	0.00826638
2175_left	1.59961	Good	DR0	0.961187	0.0333521	0.00957153
10402_right	1.59963	Good	DR0	0.987591	0.00996494	0.00826644
16371_left	1.59963	Good	DR0	0.956888	0.0359255	0.00725799
14381_right	1.59963	Good	DR0	0.987591	0.00996473	0.00826654
11185_left	1.59963	Good	DR0	0.0441956	0.949011	0.0511618
14931_right	1.59964	Good	DR0	0.987548	0.009988	0.00828177
15519_right	1.59966	Good	DR0	0.987472	0.0100788	0.00824597
25414_left	1.59967	Good	DR0	0.987439	0.0101037	0.00826841
41259_left	1.59969	Good	DR0	0.109682	0.883201	0.0294281
2268_right	1.5997	Good	DR0	0.98128	0.0150431	0.00858066
14372_right	1.5997	Good	DR0	0.0529502	0.935682	0.0503919
22438_left	1.59974	Good	DR0	0.985957	0.0113466	0.00850271
25226_right	1.59976	Good	DR0	0.98759	0.00996521	0.00826651
31717_right	1.59976	Good	DR0	0.552347	0.434651	0.0314425
28710_right	1.59978	Good	DR0	0.987589	0.00996634	0.00826656
1918_left	1.5998	Good	DR0	0.987591	0.00996484	0.00826648
23646_right	1.5998	Good	DR0	0.987591	0.00996468	0.00826659
10921_left	1.5998	Good	DR0	0.92154	0.0876351	0.0036233
29912_right	1.5998	Good	DR0	0.987591	0.00996492	0.0082664
31969_right	1.5998	Good	DR0	0.986798	0.0107647	0.00808628
23733_left	1.59981	Good	DR0	0.987521	0.0100074	0.00829006
19910_right	1.59981	Good	DR0	0.98759	0.00996566	0.00826623
2894_right	1.59983	Good	DR0	0.98757	0.00997251	0.00827694
31004_right	1.59983	Good	DR0	0.987591	0.00996471	0.00826665
19315_right	1.59986	Good	DR0	0.983848	0.0130451	0.00886852
16477_left	1.59987	Good	DR0	0.98758	0.00997487	0.00826734
26851_left	1.5999	Good	DR0	0.987591	0.00996482	0.00826647
19772_left	1.5999	Good	DR0	0.986698	0.0101194	0.00875209
18366_right	1.59992	Good	DR0	0.986891	0.0106178	0.00821576
16453_right	1.59998	Good	DR0	0.987588	0.00996336	0.00826843
7916_left	1.59999	Good	DR0	0.244899	0.632637	0.060925
28565_left	1.6	Good	DR0	0.987591	0.00996487	0.00826638
42669_left	1.60001	Good	DR0	0.474963	0.458791	0.0200312
2146_right	1.60001	Good	DR0	0.98485	0.0127521	0.00749716
12921_right	1.60002	Good	DR0	0.987441	0.0101138	0.00821038
13634_right	1.60004	Good	DR0	0.987571	0.00997431	0.00827422
14506_left	1.60005	Good	DR0	0.987589	0.00996664	0.0082663
18272_right	1.60005	Good	DR0	0.987584	0.00997129	0.00826602
24167_right	1.60007	Good	DR0	0.986995	0.0103057	0.00851087
9201_right	1.60007	Good	DR0	0.925553	0.0613992	0.00972668
21200_left	1.60007	Good	DR0	0.977314	0.0190466	0.00908598
36984_left	1.60009	Good	DR0	0.554736	0.445137	0.0149303
3169_right	1.60013	Good	DR0	0.987591	0.00996498	0.00826642
21466_right	1.60014	Good	DR0	0.987591	0.00996476	0.00826654
18288_right	1.60016	Good	DR0	0.987588	0.00996766	0.00826564
1729_right	1.60017	Good	DR0	0.987591	0.00996485	0.00826638
29916_right	1.6002	Good	DR0	0.987543	0.0100076	0.0082681
33403_left	1.60021	Good	DR0	0.778508	0.189289	0.0104711
20936_right	1.60022	Good	DR0	0.983051	0.0136814	0.00897283
20514_left	1.60026	Good	DR0	0.762178	0.230648	0.015241
39128_left	1.60028	Good	DR0	0.295939	0.655347	0.0330005
29091_left	1.60029	Good	DR0	0.987588	0.00996767	0.0082665
18334_right	1.6003	Good	DR0	0.987591	0.00996485	0.00826638
28103_right	1.6003	Good	DR0	0.964563	0.0339252	0.00686796
16333_left	1.60033	Good	DR0	0.987554	0.00999846	0.008266
6070_right	1.60039	Good	DR0	0.385605	0.584807	0.0188695
16017_left	1.60041	Good	DR0	0.987591	0.00996486	0.0082664
30657_right	1.60042	Good	DR0	0.987591	0.00996494	0.00826641
27574_right	1.60044	Good	DR0	0.98607	0.0111423	0.00851987
10425_left	1.60048	Good	DR0	0.987591	0.00996488	0.00826637
26080_right	1.60049	Good	DR0	0.987591	0.00996486	0.00826676
3087_left	1.60052	Good	DR0	0.987591	0.00996483	0.00826642
6491_right	1.60056	Good	DR0	0.838328	0.148606	0.0124267
28531_right	1.60056	Good	DR0	0.965737	0.027678	0.0113997
27131_right	1.60059	Good	DR0	0.98755	0.00999749	0.00827444
30734_left	1.6006	Good	DR0	0.987145	0.00976605	0.00857656
1923_right	1.60062	Good	DR0	0.987591	0.00996522	0.00826644
18097_right	1.60062	Good	DR0	0.987296	0.0102169	0.00827141
8724_right	1.60062	Good	DR0	0.953327	0.0372175	0.00802425
14071_right	1.60065	Good	DR0	0.893704	0.0870091	0.018291
31069_left	1.60065	Good	DR0	0.987591	0.00996481	0.00826644
22385_left	1.60066	Good	DR0	0.987526	0.0100275	0.00826071
32384_left	1.60068	Good	DR0	0.987577	0.00997384	0.00826781
20763_right	1.60069	Good	DR0	0.969261	0.0266681	0.00929827
797_right	1.60071	Good	DR0	0.756879	0.073751	0.0823998
13918_left	1.60072	Good	DR0	0.987589	0.00996651	0.0082663
37786_left	1.60072	Good	DR0	0.922503	0.0697573	0.00736488
16064_right	1.60073	Good	DR0	0.98758	0.00997636	0.0082618
6602_left	1.60076	Good	DR0	0.975233	0.0205016	0.00975273
36109_left	1.6008	Good	DR0	0.859517	0.120984	0.0145275
1923_left	1.60081	Good	DR0	0.987575	0.00997118	0.00826951
23169_right	1.60083	Good	DR0	0.98759	0.00996434	0.00826741
17964_right	1.60083	Good	DR0	0.983985	0.0131986	0.00845998
21048_left	1.60084	Good	DR0	0.987591	0.00996486	0.00826641
20511_right	1.60084	Good	DR0	0.987591	0.0099648	0.00826644
19129_left	1.60085	Good	DR0	0.987587	0.0099685	0.00826606
3046_left	1.60088	Good	DR0	0.950284	0.0408263	0.0122713
27913_left	1.6009	Good	DR0	0.0734457	0.914413	0.0405585
8850_right	1.6009	Good	DR0	0.239159	0.733073	0.0345286
21691_right	1.60093	Good	DR0	0.987591	0.00996444	0.00826683
12365_right	1.60095	Good	DR0	0.987587	0.0099687	0.00826511
31188_left	1.60095	Good	DR0	0.982953	0.0128044	0.00945659
35177_left	1.60097	Good	DR0	0.0548574	0.933743	0.0491374
27520_left	1.60099	Good	DR0	0.98759	0.00996663	0.00826551
15318_right	1.601	Good	DR0	0.987588	0.00996257	0.00826865
23310_left	1.60108	Good	DR0	0.987569	0.0099845	0.00826604
23115_right	1.60108	Good	DR0	0.985866	0.0114474	0.00840666
29882_left	1.60108	Good	DR0	0.986956	0.0105269	0.00830484
26606_right	1.60109	Good	DR0	0.987584	0.00997072	0.0082673
28241_right	1.6011	Good	DR0	0.98759	0.00996564	0.00826629
13887_left	1.60112	Good	DR0	0.987591	0.00996465	0.0082666
1804_left	1.60113	Good	DR0	0.98751	0.010041	0.00825005
13727_right	1.60113	Good	DR0	0.784606	0.0728955	0.0459441
24458_right	1.60116	Good	DR0	0.987573	0.00995432	0.00827934
25465_left	1.60116	Good	DR0	0.748113	0.223326	0.0208425
5669_left	1.60118	Good	DR0	0.961761	0.0367857	0.00671018
10064_left	1.60119	Good	DR0	0.987589	0.00996529	0.00826699
37988_left	1.60119	Good	DR0	0.0868425	0.90393	0.03999
21691_left	1.60121	Good	DR0	0.982773	0.014952	0.00684052
21674_left	1.60123	Good	DR0	0.987178	0.0103225	0.00829161
17120_right	1.60125	Good	DR0	0.987589	0.00996492	0.00826761
22195_right	1.60126	Good	DR0	0.987584	0.00997072	0.00826759
24687_right	1.60126	Good	DR0	0.987569	0.00998416	0.00826704
20193_right	1.60127	Good	DR0	0.98759	0.0099647	0.00826699
17231_right	1.60127	Good	DR0	0.98759	0.00996421	0.00826724
26880_right	1.60127	Good	DR0	0.987575	0.0099762	0.00826885
17756_left	1.60128	Good	DR0	0.987581	0.00996693	0.00827081
20564_right	1.60129	Good	DR0	0.986828	0.0106215	0.00832881
16014_right	1.60129	Good	DR0	0.987329	0.0102077	0.00826302
14636_left	1.6013	Good	DR0	0.382362	0.621175	0.0229522
20810_right	1.60131	Good	DR0	0.987591	0.00996484	0.00826639
27083_right	1.60133	Good	DR0	0.98759	0.00996535	0.00826645
2747_left	1.60134	Good	DR0	0.987591	0.00996493	0.00826638
29665_left	1.60137	Good	DR0	0.987591	0.00996486	0.00826638
16949_right	1.60138	Good	DR0	0.987591	0.00996476	0.0082665
17518_right	1.60139	Good	DR0	0.987591	0.00996489	0.00826645
31029_right	1.60139	Good	DR0	0.98745	0.0100938	0.00826067
1241_right	1.60139	Good	DR0	0.0650275	0.921305	0.0478453
20625_left	1.6014	Good	DR0	0.987591	0.00996477	0.00826662
18338_right	1.6014	Good	DR0	0.987589	0.00996434	0.00826748
19129_right	1.6014	Good	DR0	0.986328	0.0111552	0.00819574
8035_right	1.60141	Good	DR0	0.248693	0.733692	0.0368849
24938_right	1.60142	Good	DR0	0.98494	0.0104937	0.00957913
16981_left	1.60144	Good	DR0	0.987586	0.00996902	0.00826727
12235_right	1.60146	Good	DR0	0.987591	0.00996437	0.00826691
32337_left	1.60148	Good	DR0	0.987591	0.00996513	0.00826646
7621_right	1.60149	Good	DR0	0.61276	0.32657	0.0146217
24220_left	1.60151	Good	DR0	0.987591	0.00996525	0.00826636
26731_right	1.60153	Good	DR0	0.987464	0.0100855	0.00825919
29533_left	1.60156	Good	DR0	0.987588	0.00996799	0.00826654
4131_right	1.60158	Good	DR0	0.251194	0.715937	0.0437609
8867_left	1.60159	Good	DR0	0.0475275	0.945592	0.0495693
31364_right	1.60164	Good	DR0	0.987588	0.00996376	0.00826867
28420_left	1.60166	Good	DR0	0.987535	0.0100124	0.00827447
20869_right	1.60166	Good	DR0	0.98759	0.00996382	0.00826746
28784_left	1.60167	Good	DR0	0.987591	0.00996487	0.00826642
14211_left	1.60167	Good	DR0	0.987538	0.0100138	0.00826429
2394_left	1.60169	Good	DR0	0.987573	0.00996826	0.00827969
30767_right	1.6017	Good	DR0	0.987588	0.00996726	0.00826677
17064_left	1.6017	Good	DR0	0.987589	0.00996417	0.00826759
22186_left	1.60171	Good	DR0	0.987591	0.00996485	0.00826638
27178_left	1.60172	Good	DR0	0.987518	0.0100313	0.0082652
10807_left	1.60173	Good	DR0	0.0576959	0.931348	0.0480675
2759_left	1.60176	Good	DR0	0.987585	0.00996973	0.00826577
31826_right	1.60176	Good	DR0	0.987557	0.00998743	0.00827839
26095_right	1.60184	Good	DR0	0.987337	0.00994403	0.0084617
25082_right	1.60185	Good	DR0	0.987586	0.00996956	0.00826611
12008_right	1.60185	Good	DR0	0.987536	0.00993772	0.00830616
19098_left	1.60186	Good	DR0	0.987591	0.00996511	0.00826647
14120_left	1.60187	Good	DR0	0.984968	0.0122157	0.00819822
20693_right	1.60188	Good	DR0	0.987557	0.00999552	0.00826703
11030_left	1.60188	Good	DR0	0.98731	0.0102369	0.00824156
29653_right	1.60189	Good	DR0	0.98759	0.009965	0.00826692
6055_right	1.6019	Good	DR0	0.054961	0.939706	0.045501
16344_right	1.60193	Good	DR0	0.987588	0.00996466	0.00826797
29756_right	1.60196	Good	DR0	0.987573	0.00996338	0.0082769
35564_left	1.60202	Good	DR0	0.693861	0.279256	0.0136371
27993_left	1.60205	Good	DR0	0.986989	0.00973629	0.00880485
11479_left	1.60205	Good	DR0	0.987583	0.00997248	0.0082637
14571_right	1.60206	Good	DR0	0.987561	0.00997508	0.00827883
6884_right	1.60207	Good	DR0	0.0444375	0.921051	0.07459
1729_left	1.6021	Good	DR0	0.987591	0.00996487	0.00826646
16472_left	1.6021	Good	DR0	0.987591	0.00996499	0.00826672
1129_right	1.60211	Good	DR0	0.987497	0.00993859	0.00832737
2477_right	1.60211	Good	DR0	0.983258	0.0141038	0.0079661
20740_right	1.60218	Good	DR0	0.987588	0.00996236	0.00826888
16034_right	1.60218	Good	DR0	0.987296	0.0102444	0.00821574
31382_left	1.6022	Good	DR0	0.987578	0.00995681	0.00827607
1401_left	1.60222	Good	DR0	0.987591	0.00996498	0.00826631
13674_right	1.60222	Good	DR0	0.986542	0.0107895	0.0085409
25898_left	1.60222	Good	DR0	0.987591	0.009965	0.00826633
31909_left	1.60222	Good	DR0	0.987591	0.00996473	0.00826652
11928_right	1.60222	Good	DR0	0.987587	0.00996919	0.00826486
23550_left	1.60223	Good	DR0	0.972128	0.0218953	0.0120631
40729_right	1.60225	Good	DR0	0.976745	0.0199075	0.00859065
17541_left	1.60227	Good	DR0	0.987591	0.00996497	0.0082664
27741_left	1.60229	Good	DR0	0.987588	0.00996368	0.00826839
16856_right	1.60231	Good	DR0	0.780226	0.238085	0.00776361
18088_right	1.60232	Good	DR0	0.987403	0.0101241	0.00828213
28259_right	1.60236	Good	DR0	0.984377	0.0127827	0.00816401
1957_right	1.60236	Good	DR0	0.987591	0.00996485	0.00826638
24011_left	1.60239	Good	DR0	0.98758	0.00997472	0.00826703
42347_right	1.60241	Good	DR0	0.367652	0.597052	0.0186988
27516_right	1.60242	Good	DR0	0.987457	0.0100717	0.00829324
27908_right	1.60242	Good	DR0	0.943082	0.0560807	0.00754095
20921_right	1.60247	Good	DR0	0.987591	0.00996486	0.00826638
1571_right	1.60247	Good	DR0	0.98759	0.00996424	0.00826706
24805_right	1.60252	Good	DR0	0.987589	0.00996389	0.0082679
14785_right	1.60252	Good	DR0	0.987517	0.0100268	0.00827975
17454_right	1.60254	Good	DR0	0.98759	0.00996466	0.00826696
19885_left	1.60254	Good	DR0	0.987591	0.00996479	0.00826662
15519_left	1.60254	Good	DR0	0.987589	0.00996596	0.00826683
12090_right	1.60255	Good	DR0	0.987591	0.0099649	0.00826653
10721_right	1.60256	Good	DR0	0.98755	0.0100011	0.00826348
19539_left	1.60258	Good	DR0	0.987591	0.00996487	0.00826638
36073_left	1.60258	Good	DR0	0.316254	0.64391	0.0384276
23155_left	1.60264	Good	DR0	0.987591	0.00996476	0.00826648
14220_right	1.60264	Good	DR0	0.986694	0.0107594	0.00831545
26953_left	1.60266	Good	DR0	0.987561	0.00994879	0.00829424
41456_left	1.60267	Good	DR0	0.191663	0.821286	0.0199189
23465_left	1.60269	Good	DR0	0.987583	0.00997121	0.00826802
15303_left	1.60271	Good	DR0	0.887404	0.0963322	0.0138782
27083_left	1.60272	Good	DR0	0.987586	0.00996895	0.00826696
16517_right	1.60272	Good	DR0	0.987134	0.0103371	0.00836199
18623_left	1.60275	Good	DR0	0.987591	0.00996503	0.00826646
24920_left	1.60278	Good	DR0	0.987581	0.00997477	0.00826476
31423_right	1.60279	Good	DR0	0.987586	0.00996719	0.00826827
21328_right	1.6028	Good	DR0	0.98751	0.0100251	0.00828807
2383_right	1.60281	Good	DR0	0.98759	0.00996461	0.00826705
9110_left	1.60282	Good	DR0	0.925319	0.0643304	0.0100765
5829_left	1.60283	Good	DR0	0.984083	0.0130976	0.00832957
1757_right	1.60285	Good	DR0	0.987591	0.0099651	0.00826635
25440_right	1.60287	Good	DR0	0.987587	0.00996711	0.00826786
1510_right	1.60288	Good	DR0	0.987591	0.00996478	0.00826647
19955_right	1.60288	Good	DR0	0.987591	0.00996483	0.00826642
20695_left	1.60289	Good	DR0	0.987591	0.00996485	0.00826638
26504_right	1.60289	Good	DR0	0.98758	0.00997201	0.00826931
20781_right	1.60297	Good	DR0	0.987571	0.00994946	0.00828197
12750_right	1.60298	Good	DR0	0.984436	0.0124906	0.00886894
20625_right	1.60301	Good	DR0	0.987591	0.00996485	0.00826638
4006_right	1.60301	Good	DR0	0.0915511	0.898223	0.0406317
13728_right	1.60302	Good	DR0	0.987581	0.00996566	0.00827245
19952_left	1.60303	Good	DR0	0.946732	0.0465998	0.0104239
2759_right	1.60303	Good	DR0	0.987591	0.00996498	0.00826635
2293_left	1.60303	Good	DR0	0.987591	0.00996485	0.00826638
3111_left	1.60304	Good	DR0	0.98218	0.0158753	0.00683006
33371_left	1.60305	Good	DR0	0.685084	0.214872	0.0320561
37245_left	1.60307	Good	DR0	0.14147	0.838834	0.0413511
23473_right	1.60308	Good	DR0	0.987591	0.00996485	0.00826639
7729_left	1.60309	Good	DR0	0.701229	0.284022	0.0196681
34966_right	1.60311	Good	DR0	0.0786774	0.913557	0.0377384
16158_right	1.60313	Good	DR0	0.98668	0.0106781	0.00846663
23823_left	1.60315	Good	DR0	0.987589	0.00996688	0.00826624
20717_left	1.60317	Good	DR0	0.987367	0.010159	0.00824581
18272_left	1.6032	Good	DR0	0.987456	0.0100794	0.00828418
14657_left	1.60321	Good	DR0	0.234475	0.749638	0.025201
14033_right	1.60324	Good	DR0	0.9862	0.010982	0.00855157
7186_right	1.60326	Good	DR0	0.0642922	0.925092	0.0430536
24347_left	1.60331	Good	DR0	0.986685	0.0106924	0.00843283
16158_left	1.60333	Good	DR0	0.986918	0.0105152	0.00837419
30664_left	1.60334	Good	DR0	0.987579	0.00997593	0.00826623
22475_right	1.60336	Good	DR0	0.9874	0.0100772	0.00832022
18379_right	1.60336	Good	DR0	0.987496	0.010049	0.00826916
12379_right	1.60337	Good	DR0	0.986606	0.0108255	0.00831868
12852_left	1.60337	Good	DR0	0.987591	0.009965	0.00826636
32128_left	1.60337	Good	DR0	0.98759	0.00996484	0.0082669
10765_left	1.60339	Good	DR0	0.987591	0.00996473	0.00826665
11009_right	1.60342	Good	DR0	0.986295	0.0113162	0.00782093
40733_left	1.60343	Good	DR0	0.941456	0.0478749	0.011858
17530_left	1.60345	Good	DR0	0.987591	0.00996518	0.00826641
16719_right	1.60346	Good	DR0	0.987591	0.00996489	0.00826639
31246_left	1.60347	Good	DR0	0.98759	0.00996541	0.00826646
13474_right	1.60348	Good	DR0	0.987591	0.00996485	0.00826638
27328_right	1.60348	Good	DR0	0.987591	0.00996495	0.00826635
24544_left	1.60348	Good	DR0	0.987589	0.0099667	0.00826627
26980_left	1.60352	Good	DR0	0.987411	0.0100329	0.00834364
31259_left	1.60352	Good	DR0	0.987591	0.00996483	0.00826642
18097_left	1.60353	Good	DR0	0.987587	0.00996251	0.00826908
23077_right	1.60355	Good	DR0	0.953973	0.0326456	0.0164751
10795_left	1.60358	Good	DR0	0.987585	0.00996608	0.00826788
2402_left	1.60358	Good	DR0	0.987591	0.00996485	0.00826638
15371_left	1.6036	Good	DR0	0.987067	0.0104122	0.00831502
436_left	1.6036	Good	DR0	0.0434252	0.950008	0.0510881
21946_right	1.6036	Good	DR0	0.987551	0.00999259	0.00828481
24985_left	1.60362	Good	DR0	0.986347	0.0105551	0.00903962
29982_right	1.60365	Good	DR0	0.984161	0.0131621	0.00813264
7069_right	1.60366	Good	DR0	0.681194	0.281822	0.0125647
23437_left	1.60367	Good	DR0	0.98759	0.00996561	0.00826625
39669_left	1.60367	Good	DR0	0.35186	0.610151	0.0286143
1891_right	1.60368	Good	DR0	0.987243	0.0102836	0.00824391
21183_right	1.60368	Good	DR0	0.987569	0.00998372	0.00826829
4944_left	1.60374	Good	DR0	0.96415	0.0301786	0.010482
23401_right	1.60375	Good	DR0	0.987591	0.00996483	0.00826642
15122_left	1.60375	Good	DR0	0.987574	0.00998032	0.00826526
41455_right	1.60377	Good	DR0	0.975158	0.0202914	0.00977832
19746_right	1.6038	Good	DR0	0.987591	0.00996488	0.0082664
319_right	1.60381	Good	DR0	0.974314	0.0201207	0.0113267
1014_left	1.60381	Good	DR0	0.987265	0.0102862	0.00816159
10514_right	1.60381	Good	DR0	0.987591	0.00996488	0.00826639
33167_right	1.60382	Good	DR0	0.915129	0.0698697	0.0146915
26510_right	1.60386	Good	DR0	0.987591	0.00996489	0.00826639
16453_left	1.60389	Good	DR0	0.987591	0.00996483	0.00826642
13532_left	1.6039	Good	DR0	0.944634	0.0433779	0.012882
16014_left	1.60393	Good	DR0	0.987586	0.00996114	0.00827057
10990_right	1.60396	Good	DR0	0.98731	0.0102093	0.00829141
7282_right	1.60401	Good	DR0	0.821669	0.153633	0.0120791
22301_left	1.60402	Good	DR0	0.987567	0.00998816	0.00825892
4346_right	1.60402	Good	DR0	0.938633	0.0541773	0.0113598
26233_right	1.60403	Good	DR0	0.987573	0.00997931	0.00826489
7388_left	1.60405	Good	DR0	0.986884	0.0104482	0.00848648
28985_left	1.60406	Good	DR0	0.987527	0.00997724	0.00829598
25024_left	1.60407	Good	DR0	0.987198	0.0102531	0.00840081
18781_right	1.60408	Good	DR0	0.987591	0.0099649	0.00826638
23878_left	1.60409	Good	DR0	0.987591	0.00996512	0.00826646
21393_left	1.60409	Good	DR0	0.984198	0.0129866	0.00846666
22885_right	1.60411	Good	DR0	0.987534	0.00995334	0.00830308
31743_left	1.60413	Good	DR0	0.987477	0.0100526	0.00829237
30470_left	1.60414	Good	DR0	0.9875	0.010042	0.00827576
11608_right	1.60415	Good	DR0	0.987591	0.00996483	0.00826643
2417_left	1.60417	Good	DR0	0.987584	0.00997093	0.008267
4260_left	1.60418	Good	DR0	0.949706	0.044467	0.0093249
32369_right	1.60424	Good	DR0	0.987575	0.00997642	0.00826612
15842_right	1.60425	Good	DR0	0.987591	0.00996503	0.00826649
20702_right	1.60426	Good	DR0	0.986543	0.0109351	0.00821896
27740_left	1.60426	Good	DR0	0.98759	0.00996587	0.00826623
10442_right	1.60427	Good	DR0	0.987584	0.00996946	0.00826873
16082_left	1.60428	Good	DR0	0.987372	0.0101607	0.00827567
11084_left	1.60428	Good	DR0	0.98759	0.00996466	0.00826703
35177_right	1.60429	Good	DR0	0.380071	0.58553	0.0161009
21576_left	1.6043	Good	DR0	0.987409	0.0101261	0.00827694
11656_right	1.60431	Good	DR0	0.987591	0.0099649	0.00826639
18747_right	1.60432	Good	DR0	0.987577	0.00997766	0.00826648
10765_right	1.60432	Good	DR0	0.987591	0.00996481	0.00826646
27392_right	1.60433	Good	DR0	0.987591	0.00996498	0.00826637
20588_left	1.60433	Good	DR0	0.98759	0.00996529	0.00826679
25738_right	1.60435	Good	DR0	0.987586	0.009961	0.00827038
32659_left	1.60436	Good	DR0	0.449495	0.551353	0.025697
11676_right	1.60436	Good	DR0	0.98759	0.00996554	0.00826684
29630_right	1.60438	Good	DR0	0.987549	0.00997693	0.00828649
20395_right	1.6044	Good	DR0	0.987573	0.00997537	0.00827243
17245_right	1.6044	Good	DR0	0.97697	0.0195277	0.00788349
12883_right	1.60441	Good	DR0	0.963989	0.0255231	0.013984
28626_left	1.60441	Good	DR0	0.987591	0.00996497	0.00826636
12196_left	1.60441	Good	DR0	0.98757	0.00998448	0.0082659
25327_right	1.60442	Good	DR0	0.987591	0.00996483	0.00826641
4875_left	1.60444	Good	DR0	0.0739387	0.921186	0.0415649
23755_right	1.60445	Good	DR0	0.987587	0.0099654	0.00826784
30075_left	1.60447	Good	DR0	0.987588	0.00996664	0.0082668
20135_left	1.6045	Good	DR0	0.98759	0.0099643	0.00826753
1234_left	1.60451	Good	DR0	0.9447	0.0535849	0.0079041
18626_right	1.60452	Good	DR0	0.987575	0.00996801	0.00827271
6425_left	1.60456	Good	DR0	0.767295	0.19406	0.0130156
20978_left	1.60457	Good	DR0	0.987591	0.00996492	0.00826644
12627_left	1.60459	Good	DR0	0.987456	0.00990284	0.0083852
19534_right	1.60459	Good	DR0	0.987589	0.00996692	0.00826652
27574_left	1.60461	Good	DR0	0.985901	0.0114713	0.00827444
24365_right	1.60461	Good	DR0	0.987301	0.0102127	0.00829672
27724_left	1.60462	Good	DR0	0.98759	0.00996557	0.00826652
23416_right	1.60464	Good	DR0	0.975518	0.0201581	0.00963315
12928_right	1.60464	Good	DR0	0.98549	0.0106145	0.00941823
31656_right	1.60464	Good	DR0	0.987517	0.0100278	0.00827288
30947_right	1.60467	Good	DR0	0.984835	0.0121183	0.0086793
16406_right	1.60469	Good	DR0	0.987576	0.00996319	0.00827672
27628_right	1.6047	Good	DR0	0.987173	0.0103098	0.00833372
28432_right	1.60471	Good	DR0	0.986185	0.0112039	0.00836155
12702_left	1.60471	Good	DR0	0.921554	0.0636854	0.0173959
28103_left	1.60472	Good	DR0	0.987496	0.0100571	0.00825022
512_right	1.60472	Good	DR0	0.965611	0.0286961	0.0105826
20225_right	1.60473	Good	DR0	0.987591	0.00996444	0.00826684
7146_right	1.60473	Good	DR0	0.982726	0.0147791	0.00766506
41880_left	1.60474	Good	DR0	0.92776	0.062945	0.0110755
8218_right	1.60475	Good	DR0	0.981117	0.0146906	0.010118
25691_left	1.60478	Good	DR0	0.987556	0.00996164	0.00829328
13349_left	1.6048	Good	DR0	0.987581	0.00997293	0.00826537
23562_right	1.60481	Good	DR0	0.985839	0.00916195	0.00990268
2175_right	1.60482	Good	DR0	0.981633	0.0153592	0.00771523
24188_right	1.60482	Good	DR0	0.987591	0.00996474	0.00826654
27946_right	1.60483	Good	DR0	0.986479	0.011015	0.00822896
41030_right	1.60485	Good	DR0	0.086251	0.90111	0.0395483
18088_left	1.60486	Good	DR0	0.98759	0.0099642	0.00826773
17454_left	1.60487	Good	DR0	0.987586	0.00997008	0.00826552
16431_left	1.60488	Good	DR0	0.987591	0.00996486	0.00826638
16873_left	1.6049	Good	DR0	0.987591	0.00996486	0.00826638
11193_left	1.6049	Good	DR0	0.987479	0.0100464	0.00831543
3140_left	1.6049	Good	DR0	0.987377	0.0101733	0.00824498
32252_right	1.6049	Good	DR0	0.98759	0.00996464	0.0082672
32387_right	1.60491	Good	DR0	0.98759	0.00996389	0.00826735
10490_left	1.60493	Good	DR0	0.987591	0.00996485	0.0082664
15691_left	1.60493	Good	DR0	0.987591	0.00996485	0.00826638
27724_right	1.60493	Good	DR0	0.987591	0.00996522	0.00826661
10899_left	1.60496	Good	DR0	0.987587	0.00996877	0.00826655
20085_left	1.60497	Good	DR0	0.987567	0.00998179	0.00827227
24167_left	1.60498	Good	DR0	0.986339	0.0110132	0.00844128
16477_right	1.60498	Good	DR0	0.984712	0.0120964	0.00907517
12888_right	1.60504	Good	DR0	0.987547	0.00992907	0.00830098
5314_left	1.60507	Good	DR0	0.734343	0.25813	0.0122188
3772_left	1.60508	Good	DR0	0.206717	0.767396	0.0266165
10795_right	1.60511	Good	DR0	0.987583	0.00997124	0.00826736
32185_left	1.60512	Good	DR0	0.985743	0.0114086	0.00865458
20601_right	1.60512	Good	DR0	0.987588	0.00996336	0.00826834
14077_left	1.60514	Good	DR0	0.987591	0.00996481	0.00826643
19658_right	1.60515	Good	DR0	0.987591	0.00996485	0.00826638
6802_left	1.6052	Good	DR0	0.205178	0.791412	0.0250734
10590_left	1.6052	Good	DR0	0.987591	0.00996486	0.00826673
31610_right	1.60523	Good	DR0	0.987556	0.00999255	0.00827107
34264_right	1.60524	Good	DR0	0.089024	0.901617	0.0447125
30947_left	1.60524	Good	DR0	0.98757	0.0099864	0.00825679
4115_right	1.60524	Good	DR0	0.943256	0.0458284	0.0128137
20068_left	1.60525	Good	DR0	0.97292	0.024926	0.00695307
3201_right	1.60529	Good	DR0	0.987588	0.00996768	0.00826692
14966_left	1.60529	Good	DR0	0.987591	0.00996507	0.00826641
6069_right	1.60529	Good	DR0	0.974802	0.0198868	0.0100866
2122_left	1.6053	Good	DR0	0.987589	0.00996561	0.00826691
4340_right	1.60533	Good	DR0	0.966407	0.0294905	0.00868815
24609_left	1.60534	Good	DR0	0.987539	0.00996766	0.00829372
26849_left	1.60534	Good	DR0	0.987591	0.00996486	0.00826638
3538_right	1.60534	Good	DR0	0.567997	0.422966	0.0203811
30963_left	1.60535	Good	DR0	0.0741413	0.9172	0.0395881
28552_right	1.60539	Good	DR0	0.987586	0.00996891	0.00826555
2375_left	1.60539	Good	DR0	0.987591	0.00996493	0.00826634
21692_left	1.6054	Good	DR0	0.977274	0.0183308	0.0087586
23708_right	1.60542	Good	DR0	0.987554	0.00999986	0.00826044
16615_left	1.60544	Good	DR0	0.98759	0.00996582	0.00826637
32103_right	1.60545	Good	DR0	0.987591	0.00996485	0.00826639
18335_right	1.60545	Good	DR0	0.98752	0.0100132	0.00827718
23421_left	1.60547	Good	DR0	0.431235	0.563868	0.0265946
268_right	1.60547	Good	DR0	0.987577	0.00997687	0.00826595
13604_left	1.60548	Good	DR0	0.811137	0.176868	0.0144317
18571_right	1.6055	Good	DR0	0.987591	0.00996498	0.00826636
2932_left	1.60553	Good	DR0	0.987591	0.00996501	0.00826633
2394_right	1.60554	Good	DR0	0.987542	0.0100043	0.00827756
10892_right	1.60555	Good	DR0	0.987527	0.0100284	0.00825842
16669_right	1.60556	Good	DR0	0.987591	0.00996474	0.00826658
8075_left	1.60558	Good	DR0	0.186071	0.756586	0.0416669
23140_left	1.60561	Good	DR0	0.987591	0.00996498	0.00826637
16092_left	1.60561	Good	DR0	0.987582	0.00997434	0.00826392
20065_left	1.60562	Good	DR0	0.985842	0.0116682	0.00808983
22631_right	1.60562	Good	DR0	0.933378	0.0565412	0.0121784
18525_left	1.60567	Good	DR0	0.987591	0.00996489	0.0082664
16269_right	1.60569	Good	DR0	0.987587	0.00996865	0.00826579
24922_left	1.60569	Good	DR0	0.987591	0.00996488	0.0082664
43677_left	1.6057	Good	DR0	0.986659	0.0107951	0.00831486
7406_right	1.60572	Good	DR0	0.926045	0.0663195	0.0101548
14220_left	1.60572	Good	DR0	0.987585	0.00996404	0.00826982
43392_right	1.60572	Good	DR0	0.0726885	0.895824	0.0664741
13258_right	1.60574	Good	DR0	0.987591	0.00996493	0.0082666
28062_left	1.60575	Good	DR0	0.98753	0.0100196	0.00826724
27445_left	1.60575	Good	DR0	0.987591	0.00996486	0.00826638
17069_right	1.60578	Good	DR0	0.987591	0.00996485	0.00826638
23158_left	1.60578	Good	DR0	0.98756	0.00997621	0.00828225
10708_right	1.6058	Good	DR0	0.987586	0.00996964	0.00826646
24071_left	1.60581	Good	DR0	0.98756	0.00999263	0.00826726
9113_right	1.60581	Good	DR0	0.47262	0.500806	0.019575
27899_left	1.60582	Good	DR0	0.987591	0.00996496	0.00826642
16958_right	1.60583	Good	DR0	0.987591	0.00996497	0.00826638
10216_right	1.60588	Good	DR0	0.98759	0.00996425	0.00826705
14853_right	1.60588	Good	DR0	0.987578	0.00996447	0.00827362
27984_right	1.60589	Good	DR0	0.98756	0.00994962	0.00828864
12310_right	1.6059	Good	DR0	0.987591	0.00996493	0.00826647
32416_right	1.60594	Good	DR0	0.987591	0.00996485	0.00826638
41416_left	1.60594	Good	DR0	0.236883	0.752588	0.0394247
20318_left	1.60595	Good	DR0	0.98759	0.00996536	0.00826652
13183_right	1.60598	Good	DR0	0.98529	0.0106493	0.00988833
22369_left	1.606	Good	DR0	0.986597	0.0109836	0.00789616
13855_right	1.606	Good	DR0	0.982587	0.0142037	0.00888705
11214_left	1.60602	Good	DR0	0.987589	0.0099667	0.00826643
19715_left	1.60603	Good	DR0	0.987591	0.00996485	0.00826638
1231_left	1.60604	Good	DR0	0.950941	0.0343381	0.00960581
4817_right	1.60604	Good	DR0	0.0504767	0.941714	0.0487382
30449_right	1.60604	Good	DR0	0.984927	0.0109707	0.0100082
18033_right	1.60605	Good	DR0	0.987591	0.00996539	0.00826625
19885_right	1.60607	Good	DR0	0.987591	0.00996465	0.00826659
28928_left	1.60608	Good	DR0	0.977389	0.0185144	0.00908962
24445_left	1.60609	Good	DR0	0.98759	0.00996596	0.0082665
5103_left	1.60611	Good	DR0	0.920385	0.0712102	0.0118749
42875_right	1.60613	Good	DR0	0.265348	0.705252	0.0457287
30055_right	1.60615	Good	DR0	0.987591	0.00996474	0.00826651
22128_right	1.60616	Good	DR0	0.987102	0.0103713	0.0083557
21274_left	1.60616	Good	DR0	0.987589	0.00996615	0.00826695
41500_right	1.60617	Good	DR0	0.878762	0.091177	0.0179691
29643_left	1.60618	Good	DR0	0.986355	0.0109876	0.00846537
26719_right	1.60618	Good	DR0	0.987591	0.00996502	0.00826633
16363_right	1.60618	Good	DR0	0.986078	0.0111867	0.00859832
15748_right	1.60618	Good	DR0	0.987589	0.00996689	0.00826667
13174_left	1.60619	Good	DR0	0.987591	0.009965	0.00826637
19466_right	1.60619	Good	DR0	0.987574	0.00998264	0.00825887
10774_left	1.6062	Good	DR0	0.987591	0.00996485	0.00826638
21786_left	1.60621	Good	DR0	0.987212	0.0103024	0.00828458
31498_left	1.60622	Good	DR0	0.98759	0.00996551	0.00826636
25934_right	1.60623	Good	DR0	0.98758	0.00996969	0.00827021
7147_right	1.60624	Good	DR0	0.172259	0.832705	0.0331438
11622_left	1.60625	Good	DR0	0.987586	0.00996857	0.00826706
16371_right	1.60627	Good	DR0	0.987591	0.00996485	0.00826638
24609_right	1.60627	Good	DR0	0.987563	0.00994428	0.00828811
1510_left	1.60627	Good	DR0	0.987591	0.00996486	0.0082664
14184_left	1.60628	Good	DR0	0.760477	0.232405	0.00642696
10119_right	1.6063	Good	DR0	0.987591	0.00996482	0.00826644
43743_right	1.60631	Good	DR0	0.954439	0.0401289	0.0101882
25184_right	1.60631	Good	DR0	0.987586	0.00996624	0.00826851
14799_right	1.60632	Good	DR0	0.0440627	0.949688	0.0503886
21495_left	1.60634	Good	DR0	0.98759	0.0099639	0.0082674
31866_left	1.60635	Good	DR0	0.987591	0.00996484	0.0082664
12142_right	1.60635	Good	DR0	0.987591	0.00996485	0.00826639
25550_left	1.60638	Good	DR0	0.953614	0.0319506	0.0161287
20408_right	1.60638	Good	DR0	0.987585	0.00996693	0.00826849
10892_left	1.60642	Good	DR0	0.987591	0.00996485	0.00826638
41639_left	1.60642	Good	DR0	0.578754	0.432281	0.0207339
15771_left	1.60644	Good	DR0	0.987591	0.00996484	0.00826642
33477_right	1.60651	Good	DR0	0.194327	0.791797	0.0292363
16665_right	1.60652	Good	DR0	0.987591	0.00996501	0.00826641
28418_right	1.60652	Good	DR0	0.98759	0.00996619	0.00826608
31725_left	1.60653	Good	DR0	0.987591	0.00996451	0.00826676
29485_left	1.60658	Good	DR0	0.984671	0.012593	0.00841295
29687_right	1.60658	Good	DR0	0.987591	0.00996459	0.00826673
2306_right	1.6066	Good	DR0	0.986866	0.0105784	0.00835792
29489_left	1.60662	Good	DR0	0.987578	0.0099765	0.00826288
41762_left	1.60663	Good	DR0	0.10308	0.888843	0.040482
22030_left	1.60665	Good	DR0	0.987542	0.0100113	0.00826208
23791_left	1.60666	Good	DR0	0.987509	0.010036	0.00827143
7551_left	1.60668	Good	DR0	0.895394	0.0874536	0.0146258
28952_right	1.60668	Good	DR0	0.987571	0.00997321	0.0082749
12803_right	1.60669	Good	DR0	0.987591	0.00996486	0.00826638
41758_right	1.6067	Good	DR0	0.625462	0.363938	0.0116731
31024_right	1.60671	Good	DR0	0.987591	0.00996484	0.00826639
8920_left	1.60672	Good	DR0	0.975921	0.0210387	0.00799028
16276_right	1.60672	Good	DR0	0.98759	0.00996442	0.00826692
27830_left	1.60673	Good	DR0	0.987584	0.00997044	0.00826529
26835_left	1.60675	Good	DR0	0.987534	0.0100123	0.00826509
1780_right	1.60678	Good	DR0	0.987534	0.0100182	0.0082604
18389_left	1.6068	Good	DR0	0.981404	0.0135356	0.0118605
13351_right	1.60681	Good	DR0	0.987591	0.00996479	0.00826648
651_left	1.60682	Good	DR0	0.225232	0.778531	0.0280035
27886_right	1.60682	Good	DR0	0.986111	0.0108683	0.00881765
25386_left	1.60685	Good	DR0	0.987591	0.00996454	0.00826675
16987_left	1.60687	Good	DR0	0.987591	0.00996488	0.00826639
39765_left	1.60687	Good	DR0	0.439163	0.104636	0.257823
17237_left	1.60687	Good	DR0	0.987583	0.00997146	0.00826686
29234_right	1.60688	Good	DR0	0.987586	0.00996663	0.00826856
31909_right	1.60688	Good	DR0	0.987591	0.00996485	0.00826638
19370_right	1.60689	Good	DR0	0.987591	0.00996485	0.00826638
31460_right	1.6069	Good	DR0	0.987591	0.0099649	0.00826644
16204_right	1.6069	Good	DR0	0.987456	0.0100919	0.00826057
24388_left	1.60691	Good	DR0	0.987574	0.00997908	0.00826619
15318_left	1.60693	Good	DR0	0.987591	0.0099649	0.00826639
15201_right	1.60693	Good	DR0	0.987491	0.0100403	0.00827786
14714_right	1.60694	Good	DR0	0.987576	0.00997541	0.00826773
26456_right	1.60698	Good	DR0	0.987591	0.00996485	0.00826639
10656_left	1.60699	Good	DR0	0.27851	0.712932	0.0348936
9637_left	1.60701	Good	DR0	0.0659342	0.926355	0.0472468
25657_right	1.60701	Good	DR0	0.987517	0.0100251	0.00828396
18336_left	1.60702	Good	DR0	0.987591	0.00996484	0.00826641
18690_left	1.60703	Good	DR0	0.987591	0.00996485	0.00826638
11868_left	1.60706	Good	DR0	0.987591	0.00996484	0.00826641
15168_right	1.60709	Good	DR0	0.987591	0.009965	0.00826639
28829_left	1.60709	Good	DR0	0.97364	0.00622189	0.0227441
14603_left	1.60712	Good	DR0	0.987591	0.00996472	0.00826652
18290_right	1.60712	Good	DR0	0.987591	0.00996485	0.00826638
16948_left	1.60713	Good	DR0	0.987591	0.00996518	0.00826636
11751_right	1.60714	Good	DR0	0.987583	0.00997202	0.0082669
7246_right	1.60718	Good	DR0	0.100199	0.872975	0.0571639
11934_left	1.60719	Good	DR0	0.98759	0.00996593	0.00826639
19528_left	1.6072	Good	DR0	0.987591	0.00996486	0.00826638
3137_left	1.60722	Good	DR0	0.987591	0.00996534	0.00826617
18664_right	1.60723	Good	DR0	0.987591	0.00996487	0.00826638
1225_right	1.60723	Good	DR0	0.987586	0.00996848	0.00826683
26508_right	1.60725	Good	DR0	0.987256	0.010211	0.00830585
17518_left	1.60726	Good	DR0	0.987591	0.00996485	0.00826638
43750_right	1.60726	Good	DR0	0.725953	0.252291	0.023094
19634_right	1.60727	Good	DR0	0.987284	0.0101399	0.00840945
27969_right	1.60728	Good	DR0	0.987589	0.00996559	0.00826714
11081_left	1.60728	Good	DR0	0.98756	0.00999411	0.0082644
37121_right	1.6073	Good	DR0	0.611834	0.342679	0.0129397
29007_left	1.60732	Good	DR0	0.983362	0.0137734	0.00832463
20843_left	1.60736	Good	DR0	0.98758	0.00997452	0.00826786
11945_left	1.60738	Good	DR0	0.987589	0.00996694	0.00826644
10804_right	1.60738	Good	DR0	0.987586	0.00996869	0.00826729
32235_right	1.60739	Good	DR0	0.984601	0.0123143	0.0088974
28520_right	1.6074	Good	DR0	0.987587	0.00996804	0.0082673
22780_left	1.6074	Good	DR0	0.987591	0.00996484	0.0082664
7577_right	1.60747	Good	DR0	0.313509	0.629685	0.0359439
2968_right	1.60749	Good	DR0	0.840418	0.130598	0.0128466
20097_right	1.60749	Good	DR0	0.987586	0.00996956	0.00826625
11030_right	1.60751	Good	DR0	0.987588	0.00996771	0.00826606
10382_left	1.60753	Good	DR0	0.987568	0.00999064	0.00825229
21165_right	1.60756	Good	DR0	0.98759	0.00996402	0.00826793
15019_left	1.60756	Good	DR0	0.080272	0.859896	0.0814618
2913_right	1.60757	Good	DR0	0.98759	0.0099664	0.00826629
30610_right	1.60758	Good	DR0	0.966709	0.00588641	0.0292837
16190_right	1.60759	Good	DR0	0.987558	0.010002	0.00824615
30579_right	1.60761	Good	DR0	0.987591	0.00996493	0.00826636
3442_right	1.60763	Good	DR0	0.956787	0.0297545	0.021279
15286_right	1.60764	Good	DR0	0.987578	0.0099759	0.00826711
24189_right	1.60764	Good	DR0	0.943837	0.0440934	0.0141895
20256_left	1.60765	Good	DR0	0.986387	0.0108764	0.00858672
11611_right	1.60766	Good	DR0	0.955511	0.0360309	0.0121237
315_left	1.60766	Good	DR0	0.987591	0.00996468	0.00826656
15737_left	1.60769	Good	DR0	0.987404	0.00995492	0.00839963
14001_left	1.6077	Good	DR0	0.987591	0.00996485	0.00826639
305_right	1.60771	Good	DR0	0.987591	0.00996484	0.0082664
693_right	1.60771	Good	DR0	0.870577	0.115472	0.0146443
10490_right	1.60773	Good	DR0	0.987591	0.00996503	0.00826657
28829_right	1.60776	Good	DR0	0.986942	0.00993556	0.00874518
27829_right	1.60777	Good	DR0	0.987591	0.00996485	0.00826639
16987_right	1.60778	Good	DR0	0.987591	0.00996485	0.0082664
34297_right	1.60779	Good	DR0	0.0692061	0.909505	0.0532504
37623_left	1.60783	Good	DR0	0.986662	0.0108707	0.00818018
6928_right	1.60785	Good	DR0	0.0477928	0.945791	0.0484295
6646_right	1.60788	Good	DR0	0.0445222	0.947233	0.0519976
16017_right	1.6079	Good	DR0	0.98759	0.00996469	0.00826729
11765_right	1.60791	Good	DR0	0.987589	0.00996657	0.00826603
19354_right	1.60791	Good	DR0	0.982213	0.0143499	0.00934366
11358_right	1.60792	Good	DR0	0.987591	0.00996524	0.00826627
34246_left	1.60792	Good	DR0	0.968313	0.0283943	0.00832128
28390_right	1.60793	Good	DR0	0.987591	0.00996483	0.00826642
13809_left	1.60793	Good	DR0	0.987591	0.00996473	0.00826656
20940_right	1.60796	Good	DR0	0.987589	0.00996733	0.00826508
25977_left	1.60799	Good	DR0	0.987489	0.0100502	0.00828418
20744_left	1.608	Good	DR0	0.987591	0.00996487	0.00826638
24395_left	1.608	Good	DR0	0.982938	0.0137427	0.00922042
13057_right	1.60801	Good	DR0	0.98729	0.0102175	0.00829683
28693_left	1.60801	Good	DR0	0.973614	0.0225092	0.00677365
32114_left	1.60802	Good	DR0	0.987591	0.00996488	0.00826663
24514_right	1.60802	Good	DR0	0.987591	0.00996504	0.00826647
31403_left	1.60803	Good	DR0	0.977096	0.0193605	0.0090743
19615_left	1.60803	Good	DR0	0.987591	0.00996463	0.00826668
22117_right	1.60806	Good	DR0	0.987591	0.00996486	0.0082665
19345_right	1.60808	Good	DR0	0.987522	0.010032	0.00825076
23077_left	1.6081	Good	DR0	0.987575	0.00997678	0.00826575
43970_left	1.60814	Good	DR0	0.58509	0.427062	0.0133754
12045_right	1.60816	Good	DR0	0.987591	0.00996514	0.00826653
20615_left	1.60816	Good	DR0	0.987591	0.00996489	0.00826655
36620_right	1.60818	Good	DR0	0.66286	0.312947	0.0201841
6960_right	1.60819	Good	DR0	0.37499	0.632333	0.0194533
3126_right	1.60819	Good	DR0	0.987591	0.00996484	0.00826646
28802_right	1.6082	Good	DR0	0.986882	0.0106508	0.00813548
25657_left	1.60825	Good	DR0	0.987589	0.00996689	0.00826703
22588_right	1.60825	Good	DR0	0.987494	0.00995364	0.00832592
32185_right	1.60825	Good	DR0	0.987536	0.0100155	0.00826188
6297_right	1.60828	Good	DR0	0.91592	0.0771554	0.0088432
25493_right	1.6083	Good	DR0	0.983953	0.0138914	0.00694732
11621_left	1.60831	Good	DR0	0.987591	0.00996514	0.00826653
12142_left	1.60834	Good	DR0	0.987591	0.00996479	0.00826645
11557_right	1.60836	Good	DR0	0.987591	0.00996479	0.00826644
22316_left	1.60837	Good	DR0	0.987589	0.00996371	0.00826807
27693_right	1.60837	Good	DR0	0.987591	0.00996482	0.00826644
22517_left	1.60839	Good	DR0	0.987591	0.00996534	0.00826617
11411_right	1.60839	Good	DR0	0.814462	0.169919	0.0155551
20025_left	1.60842	Good	DR0	0.987591	0.00996482	0.00826643
26346_left	1.60842	Good	DR0	0.987591	0.00996508	0.00826653
4706_left	1.60842	Good	DR0	0.0600489	0.933562	0.0418954
18652_right	1.60843	Good	DR0	0.987591	0.00996485	0.00826639
26229_left	1.60846	Good	DR0	0.987591	0.00996478	0.00826649
39174_right	1.60847	Good	DR0	0.300808	0.673651	0.0191794
21684_left	1.60848	Good	DR0	0.987588	0.00996759	0.00826598
1105_left	1.60848	Good	DR0	0.987591	0.00996485	0.00826639
13531_right	1.6085	Good	DR0	0.985883	0.0114768	0.00829707
38358_left	1.60851	Good	DR0	0.124093	0.859971	0.034892
21638_right	1.60854	Good	DR0	0.986637	0.0108575	0.00824468
3191_right	1.60854	Good	DR0	0.98759	0.00996543	0.00826643
7621_left	1.60857	Good	DR0	0.853877	0.113316	0.0115374
5317_right	1.60858	Good	DR0	0.131529	0.85479	0.0298573
26395_right	1.6086	Good	DR0	0.987564	0.0099842	0.00826771
14803_left	1.6086	Good	DR0	0.987591	0.00996485	0.00826639
1066_right	1.60861	Good	DR0	0.987474	0.0100614	0.0082849
10460_right	1.60862	Good	DR0	0.959292	0.0355911	0.00991884
22158_left	1.60862	Good	DR0	0.987591	0.00996485	0.00826639
3201_left	1.60863	Good	DR0	0.987556	0.00999763	0.00826556
27523_left	1.60863	Good	DR0	0.987591	0.00996485	0.0082664
30200_right	1.60863	Good	DR0	0.987591	0.00996484	0.0082664
18156_right	1.60864	Good	DR0	0.987591	0.00996485	0.00826638
11506_left	1.60867	Good	DR0	0.987591	0.00996475	0.00826669
16482_left	1.60871	Good	DR0	0.987571	0.00997802	0.00826832
31633_right	1.60871	Good	DR0	0.980902	0.0143854	0.00944253
25027_right	1.60871	Good	DR0	0.98756	0.00998206	0.00827656
3014_right	1.60872	Good	DR0	0.0586903	0.931527	0.0464319
26992_left	1.60873	Good	DR0	0.986733	0.0107533	0.00826498
42992_left	1.60873	Good	DR0	0.112921	0.875194	0.034309
22443_right	1.60875	Good	DR0	0.987269	0.00997599	0.00844974
38482_right	1.60875	Good	DR0	0.327443	0.139588	0.382326
20016_right	1.60878	Good	DR0	0.987418	0.0101032	0.00830121
16601_left	1.60881	Good	DR0	0.987417	0.0101324	0.00824144
32183_right	1.60881	Good	DR0	0.987165	0.0103552	0.00825858
19790_left	1.60882	Good	DR0	0.987591	0.00996487	0.00826643
31466_right	1.60883	Good	DR0	0.987584	0.00997035	0.0082675
709_left	1.60888	Good	DR0	0.987295	0.0102647	0.00814941
23929_right	1.60888	Good	DR0	0.987584	0.00997257	0.00826323
21879_right	1.60893	Good	DR0	0.987343	0.0102019	0.00822951
11001_right	1.60894	Good	DR0	0.98758	0.00997193	0.00826775
2335_right	1.60894	Good	DR0	0.987579	0.00995664	0.00827555
31896_right	1.60894	Good	DR0	0.987591	0.00996491	0.00826642
12522_right	1.60895	Good	DR0	0.987568	0.00998537	0.00826659
27717_right	1.60898	Good	DR0	0.98759	0.00996554	0.00826666
2609_right	1.60899	Good	DR0	0.984127	0.0128769	0.00869701
25977_right	1.60899	Good	DR0	0.987591	0.00996485	0.00826638
20805_right	1.609	Good	DR0	0.987591	0.00996479	0.00826644
19119_right	1.609	Good	DR0	0.987591	0.00996478	0.00826664
26744_left	1.60902	Good	DR0	0.986164	0.0111107	0.00849795
16821_left	1.60903	Good	DR0	0.987591	0.00996484	0.0082664
25129_left	1.60906	Good	DR0	0.987591	0.00996487	0.00826638
3435_left	1.60906	Good	DR0	0.182028	0.820701	0.0258078
31457_right	1.60906	Good	DR0	0.982371	0.0144802	0.00883135
12877_left	1.60907	Good	DR0	0.987514	0.0100252	0.00828315
14151_left	1.60907	Good	DR0	0.986232	0.0113346	0.00806581
19567_left	1.60908	Good	DR0	0.987591	0.00996462	0.00826666
30103_right	1.60908	Good	DR0	0.98759	0.00996407	0.0082672
1105_right	1.60909	Good	DR0	0.987589	0.00996293	0.00826845
20695_right	1.60909	Good	DR0	0.987591	0.00996485	0.00826638
29988_right	1.60909	Good	DR0	0.987588	0.00996775	0.0082656
12284_left	1.60913	Good	DR0	0.987591	0.00996481	0.00826647
19898_right	1.60913	Good	DR0	0.98759	0.0099657	0.00826635
3840_right	1.60914	Good	DR0	0.987517	0.0100371	0.0082461
19658_left	1.60915	Good	DR0	0.987591	0.00996485	0.00826639
2542_right	1.60916	Good	DR0	0.987432	0.0101128	0.00826276
1924_right	1.60916	Good	DR0	0.987591	0.00996488	0.00826639
11274_right	1.60916	Good	DR0	0.970378	0.0232571	0.011448
10995_right	1.60916	Good	DR0	0.98759	0.00996618	0.00826651
40416_right	1.60916	Good	DR0	0.0486997	0.943394	0.0503899
25961_left	1.60916	Good	DR0	0.987591	0.00996485	0.00826638
19335_left	1.60917	Good	DR0	0.98758	0.00997508	0.00826576
23678_right	1.60918	Good	DR0	0.987314	0.00991238	0.00843667
17288_left	1.60918	Good	DR0	0.987196	0.0102512	0.00833743
3203_right	1.60919	Good	DR0	0.987591	0.00996486	0.00826638
25684_right	1.60919	Good	DR0	0.987582	0.00997342	0.00826436
14166_right	1.6092	Good	DR0	0.980792	0.0164375	0.00815841
40148_left	1.60921	Good	DR0	0.967254	0.0256643	0.0110373
25924_right	1.60922	Good	DR0	0.987587	0.00996407	0.00826928
27592_right	1.60924	Good	DR0	0.98758	0.00996831	0.00827046
18730_left	1.60924	Good	DR0	0.987591	0.0099647	0.00826682
27855_left	1.60927	Good	DR0	0.987578	0.00996648	0.00827371
28827_left	1.60931	Good	DR0	0.987591	0.0099646	0.00826669
14071_left	1.60931	Good	DR0	0.986502	0.0109136	0.00836846
44250_left	1.60931	Good	DR0	0.973091	0.0227951	0.00905871
28902_left	1.60932	Good	DR0	0.987586	0.00996898	0.00826638
11804_right	1.60933	Good	DR0	0.987591	0.00996484	0.00826639
11635_right	1.60934	Good	DR0	0.987591	0.00996468	0.00826678
28745_right	1.60935	Good	DR0	0.77169	0.215508	0.0124698
13187_left	1.60936	Good	DR0	0.987591	0.00996463	0.00826673
20852_left	1.6094	Good	DR0	0.987569	0.00996718	0.00827611
6229_right	1.60941	Good	DR0	0.177899	0.818581	0.0344553
10329_left	1.60942	Good	DR0	0.987591	0.00996485	0.00826639
26393_left	1.60943	Good	DR0	0.987591	0.00996485	0.00826638
27776_right	1.60945	Good	DR0	0.98759	0.00996642	0.00826636
30344_right	1.60946	Good	DR0	0.987591	0.00996487	0.0082664
21289_left	1.60946	Good	DR0	0.987591	0.0099647	0.00826655
21875_left	1.60946	Good	DR0	0.987591	0.00996484	0.00826643
13911_right	1.60947	Good	DR0	0.98759	0.00996552	0.0082664
35949_left	1.60948	Good	DR0	0.978511	0.0172828	0.00979803
13452_right	1.6095	Good	DR0	0.0765132	0.918513	0.0370278
11566_left	1.60952	Good	DR0	0.98757	0.00998387	0.00826611
23360_right	1.60952	Good	DR0	0.987588	0.00996708	0.00826641
16601_right	1.60958	Good	DR0	0.987591	0.00996485	0.00826639
43293_right	1.60958	Good	DR0	0.985643	0.0115641	0.00822344
15086_right	1.60958	Good	DR0	0.987591	0.00996472	0.00826668
15737_right	1.60959	Good	DR0	0.986384	0.0104774	0.00905466
12196_right	1.6096	Good	DR0	0.987503	0.0100396	0.00827447
40594_right	1.60961	Good	DR0	0.98731	0.0101671	0.0083033
11782_left	1.60962	Good	DR0	0.987591	0.00996474	0.00826655
29900_right	1.60962	Good	DR0	0.987591	0.00996475	0.0082665
2761_right	1.60963	Good	DR0	0.987188	0.0102653	0.00842317
15180_left	1.60964	Good	DR0	0.987591	0.00996485	0.00826638
23487_left	1.60965	Good	DR0	0.987591	0.00996483	0.00826644
17930_right	1.60965	Good	DR0	0.98759	0.00996561	0.00826628
38775_right	1.60966	Good	DR0	0.218373	0.782649	0.0422414
24105_right	1.60967	Good	DR0	0.987355	0.0102058	0.00818964
16960_right	1.60967	Good	DR0	0.986252	0.0111985	0.00826314
1891_left	1.60969	Good	DR0	0.987588	0.00996759	0.00826569
25372_left	1.60971	Good	DR0	0.977749	0.0128198	0.0155727
10981_right	1.60975	Good	DR0	0.987591	0.00996476	0.0082665
38194_right	1.60975	Good	DR0	0.0531593	0.939841	0.0472031
26032_left	1.60975	Good	DR0	0.773193	0.228212	0.0135327
29837_left	1.60977	Good	DR0	0.987097	0.010434	0.00823775
22696_left	1.60978	Good	DR0	0.98759	0.00996483	0.00826696
20639_left	1.6098	Good	DR0	0.987468	0.0100884	0.00824705
23573_left	1.6098	Good	DR0	0.987591	0.00996486	0.00826639
12999_right	1.60981	Good	DR0	0.987378	0.0101603	0.00826072
12522_left	1.60982	Good	DR0	0.987591	0.00996485	0.00826638
29756_left	1.60982	Good	DR0	0.987591	0.00996486	0.0082664
13918_right	1.60983	Good	DR0	0.987585	0.00996913	0.0082666
21413_right	1.60989	Good	DR0	0.98759	0.00996619	0.00826633
17835_left	1.60991	Good	DR0	0.987591	0.00996485	0.00826638
17777_left	1.60992	Good	DR0	0.987591	0.00996485	0.00826639
33766_right	1.60992	Good	DR0	0.0657019	0.798356	0.119918
30936_left	1.60992	Good	DR0	0.987591	0.00996493	0.0082664
31525_left	1.60993	Good	DR0	0.987569	0.00998894	0.00825536
17420_right	1.60994	Good	DR0	0.987591	0.00996485	0.00826638
25344_left	1.60995	Good	DR0	0.987574	0.00998111	0.00826466
17930_left	1.60996	Good	DR0	0.987591	0.00996485	0.00826639
13608_right	1.60999	Good	DR0	0.970336	0.0248381	0.00986263
11501_right	1.61001	Good	DR0	0.987591	0.00996485	0.00826638
29091_right	1.61003	Good	DR0	0.987479	0.0100584	0.00828435
30319_right	1.61004	Good	DR0	0.986224	0.0113241	0.00806574
39194_left	1.61005	Good	DR0	0.521216	0.442717	0.0119036
18006_right	1.61005	Good	DR0	0.987591	0.00996486	0.00826639
28785_left	1.61005	Good	DR0	0.987591	0.00996489	0.00826638
34134_right	1.61005	Good	DR0	0.979425	0.0157005	0.00957751
21505_right	1.61007	Good	DR0	0.987591	0.00996485	0.00826638
29329_right	1.61007	Good	DR0	0.987591	0.00996485	0.00826638
34116_right	1.6101	Good	DR0	0.648796	0.361329	0.0107887
31895_left	1.6101	Good	DR0	0.985796	0.0116774	0.00777866
18111_left	1.61012	Good	DR0	0.987591	0.00996483	0.00826643
26790_right	1.61012	Good	DR0	0.987531	0.0100218	0.0082567
25443_right	1.61014	Good	DR0	0.0679571	0.921068	0.0445207
23589_right	1.61015	Good	DR0	0.987591	0.00996467	0.0082666
10601_right	1.61016	Good	DR0	0.987554	0.00999465	0.0082719
26897_right	1.61016	Good	DR0	0.987307	0.0102129	0.00827287
12821_right	1.61016	Good	DR0	0.98759	0.00996596	0.0082659
22061_left	1.61018	Good	DR0	0.987591	0.00996528	0.00826633
19208_right	1.61018	Good	DR0	0.987591	0.00996454	0.00826679
26599_right	1.61019	Good	DR0	0.987591	0.00996485	0.00826639
15365_left	1.6102	Good	DR0	0.968267	0.0257671	0.011633
1268_left	1.61021	Good	DR0	0.987591	0.00996514	0.00826658
28319_right	1.61021	Good	DR0	0.987591	0.00996487	0.00826638
30217_left	1.61023	Good	DR0	0.987577	0.00997436	0.00826907
11671_left	1.61024	Good	DR0	0.984693	0.0124708	0.00856041
36197_right	1.61024	Good	DR0	0.764735	0.229811	0.00574467
26203_right	1.61026	Good	DR0	0.987591	0.00996486	0.00826638
15784_left	1.61027	Good	DR0	0.98759	0.00996454	0.00826696
7482_right	1.61027	Good	DR0	0.240007	0.713818	0.0372453
28535_left	1.61027	Good	DR0	0.987587	0.00996817	0.0082665
2025_left	1.61029	Good	DR0	0.987591	0.00996482	0.00826643
24_right	1.6103	Good	DR0	0.626493	0.346355	0.0134126
18557_right	1.61032	Good	DR0	0.987587	0.00996293	0.00826935
26080_left	1.61034	Good	DR0	0.987591	0.00996532	0.00826643
12702_right	1.61035	Good	DR0	0.986487	0.0105356	0.00901201
22792_right	1.61035	Good	DR0	0.98759	0.0099654	0.0082671
16253_right	1.61036	Good	DR0	0.987446	0.0100931	0.00826357
11424_right	1.61036	Good	DR0	0.987591	0.0099648	0.00826647
39128_right	1.61039	Good	DR0	0.850611	0.140823	0.00992986
10215_right	1.61039	Good	DR0	0.987591	0.00996482	0.00826643
23868_right	1.6104	Good	DR0	0.987591	0.00996492	0.0082664
23204_right	1.61041	Good	DR0	0.986251	0.0113092	0.00809579
27401_left	1.61041	Good	DR0	0.984182	0.0132008	0.00819669
21328_left	1.61041	Good	DR0	0.969186	0.00554755	0.0218338
15046_right	1.61041	Good	DR0	0.987445	0.0100621	0.00831094
35126_right	1.61044	Good	DR0	0.337846	0.651651	0.0257008
10466_right	1.61045	Good	DR0	0.987587	0.00996682	0.00826741
32400_left	1.61045	Good	DR0	0.974492	0.0244402	0.00535524
22317_right	1.61046	Good	DR0	0.987591	0.0099649	0.0082664
21490_left	1.61046	Good	DR0	0.987581	0.00997535	0.0082619
13890_left	1.61047	Good	DR0	0.987418	0.0100978	0.00831693
31607_left	1.61047	Good	DR0	0.987591	0.00996486	0.0082664
5611_left	1.61048	Good	DR0	0.925878	0.0595991	0.0151292
24001_right	1.61049	Good	DR0	0.98758	0.00997524	0.00826596
20914_left	1.61049	Good	DR0	0.987591	0.00996485	0.00826638
17830_left	1.6105	Good	DR0	0.987591	0.00996487	0.0082664
27787_right	1.61051	Good	DR0	0.987591	0.00996486	0.00826638
13857_right	1.61052	Good	DR0	0.987573	0.00995302	0.0082801
33641_right	1.61052	Good	DR0	0.905545	0.0778813	0.0140801
28902_right	1.61053	Good	DR0	0.98759	0.00996538	0.00826654
16423_right	1.61053	Good	DR0	0.987591	0.00996485	0.00826638
4040_right	1.61053	Good	DR0	0.196641	0.777939	0.0290829
15764_right	1.61055	Good	DR0	0.987591	0.00996497	0.00826637
27717_left	1.61055	Good	DR0	0.987555	0.0100043	0.00824662
24544_right	1.61057	Good	DR0	0.987558	0.0099737	0.00829014
30895_right	1.61058	Good	DR0	0.987576	0.00996028	0.00827688
3751_left	1.61059	Good	DR0	0.0664825	0.926828	0.0388114
25644_right	1.6106	Good	DR0	0.987561	0.00999009	0.00826963
14330_left	1.61062	Good	DR0	0.987547	0.00997516	0.00828976
17224_left	1.61063	Good	DR0	0.987521	0.0100265	0.00827078
11716_right	1.61063	Good	DR0	0.0583717	0.935384	0.0428504
24939_left	1.61065	Good	DR0	0.958302	0.0341143	0.0124817
18821_right	1.61066	Good	DR0	0.987589	0.00996405	0.00826784
29924_right	1.61067	Good	DR0	0.987591	0.0099646	0.00826664
42047_left	1.61069	Good	DR0	0.623678	0.367439	0.0139696
26202_left	1.6107	Good	DR0	0.987591	0.00996524	0.00826636
1004_right	1.6107	Good	DR0	0.987591	0.00996452	0.00826674
28888_right	1.61071	Good	DR0	0.985429	0.00913965	0.00976011
1455_right	1.61075	Good	DR0	0.987527	0.0100018	0.00828316
12607_right	1.61078	Good	DR0	0.987148	0.0100194	0.00851038
40375_left	1.61079	Good	DR0	0.117704	0.847181	0.0369225
182_left	1.61079	Good	DR0	0.979499	0.0179667	0.00767893
13661_left	1.61079	Good	DR0	0.987591	0.00996485	0.00826638
30257_right	1.61082	Good	DR0	0.987589	0.00996515	0.00826706
13314_left	1.61082	Good	DR0	0.987583	0.00997214	0.00826632
21005_left	1.61082	Good	DR0	0.959641	0.0325143	0.0119877
17469_right	1.61083	Good	DR0	0.987534	0.0100208	0.00825388
11978_left	1.61084	Good	DR0	0.987572	0.00997764	0.00827206
16745_right	1.61087	Good	DR0	0.987591	0.00996486	0.00826638
32333_left	1.61087	Good	DR0	0.987591	0.00996475	0.00826656
[truncated: 14,250 more rows]

## Sheet: EyeQ_test(correct labels)
File_name	FD	Quality_label	DR_level	Good	Usable	Reject
17947_right	1.5104	Good	DR0	0.901743	0.0862409	0.0140239
31753_right	1.51079	Good	DR0	0.946824	0.00822511	0.04976
15739_left	1.51327	Good	DR0	0.987591	0.00996477	0.00826648
17292_right	1.51392	Good	DR0	0.987591	0.0099654	0.00826636
15739_right	1.51653	Good	DR0	0.987591	0.00996485	0.00826638
31030_right	1.51736	Good	DR0	0.987514	0.010013	0.00828625
11218_right	1.5189	Good	DR0	0.987589	0.00996418	0.00826777
13550_right	1.52441	Good	DR0	0.265303	0.308104	0.247305
24051_right	1.52522	Good	DR0	0.98753	0.00992115	0.00831314
28378_right	1.52615	Good	DR0	0.984357	0.0132212	0.00728218
29063_right	1.52857	Good	DR0	0.978401	0.0152995	0.0107718
13072_left	1.52881	Good	DR0	0.987591	0.00996484	0.0082664
24389_left	1.53042	Good	DR0	0.881745	0.0312974	0.0371126
32410_right	1.53059	Good	DR0	0.987591	0.00996455	0.00826674
27621_left	1.534	Good	DR0	0.987587	0.00996514	0.00826849
31030_left	1.53499	Good	DR0	0.987374	0.010196	0.00816007
12510_right	1.53557	Good	DR0	0.987569	0.00998722	0.00825755
19084_right	1.53724	Good	DR0	0.981422	0.0154764	0.00816586
32421_left	1.53823	Good	DR0	0.987591	0.00996483	0.00826644
15824_right	1.53871	Good	DR0	0.20635	0.779137	0.0483436
17008_right	1.53871	Good	DR0	0.98757	0.00995987	0.00828158
29433_right	1.54047	Good	DR0	0.821236	0.0534154	0.0400694
31753_left	1.54068	Good	DR0	0.987578	0.00996004	0.00827686
13582_left	1.54075	Good	DR0	0.987589	0.00996359	0.00826791
15290_left	1.54171	Good	DR0	0.98759	0.00996446	0.00826723
22843_right	1.5418	Good	DR0	0.987586	0.00996731	0.00826758
24372_right	1.54244	Good	DR0	0.987591	0.00996481	0.00826665
3209_left	1.543	Good	DR0	0.987572	0.00998267	0.00826568
28061_right	1.54311	Good	DR0	0.987586	0.00996118	0.0082704
22627_left	1.54349	Good	DR0	0.981061	0.0112991	0.0116912
19084_left	1.54358	Good	DR0	0.982039	0.0145111	0.00909802
22663_right	1.54498	Good	DR0	0.987558	0.00999574	0.00826145
13806_left	1.54511	Good	DR0	0.986046	0.0112748	0.00840716
235_left	1.54512	Good	DR0	0.116638	0.859063	0.0467712
21120_left	1.54535	Good	DR0	0.987591	0.00996482	0.00826643
29067_left	1.54539	Good	DR0	0.987591	0.00996485	0.00826639
28102_left	1.54561	Good	DR0	0.987591	0.00996464	0.00826662
31947_right	1.54564	Good	DR0	0.98759	0.00996432	0.00826711
28753_right	1.54571	Good	DR0	0.983991	0.0123116	0.00949723
24196_left	1.54589	Good	DR0	0.987571	0.00997569	0.00827245
21868_right	1.54631	Good	DR0	0.987533	0.0100002	0.00828812
40151_left	1.54678	Good	DR0	0.146724	0.83056	0.0366959
29368_right	1.54762	Good	DR0	0.987539	0.00992863	0.00830612
5310_left	1.54783	Good	DR0	0.0434547	0.94737	0.0531145
33769_right	1.54792	Good	DR0	0.139237	0.833108	0.0421276
30050_right	1.54796	Good	DR0	0.987578	0.00996405	0.00827391
24051_left	1.54819	Good	DR0	0.987588	0.00996479	0.008268
41842_left	1.5482	Good	DR0	0.0463908	0.93992	0.0549958
15370_left	1.5484	Good	DR0	0.986352	0.0108899	0.00869515
31013_right	1.54851	Good	DR0	0.987591	0.00996482	0.00826643
12483_left	1.54857	Good	DR0	0.944425	0.0462602	0.0124378
23198_left	1.54894	Good	DR0	0.987494	0.00992058	0.00834716
10544_left	1.54904	Good	DR0	0.98759	0.00996525	0.00826671
17706_left	1.54933	Good	DR0	0.944723	0.0458822	0.0124381
13582_right	1.5501	Good	DR0	0.987588	0.00996354	0.00826836
15036_right	1.55039	Good	DR0	0.987034	0.0105063	0.0082148
30665_left	1.55075	Good	DR0	0.987569	0.00996018	0.00827945
32222_right	1.5508	Good	DR0	0.987573	0.00995729	0.00827841
11218_left	1.55083	Good	DR0	0.987591	0.00996482	0.00826643
10132_left	1.5514	Good	DR0	0.987591	0.00996485	0.00826639
15180_right	1.5516	Good	DR0	0.987589	0.0099639	0.00826778
11710_right	1.55165	Good	DR0	0.987591	0.00996495	0.00826638
18500_right	1.55217	Good	DR0	0.987591	0.00996482	0.00826644
22644_left	1.55227	Good	DR0	0.987591	0.00996485	0.00826639
4860_left	1.55238	Good	DR0	0.0811859	0.907343	0.0424583
19265_right	1.55241	Good	DR0	0.987502	0.00994236	0.00833466
32410_left	1.55243	Good	DR0	0.987591	0.00996485	0.00826639
31855_left	1.55296	Good	DR0	0.98757	0.0099864	0.00825802
1315_right	1.55343	Good	DR0	0.980069	0.0112218	0.0118136
28009_right	1.55369	Good	DR0	0.98759	0.00996462	0.0082673
12578_right	1.55402	Good	DR0	0.98747	0.00990528	0.0083676
11795_left	1.55456	Good	DR0	0.987591	0.00996489	0.00826647
27318_right	1.55458	Good	DR0	0.987575	0.00996113	0.00827661
13435_left	1.55492	Good	DR0	0.979694	0.0156922	0.0094709
29487_left	1.55504	Good	DR0	0.870753	0.0278248	0.0566225
15403_left	1.55506	Good	DR0	0.985416	0.0123775	0.00732732
13514_right	1.55522	Good	DR0	0.974382	0.0216688	0.0092378
11188_left	1.55533	Good	DR0	0.987591	0.00996502	0.00826633
3157_left	1.55547	Good	DR0	0.959372	0.0341746	0.0092281
30860_left	1.55559	Good	DR0	0.987047	0.010465	0.00825251
30346_right	1.55631	Good	DR0	0.98759	0.00996461	0.00826715
19723_right	1.55635	Good	DR0	0.987025	0.010261	0.00851086
3051_left	1.55637	Good	DR0	0.987562	0.00995802	0.00828815
31644_right	1.55648	Good	DR0	0.978695	0.0170101	0.00961736
10584_left	1.55663	Good	DR0	0.979764	0.0155413	0.0106429
501_right	1.55714	Good	DR0	0.0692248	0.923998	0.037973
8512_right	1.5573	Good	DR0	0.0478592	0.94536	0.0487041
19817_left	1.55744	Good	DR0	0.976467	0.0200581	0.00882356
40430_left	1.55792	Good	DR0	0.041611	0.800022	0.174251
1896_right	1.55799	Good	DR0	0.986952	0.0105087	0.00825629
17107_left	1.55833	Good	DR0	0.987568	0.00997606	0.00827197
7001_left	1.55833	Good	DR0	0.0524432	0.938615	0.0490081
10132_right	1.5584	Good	DR0	0.987591	0.00996489	0.00826638
28974_right	1.55866	Good	DR0	0.982814	0.0144962	0.00810053
30978_right	1.5587	Good	DR0	0.98758	0.00997582	0.0082657
12696_left	1.55881	Good	DR0	0.98759	0.00996522	0.0082665
38908_left	1.55913	Good	DR0	0.0583203	0.859896	0.0943464
27854_right	1.55913	Good	DR0	0.987361	0.0101625	0.00829053
16174_left	1.55931	Good	DR0	0.987582	0.00997286	0.00826644
15452_right	1.5595	Good	DR0	0.987591	0.00996508	0.00826641
23313_right	1.55971	Good	DR0	0.98544	0.0117416	0.00868961
29234_left	1.56002	Good	DR0	0.987579	0.00997659	0.00826351
30640_left	1.56015	Good	DR0	0.98759	0.0099657	0.00826633
10742_left	1.56023	Good	DR0	0.891694	0.0055179	0.102625
33393_right	1.56049	Good	DR0	0.706769	0.24863	0.0119363
42415_right	1.56055	Good	DR0	0.232523	0.753264	0.0183217
22184_right	1.56069	Good	DR0	0.987587	0.00996317	0.00826906
30640_right	1.56084	Good	DR0	0.987587	0.00996324	0.00826913
26257_right	1.5613	Good	DR0	0.98163	0.0150249	0.00906251
30059_right	1.56141	Good	DR0	0.987573	0.00996115	0.00827956
23198_right	1.56142	Good	DR0	0.987589	0.00996542	0.008267
29087_right	1.5615	Good	DR0	0.986869	0.0107158	0.00795896
40596_left	1.56155	Good	DR0	0.0402665	0.835941	0.115784
23003_right	1.56163	Good	DR0	0.986804	0.00957213	0.00882679
1896_left	1.56171	Good	DR0	0.987581	0.00997337	0.00826635
32955_left	1.5618	Good	DR0	0.0597117	0.887557	0.0719947
15829_right	1.56209	Good	DR0	0.987589	0.00996397	0.00826788
19317_left	1.56244	Good	DR0	0.987523	0.00992723	0.00831468
1416_left	1.56248	Good	DR0	0.987591	0.00996497	0.00826634
32192_right	1.56261	Good	DR0	0.976335	0.0175451	0.0116433
29067_right	1.56272	Good	DR0	0.987591	0.00996466	0.00826658
13772_left	1.56272	Good	DR0	0.847069	0.149969	0.0119833
10678_right	1.56286	Good	DR0	0.987583	0.00996508	0.00826991
15785_left	1.56287	Good	DR0	0.987576	0.00997341	0.00827077
20646_left	1.56288	Good	DR0	0.987363	0.0101352	0.00829145
3093_left	1.56299	Good	DR0	0.94793	0.0376815	0.0137737
16846_left	1.56301	Good	DR0	0.986457	0.0106778	0.00866527
38632_right	1.56317	Good	DR0	0.116265	0.860727	0.0522229
5628_left	1.56317	Good	DR0	0.0504605	0.821249	0.128006
7180_left	1.56342	Good	DR0	0.160338	0.815861	0.0267816
28296_right	1.56345	Good	DR0	0.987253	0.0102691	0.00826324
11004_right	1.56352	Good	DR0	0.98572	0.0115603	0.00844959
41782_right	1.56403	Good	DR0	0.0383816	0.693823	0.232578
33151_left	1.56404	Good	DR0	0.043537	0.95014	0.0508013
17140_left	1.56406	Good	DR0	0.987591	0.00996485	0.00826638
1571_left	1.56408	Good	DR0	0.984017	0.0085988	0.0116394
15834_left	1.56412	Good	DR0	0.987591	0.00996483	0.00826642
22621_left	1.56467	Good	DR0	0.987589	0.00996624	0.00826629
13157_right	1.56475	Good	DR0	0.98759	0.00996457	0.00826706
12030_left	1.56484	Good	DR0	0.987567	0.00996317	0.00828161
42391_left	1.56487	Good	DR0	0.0450944	0.917276	0.0705928
24537_right	1.56491	Good	DR0	0.952317	0.040143	0.01223
8128_left	1.56497	Good	DR0	0.189728	0.795231	0.0229233
30390_right	1.56498	Good	DR0	0.987078	0.0104056	0.00831557
3715_left	1.56498	Good	DR0	0.0505484	0.933824	0.0550252
31023_right	1.56528	Good	DR0	0.987583	0.00996515	0.00827034
14206_right	1.56535	Good	DR0	0.987549	0.00998006	0.00828449
25678_right	1.56552	Good	DR0	0.985422	0.0116393	0.00880777
13973_left	1.56556	Good	DR0	0.987559	0.00999419	0.00826721
24587_left	1.56559	Good	DR0	0.987591	0.00996481	0.00826651
28360_right	1.5656	Good	DR0	0.987591	0.00996487	0.00826639
30860_right	1.5659	Good	DR0	0.987587	0.00996176	0.00826975
10008_left	1.56592	Good	DR0	0.987584	0.00997046	0.00826679
15475_right	1.56619	Good	DR0	0.984721	0.0121847	0.00894031
10670_right	1.56622	Good	DR0	0.98365	0.0135379	0.00828729
28987_right	1.56652	Good	DR0	0.98444	0.0125798	0.00847936
24046_left	1.56663	Good	DR0	0.98699	0.0105682	0.00807205
29465_left	1.56664	Good	DR0	0.987583	0.00997213	0.00826675
40509_right	1.56665	Good	DR0	0.271296	0.705841	0.0215699
213_left	1.56677	Good	DR0	0.987591	0.00996493	0.0082664
1857_right	1.5671	Good	DR0	0.987548	0.00998886	0.00827776
16117_left	1.5674	Good	DR0	0.987351	0.0101832	0.0082639
17292_left	1.56745	Good	DR0	0.987584	0.00995967	0.00827201
3680_left	1.56751	Good	DR0	0.514814	0.465311	0.025828
30738_right	1.56762	Good	DR0	0.987523	0.0100113	0.00828636
24600_right	1.56766	Good	DR0	0.987591	0.00996481	0.00826643
4860_right	1.56769	Good	DR0	0.103912	0.871462	0.0455453
1311_right	1.56776	Good	DR0	0.986964	0.0104517	0.00842193
13411_left	1.56776	Good	DR0	0.987582	0.0099734	0.00826549
27516_left	1.56792	Good	DR0	0.984858	0.011971	0.0088076
24587_right	1.56798	Good	DR0	0.987587	0.00996534	0.0082692
27439_right	1.56834	Good	DR0	0.987591	0.00996478	0.00826647
32609_right	1.56839	Good	DR0	0.113178	0.702703	0.126424
13973_right	1.56844	Good	DR0	0.987591	0.00996486	0.0082664
12473_right	1.56851	Good	DR0	0.987564	0.00998376	0.008271
26965_left	1.5686	Good	DR0	0.986911	0.0102893	0.00854072
12266_left	1.56868	Good	DR0	0.987583	0.00997321	0.00826533
19100_left	1.56869	Good	DR0	0.922664	0.0124538	0.0762067
1416_right	1.5688	Good	DR0	0.987591	0.0099654	0.00826633
33393_left	1.56886	Good	DR0	0.840628	0.133039	0.0130768
16037_right	1.56889	Good	DR0	0.987591	0.00996485	0.00826646
10528_right	1.5689	Good	DR0	0.987323	0.0101836	0.00831415
13661_right	1.5689	Good	DR0	0.987591	0.00996527	0.00826645
123_left	1.56919	Good	DR0	0.987584	0.00996734	0.00826942
6853_right	1.5692	Good	DR0	0.230387	0.780764	0.0174612
23275_left	1.56937	Good	DR0	0.987536	0.0100034	0.00827217
20972_right	1.56941	Good	DR0	0.987556	0.00999374	0.00826247
12266_right	1.56946	Good	DR0	0.987591	0.00996443	0.00826684
10778_right	1.56952	Good	DR0	0.98754	0.00993828	0.00831359
27899_right	1.56964	Good	DR0	0.987591	0.00996474	0.00826659
16117_right	1.56967	Good	DR0	0.9846	0.0128596	0.0079821
28102_right	1.56971	Good	DR0	0.987589	0.00996345	0.00826793
29890_right	1.56977	Good	DR0	0.987572	0.00996084	0.00828121
23613_left	1.56986	Good	DR0	0.98754	0.0100022	0.00827038
7387_right	1.56988	Good	DR0	0.0469131	0.916629	0.0718318
19398_left	1.56988	Good	DR0	0.867566	0.118827	0.0142494
28875_right	1.57003	Good	DR0	0.986152	0.0110989	0.00832386
13759_right	1.57009	Good	DR0	0.98759	0.00996441	0.00826703
27412_left	1.57009	Good	DR0	0.983186	0.0142377	0.00769856
16323_right	1.57019	Good	DR0	0.987564	0.00996639	0.00828173
29072_right	1.57026	Good	DR0	0.985346	0.0114359	0.00909075
13157_left	1.57032	Good	DR0	0.987587	0.00996787	0.00826613
16841_right	1.57032	Good	DR0	0.980207	0.0132902	0.0109891
11659_right	1.57044	Good	DR0	0.454449	0.344324	0.118356
1807_left	1.57056	Good	DR0	0.98759	0.00996452	0.008267
15451_left	1.57059	Good	DR0	0.978609	0.016603	0.00844284
25636_right	1.57061	Good	DR0	0.987591	0.00996485	0.0082664
21848_right	1.57074	Good	DR0	0.987589	0.00996721	0.00826612
24312_left	1.57075	Good	DR0	0.987546	0.00997331	0.0082879
21029_right	1.57079	Good	DR0	0.987504	0.0100297	0.00827517
27743_right	1.57095	Good	DR0	0.987583	0.00996752	0.00826948
31516_right	1.57098	Good	DR0	0.987554	0.00999607	0.00825424
16665_left	1.57103	Good	DR0	0.985292	0.0120742	0.00812412
25521_right	1.57108	Good	DR0	0.977781	0.0153636	0.0130042
18522_right	1.57112	Good	DR0	0.986975	0.0104844	0.0083458
15829_left	1.57115	Good	DR0	0.987591	0.00996479	0.00826645
27470_right	1.5712	Good	DR0	0.98759	0.00996432	0.00826696
26579_left	1.57125	Good	DR0	0.973368	0.0132885	0.0144153
13411_right	1.57144	Good	DR0	0.986419	0.0110012	0.00833752
23336_right	1.5715	Good	DR0	0.987591	0.00996468	0.00826669
6562_right	1.57169	Good	DR0	0.8106	0.1918	0.00914631
31161_left	1.57175	Good	DR0	0.987591	0.00996492	0.00826643
31023_left	1.57186	Good	DR0	0.98759	0.00996414	0.00826717
37050_right	1.57187	Good	DR0	0.842601	0.1407	0.0106408
15491_right	1.57187	Good	DR0	0.985089	0.0113692	0.0089632
29733_right	1.57191	Good	DR0	0.987591	0.00996485	0.00826638
22621_right	1.57191	Good	DR0	0.987591	0.00996456	0.0082668
16037_left	1.57192	Good	DR0	0.986513	0.01077	0.00867709
31082_right	1.57193	Good	DR0	0.987591	0.00996529	0.00826637
21087_right	1.57193	Good	DR0	0.468622	0.49103	0.014312
24101_left	1.57198	Good	DR0	0.987385	0.0101518	0.00826073
11389_left	1.57201	Good	DR0	0.98738	0.0101749	0.00823326
14988_left	1.5721	Good	DR0	0.925509	0.0501022	0.0208578
28997_left	1.57218	Good	DR0	0.972865	0.0203175	0.0117423
28684_left	1.57223	Good	DR0	0.793889	0.184945	0.0103567
12319_left	1.57237	Good	DR0	0.987555	0.0100003	0.00826197
3169_left	1.5725	Good	DR0	0.987486	0.0100622	0.00825004
14571_left	1.5726	Good	DR0	0.987333	0.00994234	0.00841162
24687_left	1.57262	Good	DR0	0.98759	0.00996602	0.00826667
123_right	1.57265	Good	DR0	0.987591	0.00996494	0.00826639
7285_right	1.5727	Good	DR0	0.986359	0.0109976	0.00835623
27488_right	1.57271	Good	DR0	0.98759	0.00996633	0.0082661
26363_left	1.57273	Good	DR0	0.987497	0.0100021	0.00830245
18592_left	1.57278	Good	DR0	0.98759	0.00996499	0.00826665
31588_left	1.57281	Good	DR0	0.987585	0.0099637	0.00827012
28952_left	1.57286	Good	DR0	0.987497	0.00993595	0.00833883
6421_left	1.57293	Good	DR0	0.0435738	0.948459	0.051819
26067_right	1.57315	Good	DR0	0.986115	0.0103362	0.00935744
22135_right	1.57317	Good	DR0	0.987586	0.00997027	0.00826441
21527_right	1.57319	Good	DR0	0.982154	0.00787013	0.0121735
36875_right	1.57334	Good	DR0	0.125454	0.844008	0.0560341
5882_left	1.57337	Good	DR0	0.0499988	0.938376	0.0532763
29833_left	1.57338	Good	DR0	0.987338	0.0102087	0.00823003
17077_left	1.57339	Good	DR0	0.985294	0.0121648	0.00771475
14136_left	1.57341	Good	DR0	0.98751	0.0100368	0.0082614
37358_left	1.57342	Good	DR0	0.251703	0.710435	0.0456775
31651_right	1.57346	Good	DR0	0.987591	0.00996484	0.0082664
24537_left	1.57349	Good	DR0	0.987462	0.0100755	0.00827905
11692_right	1.57358	Good	DR0	0.987591	0.00996489	0.00826641
17216_left	1.5736	Good	DR0	0.984494	0.0127487	0.00841678
13858_right	1.57363	Good	DR0	0.987577	0.00997823	0.00826163
29465_right	1.57367	Good	DR0	0.987549	0.00999964	0.00827166
19398_right	1.57387	Good	DR0	0.987591	0.00996484	0.0082664
23707_right	1.57391	Good	DR0	0.987555	0.00999799	0.00826575
23166_right	1.57392	Good	DR0	0.978802	0.016963	0.00986163
22317_left	1.57399	Good	DR0	0.987591	0.00996487	0.0082664
27527_right	1.57402	Good	DR0	0.987591	0.00996475	0.0082666
23275_right	1.57403	Good	DR0	0.987413	0.0101133	0.0082809
29890_left	1.57404	Good	DR0	0.987591	0.00996485	0.00826638
30050_left	1.57408	Good	DR0	0.987591	0.00996485	0.0082664
17906_right	1.57414	Good	DR0	0.987584	0.0099701	0.00826748
32607_left	1.57418	Good	DR0	0.149712	0.84363	0.0240735
11090_right	1.57418	Good	DR0	0.987585	0.00996542	0.00826988
21120_right	1.57424	Good	DR0	0.987591	0.00996514	0.00826639
30534_right	1.57424	Good	DR0	0.987591	0.00996464	0.00826665
41008_right	1.57426	Good	DR0	0.871802	0.0991619	0.0165497
19370_left	1.57428	Good	DR0	0.987591	0.00996485	0.00826638
36113_right	1.5743	Good	DR0	0.142606	0.839969	0.0385732
12781_left	1.57436	Good	DR0	0.0608046	0.929401	0.0470156
23503_right	1.57454	Good	DR0	0.98755	0.0100009	0.00825947
3120_left	1.57463	Good	DR0	0.987591	0.00996486	0.00826638
11846_left	1.57466	Good	DR0	0.98758	0.00997135	0.00826881
25585_left	1.57473	Good	DR0	0.987591	0.0099645	0.00826684
17978_left	1.5748	Good	DR0	0.98759	0.00996543	0.00826641
30547_left	1.5748	Good	DR0	0.985794	0.0100646	0.00943781
20158_right	1.57482	Good	DR0	0.98743	0.010048	0.00833426
16847_right	1.57494	Good	DR0	0.987364	0.0101305	0.00831055
16003_left	1.57497	Good	DR0	0.959246	0.0291712	0.0148548
31082_left	1.57497	Good	DR0	0.987577	0.00995846	0.00827858
31716_left	1.57503	Good	DR0	0.986646	0.00953375	0.0091024
20193_left	1.57509	Good	DR0	0.987591	0.00996496	0.00826647
15662_right	1.57513	Good	DR0	0.987591	0.00996484	0.00826651
28441_right	1.5752	Good	DR0	0.98671	0.0107748	0.00826998
29511_right	1.57535	Good	DR0	0.959824	0.0301595	0.0141095
23313_left	1.57535	Good	DR0	0.987556	0.00999686	0.00826711
15279_right	1.57536	Good	DR0	0.98759	0.00996544	0.00826652
18519_right	1.57541	Good	DR0	0.987589	0.00996656	0.00826617
12473_left	1.57547	Good	DR0	0.987591	0.00996484	0.00826641
20728_right	1.57551	Good	DR0	0.952641	0.038611	0.0121888
22770_left	1.57562	Good	DR0	0.987429	0.0101258	0.0082052
40156_right	1.57565	Good	DR0	0.611355	0.347672	0.0137832
31651_left	1.57573	Good	DR0	0.987591	0.00996476	0.00826657
1648_left	1.57575	Good	DR0	0.98759	0.00996484	0.00826689
28554_left	1.57584	Good	DR0	0.987589	0.00996661	0.00826735
15290_right	1.57586	Good	DR0	0.987591	0.00996454	0.00826673
12776_left	1.57594	Good	DR0	0.987569	0.00998697	0.00825806
16900_left	1.57594	Good	DR0	0.987584	0.00997241	0.0082631
20972_left	1.5761	Good	DR0	0.98759	0.00996453	0.00826717
24035_left	1.57614	Good	DR0	0.987591	0.00996474	0.00826651
25010_right	1.57625	Good	DR0	0.987583	0.00996502	0.0082702
39856_right	1.5764	Good	DR0	0.161051	0.821404	0.0490786
1652_left	1.57641	Good	DR0	0.987521	0.0100223	0.00827184
12483_right	1.57647	Good	DR0	0.98759	0.00996423	0.00826753
30475_left	1.57661	Good	DR0	0.985864	0.0116639	0.00794753
15773_right	1.57676	Good	DR0	0.729601	0.00640896	0.16386
1236_right	1.57677	Good	DR0	0.983452	0.0139484	0.0079782
25305_left	1.5768	Good	DR0	0.983743	0.0117673	0.009716
21974_left	1.57682	Good	DR0	0.98759	0.00996471	0.00826695
17140_right	1.57688	Good	DR0	0.987591	0.00996477	0.00826648
29487_right	1.57689	Good	DR0	0.986295	0.0107751	0.00903198
10463_right	1.57691	Good	DR0	0.909022	0.0139252	0.0537497
6647_right	1.57693	Good	DR0	0.0473952	0.933704	0.058343
25590_left	1.57706	Good	DR0	0.987591	0.00996466	0.00826664
26247_left	1.57706	Good	DR0	0.987589	0.0099669	0.00826605
3556_left	1.57737	Good	DR0	0.0488324	0.940823	0.0525322
14362_right	1.57744	Good	DR0	0.969569	0.00876528	0.019294
9954_right	1.57758	Good	DR0	0.0583361	0.934578	0.044549
25362_right	1.5776	Good	DR0	0.987007	0.0104077	0.0084215
19519_left	1.57778	Good	DR0	0.987591	0.00996486	0.0082664
20990_left	1.5778	Good	DR0	0.987591	0.00996471	0.00826669
22651_right	1.57785	Good	DR0	0.987186	0.0103269	0.00828242
16939_right	1.57789	Good	DR0	0.987589	0.0099671	0.00826633
15370_right	1.57798	Good	DR0	0.98759	0.00996547	0.00826652
29763_right	1.578	Good	DR0	0.98555	0.0117266	0.00850542
27055_right	1.57806	Good	DR0	0.0503451	0.942766	0.0483918
2348_right	1.57808	Good	DR0	0.987582	0.00997141	0.00826761
23172_right	1.57809	Good	DR0	0.987585	0.00996972	0.00826699
25430_left	1.57825	Good	DR0	0.987588	0.00996329	0.00826856
2658_right	1.57833	Good	DR0	0.987591	0.0099648	0.00826644
20563_left	1.57835	Good	DR0	0.987591	0.00996485	0.0082664
18977_right	1.57838	Good	DR0	0.984211	0.00977026	0.0102098
31001_left	1.57841	Good	DR0	0.987586	0.00997039	0.00826383
28844_left	1.57853	Good	DR0	0.987499	0.0100557	0.00825536
13195_right	1.57857	Good	DR0	0.987512	0.0100351	0.00826685
213_right	1.57862	Good	DR0	0.987564	0.00999169	0.00826382
11320_left	1.57875	Good	DR0	0.987179	0.010043	0.0084596
175_left	1.57878	Good	DR0	0.987546	0.0100059	0.00826551
12293_right	1.57888	Good	DR0	0.987591	0.0099648	0.00826645
20173_right	1.57893	Good	DR0	0.987255	0.0102415	0.00831394
22413_left	1.57908	Good	DR0	0.987591	0.00996484	0.00826652
16064_left	1.57909	Good	DR0	0.987591	0.00996483	0.00826643
2621_right	1.57916	Good	DR0	0.987583	0.00995919	0.00827234
31969_left	1.57918	Good	DR0	0.987236	0.0102795	0.00828471
434_right	1.57919	Good	DR0	0.144231	0.836592	0.0285736
17761_left	1.57923	Good	DR0	0.987371	0.01015	0.00829107
12719_left	1.57927	Good	DR0	0.0695051	0.915173	0.0530398
28203_left	1.5793	Good	DR0	0.981896	0.00779866	0.0138284
3770_left	1.5793	Good	DR0	0.0431695	0.942831	0.0555977
22431_right	1.57934	Good	DR0	0.984208	0.0128093	0.0086787
16174_right	1.57936	Good	DR0	0.987591	0.00996485	0.00826639
20668_right	1.57936	Good	DR0	0.987591	0.00996483	0.00826651
14975_left	1.57943	Good	DR0	0.987591	0.0099649	0.00826652
20563_right	1.57944	Good	DR0	0.987591	0.0099648	0.00826648
20272_left	1.57944	Good	DR0	0.986168	0.0113568	0.00814527
13641_left	1.57946	Good	DR0	0.987574	0.00997386	0.00826827
15126_left	1.57953	Good	DR0	0.98759	0.00996587	0.00826623
23063_right	1.57954	Good	DR0	0.987216	0.0103084	0.00823995
11608_left	1.57954	Good	DR0	0.987591	0.00996485	0.00826642
6038_right	1.57964	Good	DR0	0.951183	0.039095	0.0128849
31467_left	1.57964	Good	DR0	0.98759	0.00996522	0.00826664
22061_right	1.57968	Good	DR0	0.987591	0.00996514	0.0082664
20235_right	1.5797	Good	DR0	0.987591	0.00996437	0.00826689
10505_left	1.57973	Good	DR0	0.981561	0.014865	0.0092588
5644_left	1.57983	Good	DR0	0.0484078	0.806291	0.171286
35126_left	1.57993	Good	DR0	0.252211	0.737044	0.0194656
6430_right	1.57996	Good	DR0	0.0485772	0.943807	0.0501537
25430_right	1.58003	Good	DR0	0.987542	0.00999467	0.00828068
6491_left	1.58003	Good	DR0	0.0446926	0.94464	0.0534222
13936_left	1.58007	Good	DR0	0.987587	0.00996952	0.00826434
23536_left	1.5801	Good	DR0	0.987591	0.00996484	0.0082664
6369_right	1.58011	Good	DR0	0.237172	0.707018	0.0281397
26373_right	1.58019	Good	DR0	0.98759	0.00996591	0.00826626
13857_left	1.5803	Good	DR0	0.98759	0.0099651	0.00826677
31215_left	1.58031	Good	DR0	0.987579	0.0099766	0.00826589
29507_right	1.58032	Good	DR0	0.98759	0.00996455	0.00826724
13612_left	1.58033	Good	DR0	0.783537	0.211331	0.0158111
2220_right	1.58033	Good	DR0	0.982778	0.013769	0.00919013
32421_right	1.58038	Good	DR0	0.987591	0.00996485	0.0082664
28360_left	1.58052	Good	DR0	0.987591	0.00996485	0.00826638
11312_left	1.58058	Good	DR0	0.98756	0.00998341	0.00827549
31555_right	1.58062	Good	DR0	0.987585	0.00996442	0.00826979
18160_right	1.58062	Good	DR0	0.987508	0.0100107	0.00829565
12150_left	1.58071	Good	DR0	0.98754	0.00999315	0.00830183
15773_left	1.58075	Good	DR0	0.987585	0.00996483	0.00827003
22603_left	1.58084	Good	DR0	0.987591	0.00996488	0.00826638
20301_left	1.58089	Good	DR0	0.987588	0.00996261	0.00826902
18519_left	1.58091	Good	DR0	0.987591	0.00996487	0.00826638
27743_left	1.58096	Good	DR0	0.987591	0.00996475	0.00826653
13442_right	1.581	Good	DR0	0.983385	0.0130775	0.0096906
23706_right	1.58101	Good	DR0	0.987591	0.00996467	0.0082666
16847_left	1.58102	Good	DR0	0.987564	0.00997252	0.00827988
23512_left	1.58102	Good	DR0	0.987591	0.00996452	0.00826682
12542_left	1.58103	Good	DR0	0.987371	0.0101722	0.00820457
94_right	1.58106	Good	DR0	0.785466	0.199634	0.0167386
14988_right	1.58109	Good	DR0	0.987514	0.0100294	0.0082766
12293_left	1.5811	Good	DR0	0.987545	0.0100112	0.00825925
15933_right	1.58111	Good	DR0	0.987357	0.0101159	0.00832194
1546_right	1.58112	Good	DR0	0.986312	0.0109822	0.00853909
23018_right	1.58112	Good	DR0	0.987523	0.0100278	0.0082656
12319_right	1.58114	Good	DR0	0.987591	0.00996485	0.00826638
27170_left	1.58118	Good	DR0	0.987451	0.0100777	0.00828164
28285_right	1.58126	Good	DR0	0.987512	0.0100395	0.00826193
20211_left	1.58133	Good	DR0	0.987581	0.00997228	0.00826832
12030_right	1.5814	Good	DR0	0.987574	0.00997414	0.0082685
22153_right	1.5814	Good	DR0	0.987501	0.010045	0.00826892
13647_right	1.58144	Good	DR0	0.979133	0.00885761	0.013426
19738_right	1.5815	Good	DR0	0.987586	0.00997079	0.00826365
31215_right	1.58151	Good	DR0	0.987585	0.00997161	0.00826529
28706_right	1.58156	Good	DR0	0.987551	0.00996295	0.00828928
22869_right	1.58157	Good	DR0	0.98737	0.0101696	0.00825699
25052_right	1.5816	Good	DR0	0.983634	0.00836843	0.0120264
22049_right	1.58162	Good	DR0	0.986487	0.0110674	0.00788544
20287_right	1.58163	Good	DR0	0.987479	0.0100546	0.00826062
19317_right	1.58166	Good	DR0	0.987588	0.00996419	0.00826811
26373_left	1.58167	Good	DR0	0.987591	0.00996483	0.00826644
13032_right	1.58168	Good	DR0	0.98759	0.00996606	0.00826582
7019_right	1.5817	Good	DR0	0.986988	0.0104766	0.00820377
7252_left	1.58171	Good	DR0	0.482956	0.373979	0.0379526
20509_right	1.58174	Good	DR0	0.983081	0.0133672	0.00977673
16867_left	1.58176	Good	DR0	0.987585	0.00996725	0.00826884
10909_right	1.58177	Good	DR0	0.987434	0.0100413	0.0083453
19833_right	1.5818	Good	DR0	0.987465	0.0100592	0.00831483
44321_right	1.58189	Good	DR0	0.840102	0.139869	0.00765907
18291_left	1.58191	Good	DR0	0.98759	0.00996478	0.00826715
11168_left	1.58192	Good	DR0	0.987591	0.00996481	0.00826645
37902_left	1.58194	Good	DR0	0.943726	0.0409246	0.0115964
15500_left	1.58196	Good	DR0	0.987579	0.0099736	0.0082691
29437_left	1.58196	Good	DR0	0.983868	0.011529	0.0108509
23552_right	1.58202	Good	DR0	0.98734	0.00992701	0.00842226
20731_right	1.58214	Good	DR0	0.978953	0.0174859	0.00893409
7069_left	1.58218	Good	DR0	0.0449382	0.948364	0.0504785
17584_left	1.58223	Good	DR0	0.98759	0.00996467	0.00826675
30707_right	1.58226	Good	DR0	0.809264	0.0073842	0.102039
11088_right	1.58227	Good	DR0	0.987143	0.0103622	0.00828528
31848_left	1.58238	Good	DR0	0.987591	0.00996542	0.00826619
898_right	1.58238	Good	DR0	0.127185	0.868731	0.029457
17174_right	1.58238	Good	DR0	0.0490113	0.941925	0.0494928
15933_left	1.58239	Good	DR0	0.979584	0.0140119	0.0105558
24414_right	1.5824	Good	DR0	0.987591	0.0099651	0.00826638
6783_right	1.58244	Good	DR0	0.0259053	0.284123	0.709673
10557_left	1.58248	Good	DR0	0.987591	0.00996504	0.00826637
31069_right	1.58258	Good	DR0	0.987582	0.00997288	0.00826686
12677_left	1.58259	Good	DR0	0.987575	0.00997648	0.00826982
28166_left	1.5826	Good	DR0	0.913942	0.0146127	0.0421571
32166_right	1.58263	Good	DR0	0.987459	0.0100711	0.00829232
27231_right	1.58265	Good	DR0	0.987553	0.00999036	0.00827171
17587_left	1.5827	Good	DR0	0.984517	0.0114331	0.0098235
9045_left	1.58273	Good	DR0	0.0688071	0.925197	0.0419634
21425_right	1.58274	Good	DR0	0.987586	0.00996236	0.00827083
39884_left	1.58277	Good	DR0	0.161876	0.807862	0.038423
28827_right	1.58288	Good	DR0	0.985312	0.0117077	0.00849311
13315_right	1.58289	Good	DR0	0.986591	0.0106632	0.0085934
30535_right	1.5829	Good	DR0	0.987565	0.00998945	0.00826418
21350_right	1.583	Good	DR0	0.987591	0.00996483	0.00826641
24196_right	1.5831	Good	DR0	0.987589	0.00996325	0.00826841
17547_left	1.58313	Good	DR0	0.987591	0.00996492	0.00826645
11001_left	1.58322	Good	DR0	0.98752	0.0100126	0.0082767
20646_right	1.58329	Good	DR0	0.986769	0.00996643	0.0087228
3442_left	1.58332	Good	DR0	0.119071	0.877057	0.0285135
10114_right	1.58334	Good	DR0	0.986204	0.0112859	0.00792527
504_right	1.58338	Good	DR0	0.172604	0.800441	0.0316602
12776_right	1.58341	Good	DR0	0.987591	0.0099651	0.00826634
22427_right	1.58358	Good	DR0	0.9846	0.012101	0.00949092
29072_left	1.58365	Good	DR0	0.987591	0.00996486	0.00826674
29763_left	1.5837	Good	DR0	0.950861	0.0387145	0.0153631
17795_right	1.58385	Good	DR0	0.985365	0.0118207	0.00803505
26640_right	1.58385	Good	DR0	0.987514	0.0100338	0.00826196
18336_right	1.58388	Good	DR0	0.987591	0.00996484	0.0082664
19390_left	1.58388	Good	DR0	0.987087	0.0103666	0.00836697
20509_left	1.58397	Good	DR0	0.984633	0.0124327	0.00877253
5672_left	1.58401	Good	DR0	0.982726	0.0139161	0.00929976
29329_left	1.58406	Good	DR0	0.98759	0.00996442	0.00826715
24379_right	1.58407	Good	DR0	0.987585	0.00996822	0.00826755
16829_right	1.58408	Good	DR0	0.98759	0.00996422	0.00826707
17212_right	1.58408	Good	DR0	0.0520927	0.940344	0.0479383
27174_left	1.58414	Good	DR0	0.987074	0.0103706	0.0084023
31588_right	1.58415	Good	DR0	0.987559	0.00994472	0.00829032
1382_right	1.58416	Good	DR0	0.120298	0.862615	0.0421351
11481_right	1.58423	Good	DR0	0.987591	0.00996489	0.0082664
6662_right	1.58428	Good	DR0	0.977819	0.0181705	0.00961034
22843_left	1.58428	Good	DR0	0.987588	0.00996697	0.00826659
22292_right	1.58432	Good	DR0	0.987572	0.00996011	0.0082784
27132_left	1.58433	Good	DR0	0.977508	0.019281	0.00826272
12852_right	1.58436	Good	DR0	0.987591	0.00996485	0.00826656
1975_left	1.58438	Good	DR0	0.987591	0.00996494	0.00826637
4107_right	1.58443	Good	DR0	0.975659	0.019321	0.01051
29171_left	1.58443	Good	DR0	0.987591	0.00996492	0.00826637
23441_left	1.58446	Good	DR0	0.981011	0.0141611	0.0115771
11544_right	1.58451	Good	DR0	0.987574	0.00997929	0.00826736
15451_right	1.58453	Good	DR0	0.987516	0.00998772	0.00828777
27231_left	1.58457	Good	DR0	0.98716	0.0103674	0.00823271
13813_left	1.58459	Good	DR0	0.987336	0.0100103	0.00840972
30534_left	1.58461	Good	DR0	0.98759	0.00996427	0.00826713
18623_right	1.58461	Good	DR0	0.987591	0.00996489	0.00826655
2393_left	1.58461	Good	DR0	0.987589	0.00996672	0.00826721
21425_left	1.58462	Good	DR0	0.987591	0.00996479	0.00826694
27536_right	1.58463	Good	DR0	0.96	0.0278133	0.0153439
3874_right	1.58466	Good	DR0	0.0518356	0.939368	0.049225
31374_left	1.58468	Good	DR0	0.987535	0.00997782	0.00829342
25501_right	1.58468	Good	DR0	0.987352	0.0101476	0.00833056
16276_left	1.58469	Good	DR0	0.98759	0.00996602	0.00826639
5429_left	1.58471	Good	DR0	0.800666	0.184126	0.0159569
11084_right	1.58472	Good	DR0	0.987591	0.00996488	0.00826641
28366_right	1.58474	Good	DR0	0.987304	0.0102317	0.00825413
2220_left	1.58475	Good	DR0	0.987549	0.00999361	0.0082745
30670_left	1.58475	Good	DR0	0.986798	0.010687	0.0080844
31518_left	1.5848	Good	DR0	0.987591	0.00996487	0.00826639
10702_left	1.58481	Good	DR0	0.986908	0.0106383	0.00810185
12696_right	1.58481	Good	DR0	0.987591	0.0099648	0.00826657
25627_left	1.58484	Good	DR0	0.987585	0.00996857	0.00826701
24720_right	1.58486	Good	DR0	0.987591	0.00996467	0.0082667
17107_right	1.58488	Good	DR0	0.987591	0.00996476	0.00826653
11867_right	1.5849	Good	DR0	0.987591	0.00996477	0.0082665
5197_right	1.58497	Good	DR0	0.966368	0.0280272	0.0109224
1709_left	1.5851	Good	DR0	0.987591	0.00996443	0.00826684
30477_right	1.58512	Good	DR0	0.987591	0.00996498	0.00826639
8840_right	1.58512	Good	DR0	0.955953	0.0394522	0.00923777
6034_right	1.58521	Good	DR0	0.980096	0.0153087	0.00946405
29237_left	1.58525	Good	DR0	0.987417	0.00987431	0.00842508
26965_right	1.58526	Good	DR0	0.987589	0.00996583	0.0082666
11104_right	1.58527	Good	DR0	0.98759	0.00996601	0.00826623
13723_left	1.58528	Good	DR0	0.987591	0.00996518	0.00826648
11939_left	1.58528	Good	DR0	0.836773	0.140258	0.0208815
2148_left	1.58529	Good	DR0	0.987578	0.00997804	0.00826486
23818_right	1.58537	Good	DR0	0.987591	0.00996477	0.0082665
1924_left	1.58542	Good	DR0	0.987591	0.00996485	0.00826638
23893_left	1.58544	Good	DR0	0.987591	0.009965	0.00826642
9969_left	1.58549	Good	DR0	0.0568409	0.934275	0.0492237
22344_left	1.58567	Good	DR0	0.98734	0.010196	0.00825378
28495_left	1.58568	Good	DR0	0.987591	0.00996486	0.0082664
40430_right	1.58569	Good	DR0	0.0603123	0.904972	0.0687107
27474_left	1.58573	Good	DR0	0.987591	0.00996486	0.00826641
32684_left	1.58576	Good	DR0	0.91847	0.0732479	0.0108717
16211_left	1.58576	Good	DR0	0.987588	0.00996654	0.00826696
23051_left	1.5858	Good	DR0	0.987566	0.0099868	0.00826442
17654_left	1.58584	Good	DR0	0.987588	0.00996746	0.00826596
17109_right	1.58591	Good	DR0	0.943391	0.0513396	0.0102467
18455_right	1.58603	Good	DR0	0.987559	0.00998884	0.00826808
9981_left	1.58605	Good	DR0	0.927452	0.0607795	0.0139886
28140_right	1.58606	Good	DR0	0.945769	0.0471921	0.00757905
5281_left	1.58609	Good	DR0	0.115061	0.859417	0.0518209
33896_left	1.5861	Good	DR0	0.876305	0.0960265	0.015438
24035_right	1.58614	Good	DR0	0.987591	0.00996485	0.00826638
23641_right	1.58616	Good	DR0	0.987588	0.00996889	0.00826405
15833_left	1.58621	Good	DR0	0.987566	0.00998578	0.00827036
20606_right	1.58622	Good	DR0	0.979019	0.0144274	0.0106005
27878_right	1.58623	Good	DR0	0.987586	0.0099696	0.00826545
10590_right	1.58638	Good	DR0	0.987591	0.0099651	0.0082666
13986_left	1.58638	Good	DR0	0.987526	0.010002	0.00827749
27563_left	1.58639	Good	DR0	0.987388	0.00992275	0.00841362
30346_left	1.58649	Good	DR0	0.987591	0.00996465	0.0082666
6633_right	1.58655	Good	DR0	0.0523338	0.939122	0.0491001
12569_left	1.58657	Good	DR0	0.987519	0.0100362	0.00825655
20655_left	1.5866	Good	DR0	0.987522	0.0100037	0.00828797
16404_right	1.58667	Good	DR0	0.987566	0.00999188	0.0082549
5665_left	1.58667	Good	DR0	0.570537	0.307525	0.0342979
12548_right	1.58669	Good	DR0	0.987587	0.00996654	0.00826761
27002_right	1.5867	Good	DR0	0.98701	0.0104836	0.00827222
22153_left	1.58673	Good	DR0	0.987578	0.00997794	0.00826165
3435_right	1.5868	Good	DR0	0.103901	0.893861	0.039071
30548_left	1.58682	Good	DR0	0.987591	0.00996485	0.00826639
17447_right	1.58689	Good	DR0	0.987264	0.0100021	0.00842755
15279_left	1.58697	Good	DR0	0.987585	0.00996089	0.00827091
31107_left	1.58698	Good	DR0	0.987092	0.0104327	0.00816523
24771_right	1.58709	Good	DR0	0.987111	0.0103621	0.00833604
23168_right	1.5871	Good	DR0	0.98759	0.00996498	0.00826691
3215_left	1.58713	Good	DR0	0.987591	0.0099648	0.00826652
16211_right	1.58714	Good	DR0	0.987576	0.00997774	0.0082636
25542_right	1.58715	Good	DR0	0.987547	0.00999566	0.00827868
25305_right	1.58716	Good	DR0	0.987591	0.00996485	0.00826639
4273_right	1.58716	Good	DR0	0.955318	0.0326631	0.0146436
3193_right	1.58717	Good	DR0	0.974768	0.0203759	0.0101842
29820_right	1.58719	Good	DR0	0.986486	0.0110875	0.00791983
23791_right	1.58721	Good	DR0	0.983776	0.0122074	0.0102193
14739_left	1.58723	Good	DR0	0.987591	0.00996485	0.00826639
28685_left	1.58723	Good	DR0	0.987376	0.0101102	0.00833919
42750_right	1.58727	Good	DR0	0.0454463	0.945429	0.0519417
10509_right	1.58732	Good	DR0	0.987591	0.00996481	0.00826643
22412_right	1.58736	Good	DR0	0.964575	0.0210344	0.0156248
36518_right	1.58736	Good	DR0	0.984081	0.0128808	0.00881123
14138_right	1.5874	Good	DR0	0.987569	0.0099557	0.00828169
4131_left	1.5874	Good	DR0	0.0581041	0.932748	0.0470479
22896_left	1.5874	Good	DR0	0.987139	0.0103443	0.00826946
10578_right	1.58745	Good	DR0	0.987586	0.00996601	0.00826896
1195_right	1.58745	Good	DR0	0.987571	0.00995184	0.0082813
1194_right	1.58746	Good	DR0	0.919672	0.0703681	0.0108871
22707_left	1.58749	Good	DR0	0.98759	0.00996484	0.00826692
26363_right	1.58751	Good	DR0	0.987519	0.010032	0.00826005
7658_left	1.58753	Good	DR0	0.0813279	0.898279	0.0540898
2280_right	1.58754	Good	DR0	0.986523	0.0107962	0.00849795
14223_right	1.58758	Good	DR0	0.987591	0.00996527	0.00826638
20818_left	1.58765	Good	DR0	0.987502	0.0100335	0.00826601
26153_right	1.58766	Good	DR0	0.942145	0.0502599	0.0109317
15499_left	1.5877	Good	DR0	0.98759	0.00996638	0.00826615
22603_right	1.58779	Good	DR0	0.987582	0.00996359	0.00827153
4260_right	1.58782	Good	DR0	0.868849	0.108762	0.0148097
28639_left	1.58783	Good	DR0	0.987589	0.00996632	0.00826659
13380_left	1.58784	Good	DR0	0.987591	0.00996474	0.00826667
27563_right	1.58784	Good	DR0	0.98636	0.0110687	0.00824284
25627_right	1.58787	Good	DR0	0.987501	0.0100455	0.00826053
2235_left	1.58792	Good	DR0	0.987573	0.00997952	0.0082689
16739_left	1.58794	Good	DR0	0.987591	0.00996484	0.00826642
20511_left	1.5881	Good	DR0	0.987535	0.0100071	0.00827726
22633_left	1.5881	Good	DR0	0.987591	0.00996484	0.00826644
26276_right	1.58817	Good	DR0	0.987588	0.00996796	0.00826561
5656_right	1.58817	Good	DR0	0.0570021	0.932505	0.0495966
11984_right	1.58821	Good	DR0	0.979599	0.0163637	0.0100594
2852_left	1.58822	Good	DR0	0.987559	0.0099873	0.00827197
14932_left	1.58826	Good	DR0	0.98759	0.00996542	0.00826667
18592_right	1.58829	Good	DR0	0.987591	0.00996542	0.00826633
13483_right	1.58835	Good	DR0	0.987584	0.00996975	0.00826831
27878_left	1.58837	Good	DR0	0.987493	0.0100559	0.00826066
31498_right	1.58843	Good	DR0	0.986897	0.0105327	0.00837678
25386_right	1.58844	Good	DR0	0.987538	0.0099847	0.00829797
31663_left	1.58846	Good	DR0	0.987589	0.00996609	0.00826678
26851_right	1.58855	Good	DR0	0.98759	0.0099646	0.00826749
32431_right	1.58858	Good	DR0	0.985765	0.0116431	0.00807888
10557_right	1.58859	Good	DR0	0.987324	0.0101782	0.0082939
15307_right	1.58861	Good	DR0	0.979834	0.0163573	0.0093869
15785_right	1.58862	Good	DR0	0.987591	0.00996485	0.00826638
23641_left	1.58862	Good	DR0	0.987591	0.00996526	0.00826615
17231_left	1.58866	Good	DR0	0.987591	0.00996539	0.00826618
18356_left	1.58871	Good	DR0	0.987591	0.00996476	0.0082666
30738_left	1.58883	Good	DR0	0.987589	0.00996346	0.00826819
31460_left	1.58883	Good	DR0	0.987591	0.00996506	0.0082665
26472_right	1.58883	Good	DR0	0.986737	0.0103052	0.00863899
32114_right	1.58886	Good	DR0	0.987541	0.00998568	0.00829432
10064_right	1.58887	Good	DR0	0.987541	0.00999366	0.00827541
6002_right	1.58887	Good	DR0	0.252574	0.66593	0.0519947
40999_right	1.58887	Good	DR0	0.977186	0.0192876	0.00872571
8135_left	1.58887	Good	DR0	0.884427	0.110684	0.00808436
27174_right	1.58887	Good	DR0	0.98759	0.0099649	0.00826709
21459_right	1.58888	Good	DR0	0.987591	0.00996484	0.0082664
31555_left	1.58889	Good	DR0	0.98759	0.00996577	0.00826653
13187_right	1.5889	Good	DR0	0.987591	0.00996472	0.00826659
3120_right	1.58895	Good	DR0	0.987591	0.00996486	0.00826639
10460_left	1.58899	Good	DR0	0.985848	0.011347	0.00871476
17795_left	1.58904	Good	DR0	0.987577	0.00997463	0.0082683
15478_right	1.58905	Good	DR0	0.987589	0.00996383	0.00826845
29222_right	1.58907	Good	DR0	0.986692	0.010754	0.00830991
5905_right	1.5891	Good	DR0	0.167488	0.825445	0.0459379
11763_left	1.58922	Good	DR0	0.987591	0.00996485	0.00826638
14772_right	1.58923	Good	DR0	0.987589	0.00996673	0.00826621
15589_left	1.58925	Good	DR0	0.987435	0.0100935	0.00829703
21029_left	1.58928	Good	DR0	0.987566	0.00997772	0.00827444
27523_right	1.58928	Good	DR0	0.987591	0.00996481	0.00826644
12235_left	1.58928	Good	DR0	0.987589	0.00996616	0.00826685
21974_right	1.5893	Good	DR0	0.987535	0.00993334	0.00830683
24382_right	1.58932	Good	DR0	0.987537	0.0100068	0.00827713
17345_left	1.58933	Good	DR0	0.987591	0.00996553	0.00826631
16329_left	1.5894	Good	DR0	0.987564	0.00998171	0.00827252
27568_left	1.58941	Good	DR0	0.939513	0.043976	0.00875717
11168_right	1.58944	Good	DR0	0.987591	0.00996484	0.00826642
15598_left	1.58952	Good	DR0	0.987586	0.00996716	0.00826889
10509_left	1.58952	Good	DR0	0.987591	0.00996457	0.00826682
17267_right	1.58955	Good	DR0	0.987582	0.00996383	0.00827172
20731_left	1.58958	Good	DR0	0.987581	0.00997464	0.00826572
1591_right	1.58967	Good	DR0	0.987591	0.0099649	0.00826663
14123_left	1.58972	Good	DR0	0.987591	0.00996485	0.00826639
27177_left	1.58972	Good	DR0	0.98751	0.010032	0.00827749
18044_left	1.58974	Good	DR0	0.986228	0.0108535	0.0085602
11737_left	1.58977	Good	DR0	0.98759	0.00996557	0.00826654
10528_left	1.5898	Good	DR0	0.987591	0.00996479	0.00826648
20139_right	1.58981	Good	DR0	0.987374	0.0101536	0.00828577
1709_right	1.58983	Good	DR0	0.987591	0.00996489	0.00826641
23512_right	1.58986	Good	DR0	0.987591	0.0099648	0.00826643
22839_right	1.5899	Good	DR0	0.981045	0.0155815	0.00910509
14890_left	1.58991	Good	DR0	0.97209	0.0248942	0.0074514
35963_right	1.58993	Good	DR0	0.375152	0.595422	0.0227605
14644_right	1.58993	Good	DR0	0.98759	0.00996408	0.00826737
18278_left	1.58997	Good	DR0	0.987446	0.0100792	0.00829466
29523_right	1.58998	Good	DR0	0.981086	0.0163829	0.00784356
21499_right	1.59001	Good	DR0	0.98759	0.00996597	0.00826585
32370_right	1.59005	Good	DR0	0.987584	0.00997279	0.00826238
17681_right	1.59005	Good	DR0	0.98759	0.00996595	0.00826627
20564_left	1.59007	Good	DR0	0.928517	0.0606833	0.0135768
27730_left	1.5901	Good	DR0	0.199967	0.777515	0.0297445
20301_right	1.5901	Good	DR0	0.987591	0.00996486	0.00826638
19532_right	1.5901	Good	DR0	0.98753	0.0100195	0.00826348
24540_right	1.5901	Good	DR0	0.987263	0.00976175	0.00851067
2280_left	1.59015	Good	DR0	0.987113	0.0103643	0.00832107
11653_right	1.59015	Good	DR0	0.973125	0.0218125	0.0107413
24540_left	1.59016	Good	DR0	0.987254	0.00973218	0.00852425
25225_right	1.59016	Good	DR0	0.987444	0.0100639	0.00831044
19659_right	1.59026	Good	DR0	0.987582	0.00997282	0.00826659
2661_right	1.59043	Good	DR0	0.987314	0.0102107	0.00827846
10768_right	1.5905	Good	DR0	0.505884	0.481243	0.014448
22025_left	1.59053	Good	DR0	0.987586	0.0099693	0.00826641
14993_right	1.59053	Good	DR0	0.987583	0.00997172	0.00826651
29175_right	1.59055	Good	DR0	0.983434	0.0133611	0.00899861
20755_left	1.59056	Good	DR0	0.987591	0.00996494	0.00826641
14206_left	1.59058	Good	DR0	0.987583	0.00996697	0.00827067
30014_right	1.59062	Good	DR0	0.931893	0.0436312	0.0145268
30657_left	1.59063	Good	DR0	0.987582	0.00997458	0.00826316
8345_right	1.59064	Good	DR0	0.492426	0.463284	0.0338474
32395_right	1.59064	Good	DR0	0.987585	0.00996908	0.00826835
17245_left	1.59066	Good	DR0	0.987294	0.0102248	0.00825493
5774_right	1.59069	Good	DR0	0.860122	0.119819	0.0126209
39631_left	1.59069	Good	DR0	0.12173	0.869941	0.0268906
14525_left	1.59076	Good	DR0	0.286903	0.686372	0.0362644
17288_right	1.59077	Good	DR0	0.987581	0.00997276	0.00826541
15460_left	1.59077	Good	DR0	0.987391	0.0100456	0.00837433
14247_left	1.59082	Good	DR0	0.987591	0.00996487	0.0082664
11210_right	1.59082	Good	DR0	0.987591	0.00996476	0.00826672
27823_left	1.59083	Good	DR0	0.987575	0.00998232	0.00825892
18521_left	1.59083	Good	DR0	0.987584	0.00997159	0.00826389
27740_right	1.59091	Good	DR0	0.987283	0.01024	0.0082688
23818_left	1.59095	Good	DR0	0.987591	0.00996487	0.00826638
30548_right	1.59095	Good	DR0	0.987591	0.00996483	0.00826641
8833_left	1.59097	Good	DR0	0.717745	0.269307	0.0119409
18628_left	1.59102	Good	DR0	0.987591	0.00996494	0.00826636
6500_left	1.59105	Good	DR0	0.0590028	0.93402	0.0454612
31905_right	1.59105	Good	DR0	0.987583	0.00997073	0.00826775
24642_right	1.59105	Good	DR0	0.987541	0.0100112	0.00826211
29916_left	1.59109	Good	DR0	0.987475	0.0100758	0.00825807
20998_left	1.59109	Good	DR0	0.987589	0.00996694	0.00826639
7939_left	1.59111	Good	DR0	0.95225	0.0403488	0.0116009
32151_left	1.59127	Good	DR0	0.951042	0.0397733	0.012573
11939_right	1.59127	Good	DR0	0.986007	0.0112941	0.00848516
30009_left	1.59129	Good	DR0	0.987591	0.0099649	0.00826642
27002_left	1.59134	Good	DR0	0.987591	0.00996503	0.00826643
16002_left	1.5914	Good	DR0	0.439334	0.572848	0.0150812
1603_right	1.59142	Good	DR0	0.972627	0.024169	0.00807286
14070_right	1.59144	Good	DR0	0.987591	0.00996496	0.00826636
2148_right	1.59147	Good	DR0	0.987589	0.00996651	0.00826589
5357_left	1.59149	Good	DR0	0.152249	0.837512	0.0366759
8035_left	1.59152	Good	DR0	0.489773	0.480302	0.0212775
5662_right	1.59153	Good	DR0	0.588181	0.283864	0.0622046
12388_left	1.59154	Good	DR0	0.967825	0.0282919	0.00864895
25512_left	1.59158	Good	DR0	0.985133	0.0127295	0.00720588
18156_left	1.59159	Good	DR0	0.987591	0.00996484	0.0082664
32093_right	1.59164	Good	DR0	0.987583	0.00995947	0.00827245
20783_left	1.59168	Good	DR0	0.987553	0.00997611	0.00828428
23888_right	1.59172	Good	DR0	0.987237	0.0101871	0.00833516
25017_left	1.5918	Good	DR0	0.9858	0.0114535	0.00851995
20640_right	1.59183	Good	DR0	0.98758	0.00997331	0.00826778
7183_left	1.59184	Good	DR0	0.771503	0.204926	0.0119488
26175_right	1.59188	Good	DR0	0.987589	0.0099642	0.00826789
29687_left	1.59191	Good	DR0	0.984969	0.0122258	0.0085024
28309_right	1.59191	Good	DR0	0.981853	0.013591	0.0114733
22620_right	1.59193	Good	DR0	0.76629	0.222312	0.0121504
14686_right	1.59195	Good	DR0	0.944659	0.0281087	0.0130388
13032_left	1.59195	Good	DR0	0.987589	0.00996558	0.00826724
22152_left	1.59195	Good	DR0	0.98759	0.00996595	0.00826678
15589_right	1.59196	Good	DR0	0.973309	0.0241257	0.00804396
2555_right	1.59197	Good	DR0	0.98742	0.010131	0.0082491
25630_left	1.59201	Good	DR0	0.987298	0.00984375	0.00848246
20398_right	1.59202	Good	DR0	0.914685	0.0759125	0.00868487
23869_left	1.59208	Good	DR0	0.987591	0.0099648	0.00826644
15662_left	1.59209	Good	DR0	0.987591	0.00996484	0.00826639
16423_left	1.5921	Good	DR0	0.987591	0.00996485	0.00826638
9323_right	1.59215	Good	DR0	0.983048	0.0141007	0.00808874
42750_left	1.5922	Good	DR0	0.243381	0.728758	0.0280118
12973_left	1.59222	Good	DR0	0.987111	0.01034	0.0083681
13851_right	1.59222	Good	DR0	0.145506	0.868556	0.0315764
26963_left	1.59224	Good	DR0	0.985965	0.0113202	0.00854089
30392_left	1.59226	Good	DR0	0.987591	0.00996485	0.00826638
15294_left	1.59227	Good	DR0	0.98759	0.00996657	0.0082654
42620_right	1.59231	Good	DR0	0.0467974	0.946833	0.0484213
13772_right	1.59232	Good	DR0	0.987591	0.00996492	0.0082664
13461_right	1.59232	Good	DR0	0.98755	0.00996906	0.00829035
25082_left	1.59236	Good	DR0	0.987445	0.0100768	0.00827666
29903_left	1.59238	Good	DR0	0.98758	0.00996958	0.00827125
8785_left	1.59244	Good	DR0	0.144806	0.840028	0.0306466
29403_left	1.59244	Good	DR0	0.98759	0.0099652	0.00826674
34067_left	1.59245	Good	DR0	0.985308	0.0119545	0.00845197
18278_right	1.59248	Good	DR0	0.987485	0.0100514	0.00828158
8019_right	1.59248	Good	DR0	0.372216	0.634016	0.0159108
8720_left	1.59249	Good	DR0	0.284553	0.707523	0.0211631
14464_left	1.59249	Good	DR0	0.539294	0.419939	0.0239721
25226_left	1.59254	Good	DR0	0.98758	0.00995881	0.00827508
15876_left	1.59255	Good	DR0	0.986059	0.0114759	0.00777184
3524_left	1.59256	Good	DR0	0.606227	0.360094	0.0155059
32259_right	1.59259	Good	DR0	0.987538	0.0100152	0.00826274
31663_right	1.59262	Good	DR0	0.987591	0.00996485	0.0082664
19415_left	1.59263	Good	DR0	0.987583	0.00997235	0.00826653
5271_left	1.59264	Good	DR0	0.698328	0.288965	0.00803451
28374_right	1.59268	Good	DR0	0.987583	0.00997152	0.0082673
15191_left	1.59268	Good	DR0	0.985286	0.0121763	0.00777192
28005_right	1.59268	Good	DR0	0.98755	0.00997272	0.00828458
16098_right	1.59269	Good	DR0	0.987589	0.00996598	0.00826719
11256_right	1.59272	Good	DR0	0.987506	0.010052	0.00824528
26285_right	1.59274	Good	DR0	0.987326	0.0102239	0.00823381
30167_left	1.59275	Good	DR0	0.987552	0.00999077	0.00826975
29540_left	1.59278	Good	DR0	0.987345	0.0101957	0.00825463
2878_left	1.59278	Good	DR0	0.987591	0.00996474	0.0082665
24358_right	1.59282	Good	DR0	0.986301	0.0109879	0.00859487
6746_right	1.59282	Good	DR0	0.237731	0.700684	0.058518
3195_left	1.59283	Good	DR0	0.987591	0.00996548	0.00826612
23995_right	1.59286	Good	DR0	0.987588	0.00996784	0.00826587
19153_left	1.59288	Good	DR0	0.987591	0.00996487	0.0082664
2171_right	1.59297	Good	DR0	0.986915	0.0106253	0.00807372
22839_left	1.59303	Good	DR0	0.987589	0.00996326	0.00826816
19297_left	1.5931	Good	DR0	0.98759	0.00996554	0.00826638
25522_left	1.59312	Good	DR0	0.980968	0.0158589	0.008687
12360_right	1.59314	Good	DR0	0.981716	0.0155557	0.00820051
7769_right	1.59314	Good	DR0	0.21023	0.75356	0.029335
31733_left	1.59315	Good	DR0	0.987591	0.0099648	0.00826646
20475_left	1.59316	Good	DR0	0.827267	0.167821	0.0075497
18563_right	1.59319	Good	DR0	0.987591	0.00996475	0.00826657
5839_left	1.59319	Good	DR0	0.0513898	0.941786	0.0479354
5223_right	1.59325	Good	DR0	0.0531943	0.924013	0.061827
1590_right	1.59326	Good	DR0	0.987591	0.00996486	0.00826638
7431_right	1.59328	Good	DR0	0.940003	0.0466257	0.015146
32393_left	1.59328	Good	DR0	0.986167	0.011417	0.00800679
10301_right	1.59329	Good	DR0	0.987417	0.00986255	0.00839311
16829_left	1.59333	Good	DR0	0.987591	0.00996485	0.00826639
9751_right	1.59334	Good	DR0	0.0764944	0.904782	0.0502174
7165_right	1.59334	Good	DR0	0.765834	0.204064	0.0185412
3068_left	1.59339	Good	DR0	0.987582	0.00997201	0.00826779
2477_left	1.59343	Good	DR0	0.987462	0.0101061	0.00819696
10564_left	1.5935	Good	DR0	0.987585	0.00997128	0.0082633
28974_left	1.59355	Good	DR0	0.987591	0.00996486	0.00826641
28026_left	1.59356	Good	DR0	0.987591	0.00996489	0.0082664
11536_right	1.59356	Good	DR0	0.98759	0.0099654	0.00826644
20825_left	1.59357	Good	DR0	0.987591	0.00996464	0.00826673
8300_right	1.59358	Good	DR0	0.906223	0.0878006	0.0108687
18334_left	1.59361	Good	DR0	0.987591	0.00996497	0.00826648
7659_left	1.59361	Good	DR0	0.0444618	0.949254	0.0502374
33151_right	1.5937	Good	DR0	0.482414	0.479687	0.0136427
23678_left	1.5938	Good	DR0	0.987418	0.00996725	0.00838757
13111_right	1.5938	Good	DR0	0.987591	0.0099648	0.00826647
10708_left	1.59381	Good	DR0	0.987209	0.0103243	0.00825012
23708_left	1.59382	Good	DR0	0.987222	0.0103261	0.00820288
26219_left	1.59384	Good	DR0	0.987586	0.00996917	0.00826698
32259_left	1.59385	Good	DR0	0.987333	0.0102467	0.00814091
18251_right	1.59397	Good	DR0	0.98759	0.00996537	0.00826669
30650_right	1.59398	Good	DR0	0.987529	0.0100179	0.00827145
9758_left	1.594	Good	DR0	0.987361	0.0101692	0.00826858
20227_right	1.59412	Good	DR0	0.98759	0.0099649	0.00826677
34927_left	1.59414	Good	DR0	0.112315	0.860655	0.0473583
29900_left	1.59414	Good	DR0	0.987591	0.00996485	0.00826638
30392_right	1.59416	Good	DR0	0.98743	0.0101038	0.00828428
20940_left	1.59416	Good	DR0	0.987567	0.00999256	0.00825167
12475_left	1.59419	Good	DR0	0.98758	0.0099736	0.00826793
6320_left	1.5942	Good	DR0	0.921585	0.0570216	0.0192278
4647_right	1.59422	Good	DR0	0.0551286	0.933501	0.0517624
23255_right	1.59422	Good	DR0	0.984304	0.0124803	0.00903073
28218_right	1.59428	Good	DR0	0.987591	0.00996508	0.00826642
28203_right	1.59429	Good	DR0	0.98724	0.00979875	0.00857374
11358_left	1.59429	Good	DR0	0.98759	0.00996606	0.00826607
24894_right	1.59431	Good	DR0	0.987587	0.00996479	0.00826815
13380_right	1.59431	Good	DR0	0.987591	0.00996495	0.00826642
24026_left	1.59431	Good	DR0	0.987584	0.00995988	0.00827175
28784_right	1.59435	Good	DR0	0.987587	0.00996827	0.00826707
18869_right	1.59439	Good	DR0	0.935745	0.0479724	0.0187229
28062_right	1.59441	Good	DR0	0.987519	0.0100306	0.00826421
22631_left	1.59443	Good	DR0	0.982711	0.0138434	0.00920641
5604_right	1.59447	Good	DR0	0.595715	0.363318	0.0326242
16685_left	1.59448	Good	DR0	0.987515	0.010031	0.00826894
28964_left	1.59448	Good	DR0	0.987587	0.00996464	0.00826856
1315_left	1.5945	Good	DR0	0.987591	0.00996515	0.00826646
19080_left	1.59451	Good	DR0	0.987591	0.00996484	0.0082664
11045_right	1.59459	Good	DR0	0.987512	0.010028	0.00826622
15570_left	1.59463	Good	DR0	0.98759	0.00996544	0.00826646
18164_right	1.59466	Good	DR0	0.987516	0.00990589	0.00832484
31467_right	1.59467	Good	DR0	0.987591	0.00996485	0.00826639
10533_left	1.59468	Good	DR0	0.987587	0.00996805	0.0082663
34025_right	1.59471	Good	DR0	0.0780325	0.888382	0.0613842
17964_left	1.59472	Good	DR0	0.987587	0.00996795	0.00826747
3715_right	1.59475	Good	DR0	0.0504203	0.93884	0.0513473
41153_right	1.59477	Good	DR0	0.316215	0.664617	0.016481
15735_left	1.59478	Good	DR0	0.987591	0.00996491	0.00826638
19738_left	1.59479	Good	DR0	0.98759	0.00996567	0.00826621
2306_left	1.59481	Good	DR0	0.986792	0.0106635	0.00832927
22117_left	1.59481	Good	DR0	0.987147	0.0104058	0.00819941
26577_right	1.59482	Good	DR0	0.987591	0.00996486	0.00826639
15570_right	1.59482	Good	DR0	0.987579	0.0099715	0.00826974
27307_right	1.59482	Good	DR0	0.984196	0.013053	0.00826157
18664_left	1.59483	Good	DR0	0.987537	0.010018	0.00825867
41426_right	1.59484	Good	DR0	0.978364	0.0174118	0.0098569
13893_right	1.59485	Good	DR0	0.98709	0.0103959	0.00831932
26504_left	1.59485	Good	DR0	0.987591	0.00996463	0.00826681
13483_left	1.59487	Good	DR0	0.98759	0.00996545	0.00826673
18932_right	1.59489	Good	DR0	0.987549	0.0100081	0.00824744
24805_left	1.5949	Good	DR0	0.987591	0.00996479	0.00826653
4016_right	1.59492	Good	DR0	0.0957972	0.886654	0.0426352
22344_right	1.59496	Good	DR0	0.987591	0.00996481	0.00826653
17345_right	1.59499	Good	DR0	0.987591	0.0099648	0.00826656
15536_left	1.59504	Good	DR0	0.987511	0.0100309	0.00827407
21715_right	1.59504	Good	DR0	0.987589	0.00996523	0.00826722
18765_left	1.59505	Good	DR0	0.986339	0.00910832	0.00923159
18747_left	1.59507	Good	DR0	0.986868	0.0105695	0.00836961
12569_right	1.59511	Good	DR0	0.987591	0.00996548	0.0082663
13948_right	1.59514	Good	DR0	0.986842	0.0106129	0.00833851
30250_right	1.59516	Good	DR0	0.987562	0.00995432	0.00829083
30009_right	1.59518	Good	DR0	0.987588	0.00996573	0.00826776
416_right	1.59518	Good	DR0	0.338687	0.632601	0.0174489
1091_right	1.59525	Good	DR0	0.987589	0.00996459	0.00826778
20181_left	1.59527	Good	DR0	0.987556	0.00997934	0.00828369
5236_right	1.59528	Good	DR0	0.449039	0.498452	0.0176459
23868_left	1.59528	Good	DR0	0.987564	0.00998717	0.0082632
20329_right	1.59529	Good	DR0	0.987297	0.0102539	0.00823231
16431_right	1.5953	Good	DR0	0.987591	0.00996485	0.00826639
39488_right	1.59535	Good	DR0	0.786608	0.181913	0.0214002
12407_right	1.59537	Good	DR0	0.986979	0.0104563	0.00840514
2476_right	1.59538	Good	DR0	0.987542	0.0100112	0.00826261
13641_right	1.59538	Good	DR0	0.987576	0.00997237	0.00827113
24803_right	1.5954	Good	DR0	0.976784	0.0179977	0.00863154
9983_left	1.59541	Good	DR0	0.931483	0.0574104	0.0120121
29499_left	1.59542	Good	DR0	0.987591	0.00996484	0.00826641
13198_right	1.59545	Good	DR0	0.987587	0.00996636	0.0082678
29731_right	1.59549	Good	DR0	0.987549	0.0099981	0.00826529
30579_left	1.59554	Good	DR0	0.987589	0.00996775	0.00826469
2022_left	1.59554	Good	DR0	0.98759	0.0099651	0.00826655
20899_right	1.59558	Good	DR0	0.987579	0.00996011	0.008277
27132_right	1.59559	Good	DR0	0.985102	0.0120583	0.00854066
132_right	1.5956	Good	DR0	0.987557	0.00998831	0.00827123
18338_left	1.59562	Good	DR0	0.987591	0.00996476	0.00826651
23659_left	1.59562	Good	DR0	0.985833	0.0108594	0.00903207
4817_left	1.59567	Good	DR0	0.121747	0.862869	0.0328622
10084_right	1.59578	Good	DR0	0.862329	0.12343	0.0134566
2559_right	1.59579	Good	DR0	0.98759	0.00996404	0.00826721
23040_right	1.59582	Good	DR0	0.987583	0.00997082	0.00826884
20615_right	1.59585	Good	DR0	0.987452	0.0100926	0.00826561
30252_left	1.59588	Good	DR0	0.987591	0.00996486	0.00826638
31612_left	1.59589	Good	DR0	0.9872	0.0103099	0.00828085
2937_left	1.5959	Good	DR0	0.987322	0.0102281	0.0081721
2958_left	1.59591	Good	DR0	0.987589	0.00996442	0.00826748
25692_left	1.59593	Good	DR0	0.987168	0.0102698	0.00842602
10702_right	1.59593	Good	DR0	0.987568	0.00998609	0.00826596
13920_left	1.59594	Good	DR0	0.987583	0.0099688	0.00827004
29175_left	1.59596	Good	DR0	0.980696	0.014608	0.0104995
21889_right	1.59598	Good	DR0	0.96513	0.0268431	0.0124045
22974_right	1.59601	Good	DR0	0.987342	0.0101037	0.00833228
11104_left	1.59602	Good	DR0	0.987591	0.00996486	0.00826638
42694_right	1.59602	Good	DR0	0.981395	0.0154829	0.00813756
11927_left	1.59602	Good	DR0	0.987469	0.0100717	0.00825934
12548_left	1.59603	Good	DR0	0.987542	0.0100097	0.00826583
27884_right	1.59604	Good	DR0	0.967147	0.0273375	0.0103992
15488_right	1.59606	Good	DR0	0.987591	0.00996506	0.00826637
2476_left	1.59608	Good	DR0	0.987591	0.00996476	0.00826648
11928_left	1.5961	Good	DR0	0.984428	0.0127139	0.00828621
31743_right	1.59612	Good	DR0	0.987587	0.00996857	0.00826703
31665_right	1.59619	Good	DR0	0.921286	0.071134	0.0111465
13412_right	1.59621	Good	DR0	0.98759	0.00996414	0.00826727
14372_left	1.59622	Good	DR0	0.0446337	0.947827	0.0507132
32234_right	1.59626	Good	DR0	0.98745	0.0100889	0.00826135
15488_left	1.59626	Good	DR0	0.987591	0.00996484	0.0082664
26037_left	1.59627	Good	DR0	0.987436	0.00985115	0.0083864
22496_left	1.59632	Good	DR0	0.985282	0.0116711	0.0089117
22620_left	1.59633	Good	DR0	0.982131	0.0135202	0.0102027
2821_right	1.59633	Good	DR0	0.987406	0.0101164	0.00826004
28005_left	1.59635	Good	DR0	0.987586	0.00996614	0.00826812
15827_right	1.59638	Good	DR0	0.987591	0.00996551	0.00826628
41735_left	1.59639	Good	DR0	0.661764	0.27423	0.0187315
13349_right	1.59639	Good	DR0	0.987591	0.00996498	0.00826641
31847_right	1.5964	Good	DR0	0.987574	0.00998218	0.00826294
27884_left	1.59642	Good	DR0	0.96929	0.0254866	0.00994553
18765_right	1.59643	Good	DR0	0.987591	0.00996485	0.00826639
29298_right	1.59644	Good	DR0	0.987569	0.00995325	0.0082865
13111_left	1.59645	Good	DR0	0.987591	0.00996479	0.00826645
13936_right	1.59647	Good	DR0	0.987575	0.00998069	0.0082639
13351_left	1.5965	Good	DR0	0.987591	0.00996486	0.00826638
27392_left	1.5965	Good	DR0	0.98759	0.00996574	0.00826627
13674_left	1.59654	Good	DR0	0.987505	0.0100435	0.00826705
26744_right	1.59655	Good	DR0	0.972516	0.0200782	0.0119528
38669_left	1.59656	Good	DR0	0.553489	0.482673	0.0109344
40503_right	1.59661	Good	DR0	0.045874	0.946442	0.0508933
31895_right	1.59669	Good	DR0	0.987579	0.00996511	0.00827323
10804_left	1.59671	Good	DR0	0.985745	0.0116644	0.00824109
11019_left	1.59672	Good	DR0	0.986555	0.0107716	0.00829903
18781_left	1.59674	Good	DR0	0.987575	0.0099744	0.00827018
19523_left	1.59674	Good	DR0	0.985669	0.011719	0.00830454
15876_right	1.59676	Good	DR0	0.987533	0.0100104	0.00826834
27829_left	1.59676	Good	DR0	0.987591	0.00996477	0.00826647
20682_left	1.59678	Good	DR0	0.98256	0.014453	0.00857766
27621_right	1.5968	Good	DR0	0.987591	0.00996484	0.0082664
23556_right	1.5968	Good	DR0	0.98759	0.00996394	0.00826781
31025_left	1.59681	Good	DR0	0.987591	0.00996529	0.00826654
20287_left	1.59681	Good	DR0	0.987589	0.00996598	0.00826664
23255_left	1.59683	Good	DR0	0.987545	0.00998029	0.00828793
20449_right	1.5969	Good	DR0	0.963726	0.0308263	0.0105701
1648_right	1.5969	Good	DR0	0.98759	0.00996478	0.00826716
31364_left	1.59693	Good	DR0	0.987486	0.0100605	0.00826401
24622_left	1.59694	Good	DR0	0.987588	0.00996747	0.0082666
9352_left	1.59695	Good	DR0	0.342118	0.633788	0.0207382
11692_left	1.59697	Good	DR0	0.987591	0.00996484	0.0082664
2235_right	1.59697	Good	DR0	0.987574	0.00997676	0.00827067
8151_right	1.59697	Good	DR0	0.66379	0.285912	0.0118535
1229_left	1.59698	Good	DR0	0.98759	0.00996542	0.00826689
30344_left	1.59699	Good	DR0	0.987591	0.00996538	0.00826621
20728_left	1.59699	Good	DR0	0.987587	0.00996843	0.00826606
9834_left	1.597	Good	DR0	0.100765	0.865483	0.0557295
3338_right	1.59702	Good	DR0	0.946243	0.0434926	0.0086397
26555_right	1.59712	Good	DR0	0.987591	0.00996483	0.00826641
22114_right	1.59714	Good	DR0	0.971287	0.00816265	0.0241551
31848_right	1.59714	Good	DR0	0.98759	0.00996636	0.00826567
17498_left	1.59715	Good	DR0	0.983849	0.0135499	0.00815308
20818_right	1.59715	Good	DR0	0.987588	0.00996745	0.00826646
24445_right	1.59716	Good	DR0	0.98759	0.00996499	0.00826697
2651_right	1.59722	Good	DR0	0.987591	0.00996481	0.00826645
40380_left	1.59723	Good	DR0	0.0655902	0.919195	0.0520951
27373_right	1.59724	Good	DR0	0.987409	0.0101021	0.00831938
14890_right	1.59729	Good	DR0	0.987511	0.0100456	0.00825214
22106_left	1.59732	Good	DR0	0.987591	0.00996485	0.00826638
10084_left	1.59732	Good	DR0	0.0676705	0.924549	0.0410349
19664_right	1.59733	Good	DR0	0.936084	0.0606158	0.00839974
28528_right	1.59735	Good	DR0	0.987558	0.00998391	0.00827062
22156_left	1.59736	Good	DR0	0.950642	0.0337366	0.0170108
20048_left	1.59736	Good	DR0	0.98755	0.00999563	0.00827341
26162_right	1.59745	Good	DR0	0.943014	0.00833429	0.0326926
17177_right	1.59745	Good	DR0	0.987384	0.0101174	0.00831571
593_left	1.59747	Good	DR0	0.915887	0.0700419	0.012527
24548_left	1.59747	Good	DR0	0.986881	0.0105041	0.00828162
24950_right	1.5975	Good	DR0	0.987591	0.00996474	0.00826653
9215_left	1.59753	Good	DR0	0.359876	0.616826	0.0143176
14136_right	1.59754	Good	DR0	0.987502	0.0100482	0.00826342
23299_left	1.59754	Good	DR0	0.98759	0.00996547	0.00826629
23869_right	1.59754	Good	DR0	0.987585	0.00996931	0.00826778
18356_right	1.59755	Good	DR0	0.98759	0.00996446	0.00826697
26599_left	1.59756	Good	DR0	0.987591	0.00996485	0.00826639
15071_left	1.59756	Good	DR0	0.987588	0.0099676	0.00826664
17237_right	1.59759	Good	DR0	0.987591	0.00996511	0.00826646
846_right	1.59762	Good	DR0	0.0595306	0.926792	0.0506265
28689_right	1.59763	Good	DR0	0.987591	0.00996485	0.00826638
2146_left	1.59764	Good	DR0	0.986852	0.0105849	0.00836636
22292_left	1.59764	Good	DR0	0.987591	0.00996483	0.0082664
22106_right	1.59765	Good	DR0	0.98759	0.00996446	0.0082673
21952_right	1.5977	Good	DR0	0.987591	0.00996485	0.00826638
40591_left	1.59772	Good	DR0	0.867031	0.120282	0.0101289
23328_right	1.59776	Good	DR0	0.987591	0.00996485	0.00826638
25391_right	1.59776	Good	DR0	0.970805	0.0055043	0.021068
17192_left	1.59781	Good	DR0	0.987544	0.0100062	0.00826937
18291_right	1.59781	Good	DR0	0.987396	0.010061	0.00832671
30777_right	1.59782	Good	DR0	0.987588	0.00996757	0.00826589
13895_right	1.59783	Good	DR0	0.98758	0.0099741	0.00826779
24950_left	1.59784	Good	DR0	0.987564	0.00998833	0.0082625
16404_left	1.59785	Good	DR0	0.987591	0.00996498	0.00826636
21494_right	1.59789	Good	DR0	0.987583	0.00997175	0.00826773
14769_left	1.59791	Good	DR0	0.987591	0.00996504	0.00826646
31188_right	1.59793	Good	DR0	0.986789	0.010744	0.00809986
15834_right	1.59794	Good	DR0	0.987591	0.00996496	0.00826642
23086_right	1.59795	Good	DR0	0.98759	0.00996612	0.00826646
25585_right	1.59796	Good	DR0	0.987591	0.00996463	0.00826671
27411_right	1.59798	Good	DR0	0.987589	0.00996458	0.00826743
26030_right	1.59799	Good	DR0	0.987589	0.00996609	0.00826679
21374_left	1.59801	Good	DR0	0.987227	0.00997188	0.00847278
30936_right	1.59802	Good	DR0	0.987568	0.00998164	0.00827145
24664_right	1.59803	Good	DR0	0.985983	0.0111254	0.00872969
132_left	1.59805	Good	DR0	0.984272	0.012152	0.00996317
31802_right	1.59808	Good	DR0	0.987045	0.0104843	0.00813248
41337_left	1.5981	Good	DR0	0.213967	0.755154	0.0329818
1271_right	1.59814	Good	DR0	0.987591	0.00996483	0.0082664
9179_left	1.59815	Good	DR0	0.0595928	0.927713	0.0499992
21913_right	1.59816	Good	DR0	0.987591	0.00996478	0.00826649
27656_right	1.59818	Good	DR0	0.987536	0.0100114	0.00827002
16689_left	1.59819	Good	DR0	0.942372	0.0594597	0.00509033
12772_right	1.5982	Good	DR0	0.987591	0.00996481	0.00826643
37120_left	1.59825	Good	DR0	0.915226	0.0564615	0.0181016
12041_left	1.59825	Good	DR0	0.983647	0.0132317	0.00844419
31161_right	1.59826	Good	DR0	0.987585	0.00996951	0.00826793
27937_left	1.59826	Good	DR0	0.987533	0.00999442	0.00829728
29912_left	1.59828	Good	DR0	0.987591	0.00996483	0.00826641
15996_left	1.59829	Good	DR0	0.987591	0.00996515	0.00826645
8690_left	1.59834	Good	DR0	0.959111	0.0327893	0.0132561
17585_left	1.59834	Good	DR0	0.987429	0.0101155	0.00824094
10089_left	1.59836	Good	DR0	0.987591	0.00996485	0.00826638
856_left	1.59838	Good	DR0	0.0894697	0.895073	0.0443739
22054_right	1.59839	Good	DR0	0.987411	0.0100701	0.00831436
5287_right	1.59839	Good	DR0	0.0416971	0.801057	0.185115
18366_left	1.59841	Good	DR0	0.977539	0.0189615	0.00887562
14113_right	1.59842	Good	DR0	0.987551	0.00997386	0.00828439
6852_right	1.59844	Good	DR0	0.158537	0.824782	0.0481236
28561_left	1.59848	Good	DR0	0.987591	0.00996487	0.00826638
15371_right	1.59851	Good	DR0	0.986716	0.0106169	0.0085872
13565_left	1.59852	Good	DR0	0.987036	0.0104334	0.00835116
24289_left	1.59852	Good	DR0	0.131507	0.864347	0.0240117
22896_right	1.59856	Good	DR0	0.987573	0.00998267	0.00826175
14931_left	1.59857	Good	DR0	0.987589	0.00996384	0.00826782
10383_left	1.59857	Good	DR0	0.987586	0.00996207	0.00826981
12999_left	1.59858	Good	DR0	0.987589	0.00996657	0.00826626
16739_right	1.5986	Good	DR0	0.987591	0.00996494	0.00826637
20606_left	1.5986	Good	DR0	0.98759	0.00996522	0.0082669
13887_right	1.59862	Good	DR0	0.987555	0.00995786	0.00829647
2033_right	1.59863	Good	DR0	0.987588	0.00996776	0.00826627
24414_left	1.59863	Good	DR0	0.987591	0.00996487	0.00826638
26897_left	1.59864	Good	DR0	0.987567	0.00998347	0.00827046
30873_left	1.59869	Good	DR0	0.987591	0.00996487	0.00826637
25898_right	1.59875	Good	DR0	0.987573	0.00998143	0.00826487
39940_right	1.59876	Good	DR0	0.885032	0.0976547	0.0131608
12856_right	1.59876	Good	DR0	0.986362	0.0108091	0.00871211
951_right	1.59877	Good	DR0	0.98619	0.0112577	0.00821162
23071_right	1.59879	Good	DR0	0.987589	0.00996397	0.00826794
19305_left	1.59879	Good	DR0	0.987591	0.00996484	0.0082664
19715_right	1.5988	Good	DR0	0.987591	0.00996484	0.0082664
7551_right	1.59883	Good	DR0	0.16248	0.830577	0.0386577
27615_right	1.59884	Good	DR0	0.987576	0.00997888	0.00826282
15109_right	1.59889	Good	DR0	0.98759	0.00996562	0.00826648
30777_left	1.59889	Good	DR0	0.987591	0.00996491	0.00826644
21622_left	1.59889	Good	DR0	0.986974	0.0105656	0.0081941
18746_right	1.5989	Good	DR0	0.984465	0.0127407	0.00790645
24231_right	1.5989	Good	DR0	0.987591	0.00996487	0.00826639
13895_left	1.59896	Good	DR0	0.987589	0.00996415	0.00826766
2932_right	1.59899	Good	DR0	0.987339	0.0102092	0.00822172
2841_left	1.59905	Good	DR0	0.987403	0.0101213	0.00829345
21048_right	1.59905	Good	DR0	0.987566	0.00997985	0.00827267
28309_left	1.59913	Good	DR0	0.987419	0.0101159	0.00825262
13373_right	1.59914	Good	DR0	0.977705	0.0197399	0.00764235
8690_right	1.59915	Good	DR0	0.893718	0.093093	0.0143304
31259_right	1.59917	Good	DR0	0.987367	0.0100245	0.00839539
35055_left	1.59917	Good	DR0	0.187646	0.782494	0.0312011
28517_left	1.59921	Good	DR0	0.987591	0.00996486	0.00826638
21899_left	1.59927	Good	DR0	0.987349	0.0101665	0.00830205
10330_left	1.59927	Good	DR0	0.987591	0.00996485	0.0082664
21622_right	1.59927	Good	DR0	0.987589	0.00996676	0.00826633
22065_left	1.59929	Good	DR0	0.0521449	0.942076	0.0460551
25521_left	1.59931	Good	DR0	0.987591	0.00996474	0.00826657
40516_right	1.59932	Good	DR0	0.948846	0.0403248	0.0126251
21201_right	1.59932	Good	DR0	0.985858	0.0114347	0.00847665
2867_right	1.59938	Good	DR0	0.987591	0.00996493	0.00826643
17824_left	1.59943	Good	DR0	0.987575	0.00997824	0.00826804
10725_right	1.59943	Good	DR0	0.962577	0.0242573	0.0111655
33128_left	1.59945	Good	DR0	0.830194	0.132342	0.0217185
16269_left	1.59946	Good	DR0	0.987246	0.010257	0.00831276
1195_left	1.5995	Good	DR0	0.98759	0.00996421	0.00826758
10882_right	1.59955	Good	DR0	0.987582	0.00997216	0.00826796
2904_left	1.5996	Good	DR0	0.863919	0.0124668	0.133885
20921_left	1.5996	Good	DR0	0.987591	0.00996487	0.00826638
2175_left	1.59961	Good	DR0	0.961187	0.0333521	0.00957153
10402_right	1.59963	Good	DR0	0.987591	0.00996494	0.00826644
16371_left	1.59963	Good	DR0	0.956888	0.0359255	0.00725799
14381_right	1.59963	Good	DR0	0.987591	0.00996473	0.00826654
11185_left	1.59963	Good	DR0	0.0441956	0.949011	0.0511618
14931_right	1.59964	Good	DR0	0.987548	0.009988	0.00828177
15519_right	1.59966	Good	DR0	0.987472	0.0100788	0.00824597
25414_left	1.59967	Good	DR0	0.987439	0.0101037	0.00826841
41259_left	1.59969	Good	DR0	0.109682	0.883201	0.0294281
2268_right	1.5997	Good	DR0	0.98128	0.0150431	0.00858066
14372_right	1.5997	Good	DR0	0.0529502	0.935682	0.0503919
22438_left	1.59974	Good	DR0	0.985957	0.0113466	0.00850271
25226_right	1.59976	Good	DR0	0.98759	0.00996521	0.00826651
31717_right	1.59976	Good	DR0	0.552347	0.434651	0.0314425
28710_right	1.59978	Good	DR0	0.987589	0.00996634	0.00826656
1918_left	1.5998	Good	DR0	0.987591	0.00996484	0.00826648
23646_right	1.5998	Good	DR0	0.987591	0.00996468	0.00826659
10921_left	1.5998	Good	DR0	0.92154	0.0876351	0.0036233
29912_right	1.5998	Good	DR0	0.987591	0.00996492	0.0082664
31969_right	1.5998	Good	DR0	0.986798	0.0107647	0.00808628
23733_left	1.59981	Good	DR0	0.987521	0.0100074	0.00829006
19910_right	1.59981	Good	DR0	0.98759	0.00996566	0.00826623
2894_right	1.59983	Good	DR0	0.98757	0.00997251	0.00827694
31004_right	1.59983	Good	DR0	0.987591	0.00996471	0.00826665
19315_right	1.59986	Good	DR0	0.983848	0.0130451	0.00886852
16477_left	1.59987	Good	DR0	0.98758	0.00997487	0.00826734
26851_left	1.5999	Good	DR0	0.987591	0.00996482	0.00826647
19772_left	1.5999	Good	DR0	0.986698	0.0101194	0.00875209
18366_right	1.59992	Good	DR0	0.986891	0.0106178	0.00821576
16453_right	1.59998	Good	DR0	0.987588	0.00996336	0.00826843
7916_left	1.59999	Good	DR0	0.244899	0.632637	0.060925
28565_left	1.6	Good	DR0	0.987591	0.00996487	0.00826638
42669_left	1.60001	Good	DR0	0.474963	0.458791	0.0200312
2146_right	1.60001	Good	DR0	0.98485	0.0127521	0.00749716
12921_right	1.60002	Good	DR0	0.987441	0.0101138	0.00821038
13634_right	1.60004	Good	DR0	0.987571	0.00997431	0.00827422
14506_left	1.60005	Good	DR0	0.987589	0.00996664	0.0082663
18272_right	1.60005	Good	DR0	0.987584	0.00997129	0.00826602
24167_right	1.60007	Good	DR0	0.986995	0.0103057	0.00851087
9201_right	1.60007	Good	DR0	0.925553	0.0613992	0.00972668
21200_left	1.60007	Good	DR0	0.977314	0.0190466	0.00908598
36984_left	1.60009	Good	DR0	0.554736	0.445137	0.0149303
3169_right	1.60013	Good	DR0	0.987591	0.00996498	0.00826642
21466_right	1.60014	Good	DR0	0.987591	0.00996476	0.00826654
18288_right	1.60016	Good	DR0	0.987588	0.00996766	0.00826564
1729_right	1.60017	Good	DR0	0.987591	0.00996485	0.00826638
29916_right	1.6002	Good	DR0	0.987543	0.0100076	0.0082681
33403_left	1.60021	Good	DR0	0.778508	0.189289	0.0104711
20936_right	1.60022	Good	DR0	0.983051	0.0136814	0.00897283
20514_left	1.60026	Good	DR0	0.762178	0.230648	0.015241
39128_left	1.60028	Good	DR0	0.295939	0.655347	0.0330005
29091_left	1.60029	Good	DR0	0.987588	0.00996767	0.0082665
18334_right	1.6003	Good	DR0	0.987591	0.00996485	0.00826638
28103_right	1.6003	Good	DR0	0.964563	0.0339252	0.00686796
16333_left	1.60033	Good	DR0	0.987554	0.00999846	0.008266
6070_right	1.60039	Good	DR0	0.385605	0.584807	0.0188695
16017_left	1.60041	Good	DR0	0.987591	0.00996486	0.0082664
30657_right	1.60042	Good	DR0	0.987591	0.00996494	0.00826641
27574_right	1.60044	Good	DR0	0.98607	0.0111423	0.00851987
10425_left	1.60048	Good	DR0	0.987591	0.00996488	0.00826637
26080_right	1.60049	Good	DR0	0.987591	0.00996486	0.00826676
3087_left	1.60052	Good	DR0	0.987591	0.00996483	0.00826642
6491_right	1.60056	Good	DR0	0.838328	0.148606	0.0124267
28531_right	1.60056	Good	DR0	0.965737	0.027678	0.0113997
27131_right	1.60059	Good	DR0	0.98755	0.00999749	0.00827444
30734_left	1.6006	Good	DR0	0.987145	0.00976605	0.00857656
1923_right	1.60062	Good	DR0	0.987591	0.00996522	0.00826644
18097_right	1.60062	Good	DR0	0.987296	0.0102169	0.00827141
8724_right	1.60062	Good	DR0	0.953327	0.0372175	0.00802425
14071_right	1.60065	Good	DR0	0.893704	0.0870091	0.018291
31069_left	1.60065	Good	DR0	0.987591	0.00996481	0.00826644
22385_left	1.60066	Good	DR0	0.987526	0.0100275	0.00826071
32384_left	1.60068	Good	DR0	0.987577	0.00997384	0.00826781
20763_right	1.60069	Good	DR0	0.969261	0.0266681	0.00929827
797_right	1.60071	Good	DR0	0.756879	0.073751	0.0823998
13918_left	1.60072	Good	DR0	0.987589	0.00996651	0.0082663
37786_left	1.60072	Good	DR0	0.922503	0.0697573	0.00736488
16064_right	1.60073	Good	DR0	0.98758	0.00997636	0.0082618
6602_left	1.60076	Good	DR0	0.975233	0.0205016	0.00975273
36109_left	1.6008	Good	DR0	0.859517	0.120984	0.0145275
1923_left	1.60081	Good	DR0	0.987575	0.00997118	0.00826951
23169_right	1.60083	Good	DR0	0.98759	0.00996434	0.00826741
17964_right	1.60083	Good	DR0	0.983985	0.0131986	0.00845998
21048_left	1.60084	Good	DR0	0.987591	0.00996486	0.00826641
20511_right	1.60084	Good	DR0	0.987591	0.0099648	0.00826644
19129_left	1.60085	Good	DR0	0.987587	0.0099685	0.00826606
3046_left	1.60088	Good	DR0	0.950284	0.0408263	0.0122713
27913_left	1.6009	Good	DR0	0.0734457	0.914413	0.0405585
8850_right	1.6009	Good	DR0	0.239159	0.733073	0.0345286
21691_right	1.60093	Good	DR0	0.987591	0.00996444	0.00826683
12365_right	1.60095	Good	DR0	0.987587	0.0099687	0.00826511
31188_left	1.60095	Good	DR0	0.982953	0.0128044	0.00945659
35177_left	1.60097	Good	DR0	0.0548574	0.933743	0.0491374
27520_left	1.60099	Good	DR0	0.98759	0.00996663	0.00826551
15318_right	1.601	Good	DR0	0.987588	0.00996257	0.00826865
23310_left	1.60108	Good	DR0	0.987569	0.0099845	0.00826604
23115_right	1.60108	Good	DR0	0.985866	0.0114474	0.00840666
29882_left	1.60108	Good	DR0	0.986956	0.0105269	0.00830484
26606_right	1.60109	Good	DR0	0.987584	0.00997072	0.0082673
28241_right	1.6011	Good	DR0	0.98759	0.00996564	0.00826629
13887_left	1.60112	Good	DR0	0.987591	0.00996465	0.0082666
1804_left	1.60113	Good	DR0	0.98751	0.010041	0.00825005
13727_right	1.60113	Good	DR0	0.784606	0.0728955	0.0459441
24458_right	1.60116	Good	DR0	0.987573	0.00995432	0.00827934
25465_left	1.60116	Good	DR0	0.748113	0.223326	0.0208425
5669_left	1.60118	Good	DR0	0.961761	0.0367857	0.00671018
10064_left	1.60119	Good	DR0	0.987589	0.00996529	0.00826699
37988_left	1.60119	Good	DR0	0.0868425	0.90393	0.03999
21691_left	1.60121	Good	DR0	0.982773	0.014952	0.00684052
21674_left	1.60123	Good	DR0	0.987178	0.0103225	0.00829161
17120_right	1.60125	Good	DR0	0.987589	0.00996492	0.00826761
22195_right	1.60126	Good	DR0	0.987584	0.00997072	0.00826759
24687_right	1.60126	Good	DR0	0.987569	0.00998416	0.00826704
20193_right	1.60127	Good	DR0	0.98759	0.0099647	0.00826699
17231_right	1.60127	Good	DR0	0.98759	0.00996421	0.00826724
26880_right	1.60127	Good	DR0	0.987575	0.0099762	0.00826885
17756_left	1.60128	Good	DR0	0.987581	0.00996693	0.00827081
20564_right	1.60129	Good	DR0	0.986828	0.0106215	0.00832881
16014_right	1.60129	Good	DR0	0.987329	0.0102077	0.00826302
14636_left	1.6013	Good	DR0	0.382362	0.621175	0.0229522
20810_right	1.60131	Good	DR0	0.987591	0.00996484	0.00826639
27083_right	1.60133	Good	DR0	0.98759	0.00996535	0.00826645
2747_left	1.60134	Good	DR0	0.987591	0.00996493	0.00826638
29665_left	1.60137	Good	DR0	0.987591	0.00996486	0.00826638
16949_right	1.60138	Good	DR0	0.987591	0.00996476	0.0082665
17518_right	1.60139	Good	DR0	0.987591	0.00996489	0.00826645
31029_right	1.60139	Good	DR0	0.98745	0.0100938	0.00826067
1241_right	1.60139	Good	DR0	0.0650275	0.921305	0.0478453
20625_left	1.6014	Good	DR0	0.987591	0.00996477	0.00826662
18338_right	1.6014	Good	DR0	0.987589	0.00996434	0.00826748
19129_right	1.6014	Good	DR0	0.986328	0.0111552	0.00819574
8035_right	1.60141	Good	DR0	0.248693	0.733692	0.0368849
24938_right	1.60142	Good	DR0	0.98494	0.0104937	0.00957913
16981_left	1.60144	Good	DR0	0.987586	0.00996902	0.00826727
12235_right	1.60146	Good	DR0	0.987591	0.00996437	0.00826691
32337_left	1.60148	Good	DR0	0.987591	0.00996513	0.00826646
7621_right	1.60149	Good	DR0	0.61276	0.32657	0.0146217
24220_left	1.60151	Good	DR0	0.987591	0.00996525	0.00826636
26731_right	1.60153	Good	DR0	0.987464	0.0100855	0.00825919
29533_left	1.60156	Good	DR0	0.987588	0.00996799	0.00826654
4131_right	1.60158	Good	DR0	0.251194	0.715937	0.0437609
8867_left	1.60159	Good	DR0	0.0475275	0.945592	0.0495693
31364_right	1.60164	Good	DR0	0.987588	0.00996376	0.00826867
28420_left	1.60166	Good	DR0	0.987535	0.0100124	0.00827447
20869_right	1.60166	Good	DR0	0.98759	0.00996382	0.00826746
28784_left	1.60167	Good	DR0	0.987591	0.00996487	0.00826642
14211_left	1.60167	Good	DR0	0.987538	0.0100138	0.00826429
2394_left	1.60169	Good	DR0	0.987573	0.00996826	0.00827969
30767_right	1.6017	Good	DR0	0.987588	0.00996726	0.00826677
17064_left	1.6017	Good	DR0	0.987589	0.00996417	0.00826759
22186_left	1.60171	Good	DR0	0.987591	0.00996485	0.00826638
27178_left	1.60172	Good	DR0	0.987518	0.0100313	0.0082652
10807_left	1.60173	Good	DR0	0.0576959	0.931348	0.0480675
2759_left	1.60176	Good	DR0	0.987585	0.00996973	0.00826577
31826_right	1.60176	Good	DR0	0.987557	0.00998743	0.00827839
26095_right	1.60184	Good	DR0	0.987337	0.00994403	0.0084617
25082_right	1.60185	Good	DR0	0.987586	0.00996956	0.00826611
12008_right	1.60185	Good	DR0	0.987536	0.00993772	0.00830616
19098_left	1.60186	Good	DR0	0.987591	0.00996511	0.00826647
14120_left	1.60187	Good	DR0	0.984968	0.0122157	0.00819822
20693_right	1.60188	Good	DR0	0.987557	0.00999552	0.00826703
11030_left	1.60188	Good	DR0	0.98731	0.0102369	0.00824156
29653_right	1.60189	Good	DR0	0.98759	0.009965	0.00826692
6055_right	1.6019	Good	DR0	0.054961	0.939706	0.045501
16344_right	1.60193	Good	DR0	0.987588	0.00996466	0.00826797
29756_right	1.60196	Good	DR0	0.987573	0.00996338	0.0082769
35564_left	1.60202	Good	DR0	0.693861	0.279256	0.0136371
27993_left	1.60205	Good	DR0	0.986989	0.00973629	0.00880485
11479_left	1.60205	Good	DR0	0.987583	0.00997248	0.0082637
14571_right	1.60206	Good	DR0	0.987561	0.00997508	0.00827883
6884_right	1.60207	Good	DR0	0.0444375	0.921051	0.07459
1729_left	1.6021	Good	DR0	0.987591	0.00996487	0.00826646
16472_left	1.6021	Good	DR0	0.987591	0.00996499	0.00826672
1129_right	1.60211	Good	DR0	0.987497	0.00993859	0.00832737
2477_right	1.60211	Good	DR0	0.983258	0.0141038	0.0079661
20740_right	1.60218	Good	DR0	0.987588	0.00996236	0.00826888
16034_right	1.60218	Good	DR0	0.987296	0.0102444	0.00821574
31382_left	1.6022	Good	DR0	0.987578	0.00995681	0.00827607
1401_left	1.60222	Good	DR0	0.987591	0.00996498	0.00826631
13674_right	1.60222	Good	DR0	0.986542	0.0107895	0.0085409
25898_left	1.60222	Good	DR0	0.987591	0.009965	0.00826633
31909_left	1.60222	Good	DR0	0.987591	0.00996473	0.00826652
11928_right	1.60222	Good	DR0	0.987587	0.00996919	0.00826486
23550_left	1.60223	Good	DR0	0.972128	0.0218953	0.0120631
40729_right	1.60225	Good	DR0	0.976745	0.0199075	0.00859066
17541_left	1.60227	Good	DR0	0.987591	0.00996497	0.0082664
27741_left	1.60229	Good	DR0	0.987588	0.00996368	0.00826839
16856_right	1.60231	Good	DR0	0.780226	0.238085	0.00776361
18088_right	1.60232	Good	DR0	0.987403	0.0101241	0.00828213
28259_right	1.60236	Good	DR0	0.984377	0.0127827	0.00816401
1957_right	1.60236	Good	DR0	0.987591	0.00996485	0.00826638
24011_left	1.60239	Good	DR0	0.98758	0.00997472	0.00826703
42347_right	1.60241	Good	DR0	0.367652	0.597052	0.0186988
27516_right	1.60242	Good	DR0	0.987457	0.0100717	0.00829324
27908_right	1.60242	Good	DR0	0.943082	0.0560807	0.00754095
20921_right	1.60247	Good	DR0	0.987591	0.00996486	0.00826638
1571_right	1.60247	Good	DR0	0.98759	0.00996424	0.00826706
24805_right	1.60252	Good	DR0	0.987589	0.00996389	0.0082679
14785_right	1.60252	Good	DR0	0.987517	0.0100268	0.00827975
17454_right	1.60254	Good	DR0	0.98759	0.00996466	0.00826696
19885_left	1.60254	Good	DR0	0.987591	0.00996479	0.00826662
15519_left	1.60254	Good	DR0	0.987589	0.00996596	0.00826683
12090_right	1.60255	Good	DR0	0.987591	0.0099649	0.00826653
10721_right	1.60256	Good	DR0	0.98755	0.0100011	0.00826348
19539_left	1.60258	Good	DR0	0.987591	0.00996487	0.00826638
36073_left	1.60258	Good	DR0	0.316254	0.64391	0.0384276
23155_left	1.60264	Good	DR0	0.987591	0.00996476	0.00826648
14220_right	1.60264	Good	DR0	0.986694	0.0107594	0.00831545
26953_left	1.60266	Good	DR0	0.987561	0.00994879	0.00829424
41456_left	1.60267	Good	DR0	0.191663	0.821286	0.0199189
23465_left	1.60269	Good	DR0	0.987583	0.00997121	0.00826802
15303_left	1.60271	Good	DR0	0.887404	0.0963322	0.0138782
27083_left	1.60272	Good	DR0	0.987586	0.00996895	0.00826696
16517_right	1.60272	Good	DR0	0.987135	0.0103371	0.00836199
18623_left	1.60275	Good	DR0	0.987591	0.00996503	0.00826646
24920_left	1.60278	Good	DR0	0.987581	0.00997477	0.00826476
31423_right	1.60279	Good	DR0	0.987587	0.00996719	0.00826827
21328_right	1.6028	Good	DR0	0.98751	0.0100251	0.00828807
2383_right	1.60281	Good	DR0	0.98759	0.00996461	0.00826705
9110_left	1.60282	Good	DR0	0.925319	0.0643304	0.0100765
5829_left	1.60283	Good	DR0	0.984083	0.0130976	0.00832957
1757_right	1.60285	Good	DR0	0.987591	0.0099651	0.00826635
25440_right	1.60287	Good	DR0	0.987587	0.00996711	0.00826786
1510_right	1.60288	Good	DR0	0.987591	0.00996478	0.00826647
19955_right	1.60288	Good	DR0	0.987591	0.00996483	0.00826642
20695_left	1.60289	Good	DR0	0.987591	0.00996485	0.00826638
26504_right	1.60289	Good	DR0	0.98758	0.00997201	0.00826931
20781_right	1.60297	Good	DR0	0.987571	0.00994946	0.00828197
12750_right	1.60298	Good	DR0	0.984436	0.0124906	0.00886894
20625_right	1.60301	Good	DR0	0.987591	0.00996485	0.00826638
4006_right	1.60301	Good	DR0	0.0915511	0.898223	0.0406317
13728_right	1.60302	Good	DR0	0.987581	0.00996566	0.00827245
19952_left	1.60303	Good	DR0	0.946732	0.0465998	0.0104239
2759_right	1.60303	Good	DR0	0.987591	0.00996498	0.00826635
2293_left	1.60303	Good	DR0	0.987591	0.00996485	0.00826638
3111_left	1.60304	Good	DR0	0.98218	0.0158753	0.00683005
33371_left	1.60305	Good	DR0	0.685084	0.214872	0.0320561
37245_left	1.60307	Good	DR0	0.14147	0.838834	0.0413511
23473_right	1.60308	Good	DR0	0.987591	0.00996485	0.00826639
7729_left	1.60309	Good	DR0	0.701229	0.284022	0.0196681
34966_right	1.60311	Good	DR0	0.0786774	0.913557	0.0377384
16158_right	1.60313	Good	DR0	0.98668	0.0106781	0.00846663
23823_left	1.60315	Good	DR0	0.987589	0.00996688	0.00826624
20717_left	1.60317	Good	DR0	0.987367	0.010159	0.00824581
18272_left	1.6032	Good	DR0	0.987456	0.0100794	0.00828418
14657_left	1.60321	Good	DR0	0.234475	0.749638	0.025201
14033_right	1.60324	Good	DR0	0.9862	0.010982	0.00855157
7186_right	1.60326	Good	DR0	0.0642922	0.925092	0.0430536
24347_left	1.60331	Good	DR0	0.986685	0.0106924	0.00843283
16158_left	1.60333	Good	DR0	0.986918	0.0105152	0.00837419
30664_left	1.60334	Good	DR0	0.987579	0.00997593	0.00826623
22475_right	1.60336	Good	DR0	0.9874	0.0100772	0.00832022
18379_right	1.60336	Good	DR0	0.987496	0.010049	0.00826916
12379_right	1.60337	Good	DR0	0.986606	0.0108255	0.00831868
12852_left	1.60337	Good	DR0	0.987591	0.009965	0.00826636
32128_left	1.60337	Good	DR0	0.98759	0.00996484	0.0082669
10765_left	1.60339	Good	DR0	0.987591	0.00996473	0.00826665
11009_right	1.60342	Good	DR0	0.986295	0.0113162	0.00782093
40733_left	1.60343	Good	DR0	0.941456	0.0478749	0.011858
17530_left	1.60345	Good	DR0	0.987591	0.00996518	0.00826641
16719_right	1.60346	Good	DR0	0.987591	0.00996489	0.00826639
31246_left	1.60347	Good	DR0	0.98759	0.00996541	0.00826646
13474_right	1.60348	Good	DR0	0.987591	0.00996485	0.00826638
27328_right	1.60348	Good	DR0	0.987591	0.00996495	0.00826635
24544_left	1.60348	Good	DR0	0.987589	0.0099667	0.00826627
26980_left	1.60352	Good	DR0	0.987411	0.0100329	0.00834364
31259_left	1.60352	Good	DR0	0.987591	0.00996483	0.00826642
18097_left	1.60353	Good	DR0	0.987587	0.00996251	0.00826908
23077_right	1.60355	Good	DR0	0.953973	0.0326456	0.0164751
10795_left	1.60358	Good	DR0	0.987585	0.00996608	0.00826788
2402_left	1.60358	Good	DR0	0.987591	0.00996485	0.00826638
15371_left	1.6036	Good	DR0	0.987067	0.0104122	0.00831502
436_left	1.6036	Good	DR0	0.0434252	0.950008	0.0510881
21946_right	1.6036	Good	DR0	0.987551	0.00999259	0.00828481
24985_left	1.60362	Good	DR0	0.986347	0.0105551	0.00903962
29982_right	1.60365	Good	DR0	0.984161	0.0131621	0.00813264
7069_right	1.60366	Good	DR0	0.681194	0.281822	0.0125647
23437_left	1.60367	Good	DR0	0.98759	0.00996561	0.00826625
39669_left	1.60367	Good	DR0	0.35186	0.610151	0.0286143
1891_right	1.60368	Good	DR0	0.987243	0.0102836	0.00824391
21183_right	1.60368	Good	DR0	0.987569	0.00998372	0.00826829
4944_left	1.60374	Good	DR0	0.96415	0.0301786	0.010482
23401_right	1.60375	Good	DR0	0.987591	0.00996483	0.00826642
15122_left	1.60375	Good	DR0	0.987574	0.00998032	0.00826526
41455_right	1.60377	Good	DR0	0.975158	0.0202914	0.00977832
19746_right	1.6038	Good	DR0	0.987591	0.00996488	0.0082664
319_right	1.60381	Good	DR0	0.974314	0.0201207	0.0113267
1014_left	1.60381	Good	DR0	0.987265	0.0102862	0.00816159
10514_right	1.60381	Good	DR0	0.987591	0.00996488	0.00826639
33167_right	1.60382	Good	DR0	0.915129	0.0698697	0.0146915
26510_right	1.60386	Good	DR0	0.987591	0.00996489	0.00826639
16453_left	1.60389	Good	DR0	0.987591	0.00996483	0.00826642
13532_left	1.6039	Good	DR0	0.944634	0.0433779	0.012882
16014_left	1.60393	Good	DR0	0.987586	0.00996114	0.00827057
10990_right	1.60396	Good	DR0	0.98731	0.0102093	0.00829141
7282_right	1.60401	Good	DR0	0.821669	0.153633	0.0120791
22301_left	1.60402	Good	DR0	0.987567	0.00998816	0.00825892
4346_right	1.60402	Good	DR0	0.938633	0.0541773	0.0113598
26233_right	1.60403	Good	DR0	0.987573	0.00997931	0.00826489
7388_left	1.60405	Good	DR0	0.986884	0.0104482	0.00848648
28985_left	1.60406	Good	DR0	0.987527	0.00997724	0.00829598
25024_left	1.60407	Good	DR0	0.987198	0.0102531	0.00840081
18781_right	1.60408	Good	DR0	0.987591	0.0099649	0.00826638
23878_left	1.60409	Good	DR0	0.987591	0.00996512	0.00826646
21393_left	1.60409	Good	DR0	0.984198	0.0129866	0.00846666
22885_right	1.60411	Good	DR0	0.987534	0.00995334	0.00830308
31743_left	1.60413	Good	DR0	0.987477	0.0100526	0.00829237
30470_left	1.60414	Good	DR0	0.9875	0.010042	0.00827576
11608_right	1.60415	Good	DR0	0.987591	0.00996483	0.00826643
2417_left	1.60417	Good	DR0	0.987584	0.00997093	0.008267
4260_left	1.60418	Good	DR0	0.949706	0.044467	0.0093249
32369_right	1.60424	Good	DR0	0.987575	0.00997642	0.00826612
15842_right	1.60425	Good	DR0	0.987591	0.00996503	0.00826649
20702_right	1.60426	Good	DR0	0.986543	0.0109351	0.00821896
27740_left	1.60426	Good	DR0	0.98759	0.00996587	0.00826623
10442_right	1.60427	Good	DR0	0.987584	0.00996946	0.00826873
16082_left	1.60428	Good	DR0	0.987372	0.0101607	0.00827567
11084_left	1.60428	Good	DR0	0.98759	0.00996466	0.00826703
35177_right	1.60429	Good	DR0	0.380071	0.58553	0.0161009
21576_left	1.6043	Good	DR0	0.987409	0.0101261	0.00827694
11656_right	1.60431	Good	DR0	0.987591	0.0099649	0.00826639
18747_right	1.60432	Good	DR0	0.987577	0.00997766	0.00826648
10765_right	1.60432	Good	DR0	0.987591	0.00996481	0.00826646
27392_right	1.60433	Good	DR0	0.987591	0.00996498	0.00826637
20588_left	1.60433	Good	DR0	0.98759	0.00996529	0.00826679
25738_right	1.60435	Good	DR0	0.987586	0.009961	0.00827038
32659_left	1.60436	Good	DR0	0.449495	0.551353	0.025697
11676_right	1.60436	Good	DR0	0.98759	0.00996554	0.00826684
29630_right	1.60438	Good	DR0	0.987549	0.00997693	0.00828649
20395_right	1.6044	Good	DR0	0.987573	0.00997537	0.00827243
17245_right	1.6044	Good	DR0	0.97697	0.0195277	0.00788349
12883_right	1.60441	Good	DR0	0.963989	0.0255231	0.013984
28626_left	1.60441	Good	DR0	0.987591	0.00996497	0.00826636
12196_left	1.60441	Good	DR0	0.98757	0.00998448	0.0082659
25327_right	1.60442	Good	DR0	0.987591	0.00996483	0.00826641
4875_left	1.60444	Good	DR0	0.0739387	0.921186	0.0415649
23755_right	1.60445	Good	DR0	0.987587	0.0099654	0.00826784
30075_left	1.60447	Good	DR0	0.987588	0.00996664	0.0082668
20135_left	1.6045	Good	DR0	0.98759	0.0099643	0.00826753
1234_left	1.60451	Good	DR0	0.9447	0.0535849	0.0079041
18626_right	1.60452	Good	DR0	0.987575	0.00996801	0.00827271
6425_left	1.60456	Good	DR0	0.767295	0.19406	0.0130156
20978_left	1.60457	Good	DR0	0.987591	0.00996492	0.00826644
12627_left	1.60459	Good	DR0	0.987456	0.00990284	0.0083852
19534_right	1.60459	Good	DR0	0.987589	0.00996692	0.00826652
27574_left	1.60461	Good	DR0	0.985901	0.0114713	0.00827444
24365_right	1.60461	Good	DR0	0.987301	0.0102127	0.00829672
27724_left	1.60462	Good	DR0	0.98759	0.00996557	0.00826652
23416_right	1.60464	Good	DR0	0.975518	0.0201581	0.00963315
12928_right	1.60464	Good	DR0	0.98549	0.0106145	0.00941823
31656_right	1.60464	Good	DR0	0.987517	0.0100278	0.00827288
30947_right	1.60467	Good	DR0	0.984835	0.0121183	0.0086793
16406_right	1.60469	Good	DR0	0.987576	0.00996319	0.00827672
27628_right	1.6047	Good	DR0	0.987173	0.0103098	0.00833372
28432_right	1.60471	Good	DR0	0.986185	0.0112039	0.00836155
12702_left	1.60471	Good	DR0	0.921554	0.0636854	0.0173959
28103_left	1.60472	Good	DR0	0.987496	0.0100571	0.00825022
512_right	1.60472	Good	DR0	0.965611	0.0286961	0.0105826
20225_right	1.60473	Good	DR0	0.987591	0.00996444	0.00826684
7146_right	1.60473	Good	DR0	0.982726	0.0147791	0.00766506
41880_left	1.60474	Good	DR0	0.92776	0.062945	0.0110755
8218_right	1.60475	Good	DR0	0.981117	0.0146906	0.010118
25691_left	1.60478	Good	DR0	0.987556	0.00996164	0.00829328
13349_left	1.6048	Good	DR0	0.987581	0.00997293	0.00826537
23562_right	1.60481	Good	DR0	0.985839	0.00916195	0.00990268
2175_right	1.60482	Good	DR0	0.981633	0.0153592	0.00771523
24188_right	1.60482	Good	DR0	0.987591	0.00996474	0.00826654
27946_right	1.60483	Good	DR0	0.986479	0.011015	0.00822896
41030_right	1.60485	Good	DR0	0.086251	0.90111	0.0395483
18088_left	1.60486	Good	DR0	0.98759	0.0099642	0.00826773
17454_left	1.60487	Good	DR0	0.987586	0.00997008	0.00826552
16431_left	1.60488	Good	DR0	0.987591	0.00996486	0.00826638
16873_left	1.6049	Good	DR0	0.987591	0.00996486	0.00826638
11193_left	1.6049	Good	DR0	0.987479	0.0100464	0.00831543
3140_left	1.6049	Good	DR0	0.987377	0.0101733	0.00824498
32252_right	1.6049	Good	DR0	0.98759	0.00996464	0.0082672
32387_right	1.60491	Good	DR0	0.98759	0.00996389	0.00826735
10490_left	1.60493	Good	DR0	0.987591	0.00996485	0.0082664
15691_left	1.60493	Good	DR0	0.987591	0.00996485	0.00826638
27724_right	1.60493	Good	DR0	0.987591	0.00996522	0.00826661
10899_left	1.60496	Good	DR0	0.987587	0.00996877	0.00826655
20085_left	1.60497	Good	DR0	0.987567	0.00998179	0.00827227
24167_left	1.60498	Good	DR0	0.986339	0.0110132	0.00844128
16477_right	1.60498	Good	DR0	0.984712	0.0120964	0.00907517
12888_right	1.60504	Good	DR0	0.987547	0.00992907	0.00830098
5314_left	1.60507	Good	DR0	0.734343	0.25813	0.0122188
3772_left	1.60508	Good	DR0	0.206717	0.767396	0.0266165
10795_right	1.60511	Good	DR0	0.987583	0.00997124	0.00826736
32185_left	1.60512	Good	DR0	0.985743	0.0114086	0.00865458
20601_right	1.60512	Good	DR0	0.987588	0.00996336	0.00826834
14077_left	1.60514	Good	DR0	0.987591	0.00996481	0.00826643
19658_right	1.60515	Good	DR0	0.987591	0.00996485	0.00826638
6802_left	1.6052	Good	DR0	0.205178	0.791412	0.0250734
10590_left	1.6052	Good	DR0	0.987591	0.00996486	0.00826673
31610_right	1.60523	Good	DR0	0.987556	0.00999255	0.00827107
34264_right	1.60524	Good	DR0	0.089024	0.901617	0.0447125
30947_left	1.60524	Good	DR0	0.98757	0.0099864	0.00825679
4115_right	1.60524	Good	DR0	0.943256	0.0458284	0.0128137
20068_left	1.60525	Good	DR0	0.97292	0.024926	0.00695307
3201_right	1.60529	Good	DR0	0.987588	0.00996768	0.00826692
14966_left	1.60529	Good	DR0	0.987591	0.00996507	0.00826641
6069_right	1.60529	Good	DR0	0.974802	0.0198868	0.0100866
2122_left	1.6053	Good	DR0	0.987589	0.00996561	0.00826691
4340_right	1.60533	Good	DR0	0.966407	0.0294905	0.00868815
24609_left	1.60534	Good	DR0	0.987539	0.00996766	0.00829372
26849_left	1.60534	Good	DR0	0.987591	0.00996486	0.00826638
3538_right	1.60534	Good	DR0	0.567997	0.422966	0.0203811
30963_left	1.60535	Good	DR0	0.0741413	0.9172	0.0395881
28552_right	1.60539	Good	DR0	0.987587	0.00996891	0.00826555
2375_left	1.60539	Good	DR0	0.987591	0.00996493	0.00826634
21692_left	1.6054	Good	DR0	0.977274	0.0183308	0.0087586
23708_right	1.60542	Good	DR0	0.987554	0.00999986	0.00826044
16615_left	1.60544	Good	DR0	0.98759	0.00996582	0.00826637
32103_right	1.60545	Good	DR0	0.987591	0.00996485	0.00826639
18335_right	1.60545	Good	DR0	0.98752	0.0100132	0.00827718
23421_left	1.60547	Good	DR0	0.431235	0.563868	0.0265946
268_right	1.60547	Good	DR0	0.987577	0.00997687	0.00826595
13604_left	1.60548	Good	DR0	0.811137	0.176868	0.0144317
18571_right	1.6055	Good	DR0	0.987591	0.00996498	0.00826636
2932_left	1.60553	Good	DR0	0.987591	0.00996501	0.00826633
2394_right	1.60554	Good	DR0	0.987542	0.0100043	0.00827756
10892_right	1.60555	Good	DR0	0.987527	0.0100284	0.00825842
16669_right	1.60556	Good	DR0	0.987591	0.00996474	0.00826658
8075_left	1.60558	Good	DR0	0.186071	0.756586	0.0416669
23140_left	1.60561	Good	DR0	0.987591	0.00996498	0.00826637
16092_left	1.60561	Good	DR0	0.987582	0.00997434	0.00826392
20065_left	1.60562	Good	DR0	0.985842	0.0116682	0.00808983
22631_right	1.60562	Good	DR0	0.933378	0.0565412	0.0121784
18525_left	1.60567	Good	DR0	0.987591	0.00996489	0.0082664
16269_right	1.60569	Good	DR0	0.987587	0.00996865	0.00826579
24922_left	1.60569	Good	DR0	0.987591	0.00996488	0.0082664
43677_left	1.6057	Good	DR0	0.98666	0.0107951	0.00831486
7406_right	1.60572	Good	DR0	0.926045	0.0663195	0.0101548
14220_left	1.60572	Good	DR0	0.987585	0.00996404	0.00826982
43392_right	1.60572	Good	DR0	0.0726885	0.895824	0.0664741
13258_right	1.60574	Good	DR0	0.987591	0.00996493	0.0082666
28062_left	1.60575	Good	DR0	0.98753	0.0100196	0.00826724
27445_left	1.60575	Good	DR0	0.987591	0.00996486	0.00826638
17069_right	1.60578	Good	DR0	0.987591	0.00996485	0.00826638
23158_left	1.60578	Good	DR0	0.98756	0.00997621	0.00828225
10708_right	1.6058	Good	DR0	0.987586	0.00996964	0.00826646
24071_left	1.60581	Good	DR0	0.98756	0.00999263	0.00826726
9113_right	1.60581	Good	DR0	0.47262	0.500806	0.019575
27899_left	1.60582	Good	DR0	0.987591	0.00996496	0.00826642
16958_right	1.60583	Good	DR0	0.987591	0.00996497	0.00826638
10216_right	1.60588	Good	DR0	0.98759	0.00996425	0.00826705
14853_right	1.60588	Good	DR0	0.987578	0.00996447	0.00827362
27984_right	1.60589	Good	DR0	0.98756	0.00994962	0.00828864
12310_right	1.6059	Good	DR0	0.987591	0.00996493	0.00826647
32416_right	1.60594	Good	DR0	0.987591	0.00996485	0.00826638
41416_left	1.60594	Good	DR0	0.236883	0.752588	0.0394247
20318_left	1.60595	Good	DR0	0.98759	0.00996536	0.00826652
13183_right	1.60598	Good	DR0	0.98529	0.0106493	0.00988833
22369_left	1.606	Good	DR0	0.986597	0.0109836	0.00789616
13855_right	1.606	Good	DR0	0.982587	0.0142037	0.00888705
11214_left	1.60602	Good	DR0	0.987589	0.0099667	0.00826643
19715_left	1.60603	Good	DR0	0.987591	0.00996485	0.00826638
1231_left	1.60604	Good	DR0	0.950941	0.0343381	0.00960581
4817_right	1.60604	Good	DR0	0.0504767	0.941714	0.0487382
30449_right	1.60604	Good	DR0	0.984927	0.0109707	0.0100082
18033_right	1.60605	Good	DR0	0.987591	0.00996539	0.00826625
19885_right	1.60607	Good	DR0	0.987591	0.00996465	0.00826659
28928_left	1.60608	Good	DR0	0.977389	0.0185144	0.00908962
24445_left	1.60609	Good	DR0	0.98759	0.00996596	0.0082665
5103_left	1.60611	Good	DR0	0.920385	0.0712102	0.0118749
42875_right	1.60613	Good	DR0	0.265348	0.705252	0.0457287
30055_right	1.60615	Good	DR0	0.987591	0.00996474	0.00826651
22128_right	1.60616	Good	DR0	0.987102	0.0103713	0.0083557
21274_left	1.60616	Good	DR0	0.987589	0.00996615	0.00826695
41500_right	1.60617	Good	DR0	0.878762	0.091177	0.0179691
29643_left	1.60618	Good	DR0	0.986355	0.0109876	0.00846537
26719_right	1.60618	Good	DR0	0.987591	0.00996502	0.00826633
16363_right	1.60618	Good	DR0	0.986078	0.0111867	0.00859832
15748_right	1.60618	Good	DR0	0.987589	0.00996689	0.00826667
13174_left	1.60619	Good	DR0	0.987591	0.009965	0.00826637
19466_right	1.60619	Good	DR0	0.987574	0.00998264	0.00825887
10774_left	1.6062	Good	DR0	0.987591	0.00996485	0.00826638
21786_left	1.60621	Good	DR0	0.987212	0.0103024	0.00828458
31498_left	1.60622	Good	DR0	0.98759	0.00996551	0.00826636
25934_right	1.60623	Good	DR0	0.98758	0.00996969	0.00827021
7147_right	1.60624	Good	DR0	0.172259	0.832705	0.0331438
11622_left	1.60625	Good	DR0	0.987587	0.00996857	0.00826706
16371_right	1.60627	Good	DR0	0.987591	0.00996485	0.00826638
24609_right	1.60627	Good	DR0	0.987563	0.00994428	0.00828811
1510_left	1.60627	Good	DR0	0.987591	0.00996486	0.0082664
14184_left	1.60628	Good	DR0	0.760477	0.232405	0.00642696
10119_right	1.6063	Good	DR0	0.987591	0.00996482	0.00826644
43743_right	1.60631	Good	DR0	0.954439	0.0401289	0.0101882
25184_right	1.60631	Good	DR0	0.987587	0.00996624	0.00826851
14799_right	1.60632	Good	DR0	0.0440627	0.949688	0.0503886
21495_left	1.60634	Good	DR0	0.98759	0.0099639	0.0082674
31866_left	1.60635	Good	DR0	0.987591	0.00996484	0.0082664
12142_right	1.60635	Good	DR0	0.987591	0.00996485	0.00826639
25550_left	1.60638	Good	DR0	0.953614	0.0319506	0.0161287
20408_right	1.60638	Good	DR0	0.987585	0.00996693	0.00826849
10892_left	1.60642	Good	DR0	0.987591	0.00996485	0.00826638
41639_left	1.60642	Good	DR0	0.578754	0.432281	0.0207339
15771_left	1.60644	Good	DR0	0.987591	0.00996484	0.00826642
33477_right	1.60651	Good	DR0	0.194327	0.791797	0.0292363
16665_right	1.60652	Good	DR0	0.987591	0.00996501	0.00826641
28418_right	1.60652	Good	DR0	0.98759	0.00996619	0.00826608
31725_left	1.60653	Good	DR0	0.987591	0.00996451	0.00826676
29485_left	1.60658	Good	DR0	0.984671	0.012593	0.00841295
29687_right	1.60658	Good	DR0	0.987591	0.00996459	0.00826673
2306_right	1.6066	Good	DR0	0.986866	0.0105784	0.00835792
29489_left	1.60662	Good	DR0	0.987578	0.0099765	0.00826288
41762_left	1.60663	Good	DR0	0.10308	0.888844	0.040482
22030_left	1.60665	Good	DR0	0.987542	0.0100113	0.00826208
23791_left	1.60666	Good	DR0	0.987509	0.010036	0.00827143
7551_left	1.60668	Good	DR0	0.895394	0.0874536	0.0146258
28952_right	1.60668	Good	DR0	0.987571	0.00997321	0.0082749
12803_right	1.60669	Good	DR0	0.987591	0.00996486	0.00826638
41758_right	1.6067	Good	DR0	0.625462	0.363938	0.0116731
31024_right	1.60671	Good	DR0	0.987591	0.00996484	0.00826639
8920_left	1.60672	Good	DR0	0.975921	0.0210387	0.00799028
16276_right	1.60672	Good	DR0	0.98759	0.00996442	0.00826692
27830_left	1.60673	Good	DR0	0.987584	0.00997044	0.00826529
26835_left	1.60675	Good	DR0	0.987534	0.0100123	0.00826509
1780_right	1.60678	Good	DR0	0.987534	0.0100182	0.0082604
18389_left	1.6068	Good	DR0	0.981404	0.0135356	0.0118605
13351_right	1.60681	Good	DR0	0.987591	0.00996479	0.00826648
651_left	1.60682	Good	DR0	0.225232	0.778532	0.0280035
27886_right	1.60682	Good	DR0	0.986111	0.0108683	0.00881765
25386_left	1.60685	Good	DR0	0.987591	0.00996454	0.00826675
16987_left	1.60687	Good	DR0	0.987591	0.00996488	0.00826639
39765_left	1.60687	Good	DR0	0.439163	0.104636	0.257823
17237_left	1.60687	Good	DR0	0.987583	0.00997146	0.00826686
29234_right	1.60688	Good	DR0	0.987586	0.00996663	0.00826856
31909_right	1.60688	Good	DR0	0.987591	0.00996485	0.00826638
19370_right	1.60689	Good	DR0	0.987591	0.00996485	0.00826638
31460_right	1.6069	Good	DR0	0.987591	0.0099649	0.00826644
16204_right	1.6069	Good	DR0	0.987456	0.0100919	0.00826057
24388_left	1.60691	Good	DR0	0.987574	0.00997908	0.00826619
15318_left	1.60693	Good	DR0	0.987591	0.0099649	0.00826639
15201_right	1.60693	Good	DR0	0.987491	0.0100403	0.00827786
14714_right	1.60694	Good	DR0	0.987576	0.00997541	0.00826773
26456_right	1.60698	Good	DR0	0.987591	0.00996485	0.00826639
10656_left	1.60699	Good	DR0	0.27851	0.712932	0.0348936
9637_left	1.60701	Good	DR0	0.0659342	0.926355	0.0472468
25657_right	1.60701	Good	DR0	0.987517	0.0100251	0.00828396
18336_left	1.60702	Good	DR0	0.987591	0.00996484	0.00826641
18690_left	1.60703	Good	DR0	0.987591	0.00996485	0.00826638
11868_left	1.60706	Good	DR0	0.987591	0.00996484	0.00826641
15168_right	1.60709	Good	DR0	0.987591	0.009965	0.00826639
28829_left	1.60709	Good	DR0	0.97364	0.00622189	0.0227441
14603_left	1.60712	Good	DR0	0.987591	0.00996472	0.00826652
18290_right	1.60712	Good	DR0	0.987591	0.00996485	0.00826638
16948_left	1.60713	Good	DR0	0.987591	0.00996518	0.00826636
11751_right	1.60714	Good	DR0	0.987583	0.00997202	0.0082669
7246_right	1.60718	Good	DR0	0.100199	0.872975	0.0571639
11934_left	1.60719	Good	DR0	0.98759	0.00996593	0.00826639
19528_left	1.6072	Good	DR0	0.987591	0.00996486	0.00826638
3137_left	1.60722	Good	DR0	0.987591	0.00996534	0.00826617
18664_right	1.60723	Good	DR0	0.987591	0.00996487	0.00826638
1225_right	1.60723	Good	DR0	0.987586	0.00996848	0.00826683
26508_right	1.60725	Good	DR0	0.987256	0.010211	0.00830585
17518_left	1.60726	Good	DR0	0.987591	0.00996485	0.00826638
43750_right	1.60726	Good	DR0	0.725953	0.252291	0.023094
19634_right	1.60727	Good	DR0	0.987284	0.0101399	0.00840945
27969_right	1.60728	Good	DR0	0.987589	0.00996559	0.00826714
11081_left	1.60728	Good	DR0	0.98756	0.00999411	0.0082644
37121_right	1.6073	Good	DR0	0.611834	0.342679	0.0129397
29007_left	1.60732	Good	DR0	0.983362	0.0137734	0.00832463
20843_left	1.60736	Good	DR0	0.98758	0.00997452	0.00826786
11945_left	1.60738	Good	DR0	0.987589	0.00996694	0.00826644
10804_right	1.60738	Good	DR0	0.987586	0.00996869	0.00826729
32235_right	1.60739	Good	DR0	0.984601	0.0123143	0.0088974
28520_right	1.6074	Good	DR0	0.987587	0.00996804	0.0082673
22780_left	1.6074	Good	DR0	0.987591	0.00996484	0.0082664
7577_right	1.60747	Good	DR0	0.313509	0.629685	0.0359439
2968_right	1.60749	Good	DR0	0.840418	0.130598	0.0128466
20097_right	1.60749	Good	DR0	0.987586	0.00996956	0.00826625
11030_right	1.60751	Good	DR0	0.987588	0.00996771	0.00826606
10382_left	1.60753	Good	DR0	0.987568	0.00999064	0.00825229
21165_right	1.60756	Good	DR0	0.98759	0.00996402	0.00826793
15019_left	1.60756	Good	DR0	0.080272	0.859896	0.0814618
2913_right	1.60757	Good	DR0	0.98759	0.0099664	0.00826629
30610_right	1.60758	Good	DR0	0.966709	0.00588641	0.0292837
16190_right	1.60759	Good	DR0	0.987558	0.010002	0.00824615
30579_right	1.60761	Good	DR0	0.987591	0.00996493	0.00826636
3442_right	1.60763	Good	DR0	0.956787	0.0297545	0.021279
15286_right	1.60764	Good	DR0	0.987578	0.0099759	0.00826711
24189_right	1.60764	Good	DR0	0.943837	0.0440934	0.0141895
20256_left	1.60765	Good	DR0	0.986387	0.0108764	0.00858672
11611_right	1.60766	Good	DR0	0.955511	0.0360309	0.0121237
315_left	1.60766	Good	DR0	0.987591	0.00996468	0.00826656
15737_left	1.60769	Good	DR0	0.987404	0.00995492	0.00839963
14001_left	1.6077	Good	DR0	0.987591	0.00996485	0.00826639
305_right	1.60771	Good	DR0	0.987591	0.00996484	0.0082664
693_right	1.60771	Good	DR0	0.870577	0.115472	0.0146443
10490_right	1.60773	Good	DR0	0.987591	0.00996503	0.00826657
28829_right	1.60776	Good	DR0	0.986942	0.00993556	0.00874518
27829_right	1.60777	Good	DR0	0.987591	0.00996485	0.00826639
16987_right	1.60778	Good	DR0	0.987591	0.00996485	0.0082664
34297_right	1.60779	Good	DR0	0.0692061	0.909505	0.0532504
37623_left	1.60783	Good	DR0	0.986662	0.0108707	0.00818018
6928_right	1.60785	Good	DR0	0.0477928	0.945791	0.0484295
6646_right	1.60788	Good	DR0	0.0445222	0.947233	0.0519976
16017_right	1.6079	Good	DR0	0.98759	0.00996469	0.00826729
11765_right	1.60791	Good	DR0	0.987589	0.00996657	0.00826603
19354_right	1.60791	Good	DR0	0.982213	0.0143499	0.00934366
11358_right	1.60792	Good	DR0	0.987591	0.00996524	0.00826627
34246_left	1.60792	Good	DR0	0.968313	0.0283943	0.00832128
28390_right	1.60793	Good	DR0	0.987591	0.00996483	0.00826642
13809_left	1.60793	Good	DR0	0.987591	0.00996473	0.00826656
20940_right	1.60796	Good	DR0	0.987589	0.00996733	0.00826508
25977_left	1.60799	Good	DR0	0.987489	0.0100502	0.00828418
20744_left	1.608	Good	DR0	0.987591	0.00996487	0.00826638
24395_left	1.608	Good	DR0	0.982938	0.0137427	0.00922042
13057_right	1.60801	Good	DR0	0.98729	0.0102175	0.00829683
28693_left	1.60801	Good	DR0	0.973614	0.0225092	0.00677365
32114_left	1.60802	Good	DR0	0.987591	0.00996488	0.00826663
24514_right	1.60802	Good	DR0	0.987591	0.00996504	0.00826647
31403_left	1.60803	Good	DR0	0.977096	0.0193605	0.0090743
19615_left	1.60803	Good	DR0	0.987591	0.00996463	0.00826668
22117_right	1.60806	Good	DR0	0.987591	0.00996486	0.0082665
19345_right	1.60808	Good	DR0	0.987522	0.010032	0.00825076
23077_left	1.6081	Good	DR0	0.987575	0.00997678	0.00826575
43970_left	1.60814	Good	DR0	0.58509	0.427062	0.0133754
12045_right	1.60816	Good	DR0	0.987591	0.00996514	0.00826653
20615_left	1.60816	Good	DR0	0.987591	0.00996489	0.00826655
36620_right	1.60818	Good	DR0	0.66286	0.312947	0.0201841
6960_right	1.60819	Good	DR0	0.37499	0.632333	0.0194533
3126_right	1.60819	Good	DR0	0.987591	0.00996484	0.00826646
28802_right	1.6082	Good	DR0	0.986882	0.0106508	0.00813548
25657_left	1.60825	Good	DR0	0.987589	0.00996689	0.00826703
22588_right	1.60825	Good	DR0	0.987494	0.00995364	0.00832592
32185_right	1.60825	Good	DR0	0.987536	0.0100155	0.00826188
6297_right	1.60828	Good	DR0	0.91592	0.0771554	0.0088432
25493_right	1.6083	Good	DR0	0.983953	0.0138914	0.00694732
11621_left	1.60831	Good	DR0	0.987591	0.00996514	0.00826653
12142_left	1.60834	Good	DR0	0.987591	0.00996479	0.00826645
11557_right	1.60836	Good	DR0	0.987591	0.00996479	0.00826644
22316_left	1.60837	Good	DR0	0.987589	0.00996371	0.00826807
27693_right	1.60837	Good	DR0	0.987591	0.00996482	0.00826644
22517_left	1.60839	Good	DR0	0.987591	0.00996534	0.00826617
11411_right	1.60839	Good	DR0	0.814462	0.169919	0.0155551
20025_left	1.60842	Good	DR0	0.987591	0.00996482	0.00826643
26346_left	1.60842	Good	DR0	0.987591	0.00996508	0.00826653
4706_left	1.60842	Good	DR0	0.0600489	0.933562	0.0418954
18652_right	1.60843	Good	DR0	0.987591	0.00996485	0.00826639
26229_left	1.60846	Good	DR0	0.987591	0.00996478	0.00826649
39174_right	1.60847	Good	DR0	0.300808	0.673651	0.0191794
21684_left	1.60848	Good	DR0	0.987588	0.00996759	0.00826598
1105_left	1.60848	Good	DR0	0.987591	0.00996485	0.00826639
13531_right	1.6085	Good	DR0	0.985883	0.0114768	0.00829707
38358_left	1.60851	Good	DR0	0.124093	0.859971	0.034892
21638_right	1.60854	Good	DR0	0.986637	0.0108575	0.00824468
3191_right	1.60854	Good	DR0	0.98759	0.00996543	0.00826643
7621_left	1.60857	Good	DR0	0.853877	0.113316	0.0115374
5317_right	1.60858	Good	DR0	0.131529	0.85479	0.0298573
26395_right	1.6086	Good	DR0	0.987564	0.0099842	0.00826771
14803_left	1.6086	Good	DR0	0.987591	0.00996485	0.00826639
1066_right	1.60861	Good	DR0	0.987474	0.0100614	0.0082849
10460_right	1.60862	Good	DR0	0.959292	0.0355911	0.00991884
22158_left	1.60862	Good	DR0	0.987591	0.00996485	0.00826639
3201_left	1.60863	Good	DR0	0.987556	0.00999763	0.00826556
27523_left	1.60863	Good	DR0	0.987591	0.00996485	0.0082664
30200_right	1.60863	Good	DR0	0.987591	0.00996484	0.0082664
18156_right	1.60864	Good	DR0	0.987591	0.00996485	0.00826638
11506_left	1.60867	Good	DR0	0.987591	0.00996475	0.00826669
16482_left	1.60871	Good	DR0	0.987571	0.00997802	0.00826832
31633_right	1.60871	Good	DR0	0.980902	0.0143854	0.00944253
25027_right	1.60871	Good	DR0	0.98756	0.00998206	0.00827656
3014_right	1.60872	Good	DR0	0.0586903	0.931527	0.0464319
26992_left	1.60873	Good	DR0	0.986733	0.0107533	0.00826498
42992_left	1.60873	Good	DR0	0.112921	0.875194	0.034309
22443_right	1.60875	Good	DR0	0.987269	0.00997599	0.00844974
38482_right	1.60875	Good	DR0	0.327443	0.139588	0.382326
20016_right	1.60878	Good	DR0	0.987418	0.0101032	0.00830121
16601_left	1.60881	Good	DR0	0.987417	0.0101324	0.00824144
32183_right	1.60881	Good	DR0	0.987165	0.0103552	0.00825858
19790_left	1.60882	Good	DR0	0.987591	0.00996487	0.00826643
31466_right	1.60883	Good	DR0	0.987584	0.00997035	0.0082675
709_left	1.60888	Good	DR0	0.987295	0.0102647	0.00814941
23929_right	1.60888	Good	DR0	0.987584	0.00997257	0.00826323
21879_right	1.60893	Good	DR0	0.987343	0.0102019	0.00822951
11001_right	1.60894	Good	DR0	0.98758	0.00997193	0.00826775
2335_right	1.60894	Good	DR0	0.987579	0.00995664	0.00827555
31896_right	1.60894	Good	DR0	0.987591	0.00996491	0.00826642
12522_right	1.60895	Good	DR0	0.987568	0.00998537	0.00826659
27717_right	1.60898	Good	DR0	0.98759	0.00996554	0.00826666
2609_right	1.60899	Good	DR0	0.984127	0.0128769	0.00869701
25977_right	1.60899	Good	DR0	0.987591	0.00996485	0.00826638
20805_right	1.609	Good	DR0	0.987591	0.00996479	0.00826644
19119_right	1.609	Good	DR0	0.987591	0.00996478	0.00826664
26744_left	1.60902	Good	DR0	0.986164	0.0111107	0.00849795
16821_left	1.60903	Good	DR0	0.987591	0.00996484	0.0082664
25129_left	1.60906	Good	DR0	0.987591	0.00996487	0.00826638
3435_left	1.60906	Good	DR0	0.182028	0.820701	0.0258078
31457_right	1.60906	Good	DR0	0.982371	0.0144802	0.00883135
12877_left	1.60907	Good	DR0	0.987514	0.0100252	0.00828315
14151_left	1.60907	Good	DR0	0.986232	0.0113346	0.00806581
19567_left	1.60908	Good	DR0	0.987591	0.00996462	0.00826666
30103_right	1.60908	Good	DR0	0.98759	0.00996407	0.0082672
1105_right	1.60909	Good	DR0	0.987589	0.00996293	0.00826845
20695_right	1.60909	Good	DR0	0.987591	0.00996485	0.00826638
29988_right	1.60909	Good	DR0	0.987588	0.00996775	0.0082656
12284_left	1.60913	Good	DR0	0.987591	0.00996481	0.00826647
19898_right	1.60913	Good	DR0	0.98759	0.0099657	0.00826635
3840_right	1.60914	Good	DR0	0.987517	0.0100371	0.0082461
19658_left	1.60915	Good	DR0	0.987591	0.00996485	0.00826639
2542_right	1.60916	Good	DR0	0.987432	0.0101128	0.00826276
1924_right	1.60916	Good	DR0	0.987591	0.00996488	0.00826639
11274_right	1.60916	Good	DR0	0.970378	0.0232571	0.011448
10995_right	1.60916	Good	DR0	0.98759	0.00996618	0.00826651
40416_right	1.60916	Good	DR0	0.0486997	0.943394	0.0503899
25961_left	1.60916	Good	DR0	0.987591	0.00996485	0.00826638
19335_left	1.60917	Good	DR0	0.98758	0.00997508	0.00826576
23678_right	1.60918	Good	DR0	0.987314	0.00991238	0.00843667
17288_left	1.60918	Good	DR0	0.987196	0.0102512	0.00833743
3203_right	1.60919	Good	DR0	0.987591	0.00996486	0.00826638
25684_right	1.60919	Good	DR0	0.987582	0.00997342	0.00826436
14166_right	1.6092	Good	DR0	0.980792	0.0164375	0.00815841
40148_left	1.60921	Good	DR0	0.967254	0.0256643	0.0110373
25924_right	1.60922	Good	DR0	0.987587	0.00996407	0.00826928
27592_right	1.60924	Good	DR0	0.98758	0.00996831	0.00827046
18730_left	1.60924	Good	DR0	0.987591	0.0099647	0.00826682
27855_left	1.60927	Good	DR0	0.987578	0.00996648	0.00827371
28827_left	1.60931	Good	DR0	0.987591	0.0099646	0.00826669
14071_left	1.60931	Good	DR0	0.986502	0.0109136	0.00836846
44250_left	1.60931	Good	DR0	0.973091	0.0227951	0.00905871
28902_left	1.60932	Good	DR0	0.987586	0.00996898	0.00826638
11804_right	1.60933	Good	DR0	0.987591	0.00996484	0.00826639
11635_right	1.60934	Good	DR0	0.987591	0.00996468	0.00826678
28745_right	1.60935	Good	DR0	0.77169	0.215508	0.0124698
13187_left	1.60936	Good	DR0	0.987591	0.00996463	0.00826673
20852_left	1.6094	Good	DR0	0.987569	0.00996718	0.00827611
6229_right	1.60941	Good	DR0	0.177899	0.818581	0.0344553
10329_left	1.60942	Good	DR0	0.987591	0.00996485	0.00826639
26393_left	1.60943	Good	DR0	0.987591	0.00996485	0.00826638
27776_right	1.60945	Good	DR0	0.98759	0.00996642	0.00826636
30344_right	1.60946	Good	DR0	0.987591	0.00996487	0.0082664
21289_left	1.60946	Good	DR0	0.987591	0.0099647	0.00826655
21875_left	1.60946	Good	DR0	0.987591	0.00996484	0.00826643
13911_right	1.60947	Good	DR0	0.98759	0.00996552	0.0082664
35949_left	1.60948	Good	DR0	0.978511	0.0172828	0.00979803
13452_right	1.6095	Good	DR0	0.0765132	0.918513	0.0370278
11566_left	1.60952	Good	DR0	0.98757	0.00998387	0.00826611
23360_right	1.60952	Good	DR0	0.987588	0.00996708	0.00826641
16601_right	1.60958	Good	DR0	0.987591	0.00996485	0.00826639
43293_right	1.60958	Good	DR0	0.985643	0.0115641	0.00822344
15086_right	1.60958	Good	DR0	0.987591	0.00996472	0.00826668
15737_right	1.60959	Good	DR0	0.986384	0.0104774	0.00905466
12196_right	1.6096	Good	DR0	0.987503	0.0100396	0.00827447
40594_right	1.60961	Good	DR0	0.98731	0.0101671	0.0083033
11782_left	1.60962	Good	DR0	0.987591	0.00996474	0.00826655
29900_right	1.60962	Good	DR0	0.987591	0.00996475	0.0082665
2761_right	1.60963	Good	DR0	0.987188	0.0102653	0.00842317
15180_left	1.60964	Good	DR0	0.987591	0.00996485	0.00826638
23487_left	1.60965	Good	DR0	0.987591	0.00996483	0.00826644
17930_right	1.60965	Good	DR0	0.98759	0.00996561	0.00826628
38775_right	1.60966	Good	DR0	0.218373	0.782649	0.0422414
24105_right	1.60967	Good	DR0	0.987355	0.0102058	0.00818964
16960_right	1.60967	Good	DR0	0.986252	0.0111985	0.00826314
1891_left	1.60969	Good	DR0	0.987588	0.00996759	0.00826569
25372_left	1.60971	Good	DR0	0.977749	0.0128198	0.0155727
10981_right	1.60975	Good	DR0	0.987591	0.00996476	0.0082665
38194_right	1.60975	Good	DR0	0.0531593	0.939841	0.0472031
26032_left	1.60975	Good	DR0	0.773193	0.228212	0.0135327
29837_left	1.60977	Good	DR0	0.987097	0.010434	0.00823775
22696_left	1.60978	Good	DR0	0.98759	0.00996483	0.00826696
20639_left	1.6098	Good	DR0	0.987468	0.0100884	0.00824705
23573_left	1.6098	Good	DR0	0.987591	0.00996486	0.00826639
12999_right	1.60981	Good	DR0	0.987378	0.0101603	0.00826072
12522_left	1.60982	Good	DR0	0.987591	0.00996485	0.00826638
29756_left	1.60982	Good	DR0	0.987591	0.00996486	0.0082664
13918_right	1.60983	Good	DR0	0.987585	0.00996913	0.0082666
21413_right	1.60989	Good	DR0	0.98759	0.00996619	0.00826633
17835_left	1.60991	Good	DR0	0.987591	0.00996485	0.00826638
17777_left	1.60992	Good	DR0	0.987591	0.00996485	0.00826639
33766_right	1.60992	Good	DR0	0.0657019	0.798356	0.119918
30936_left	1.60992	Good	DR0	0.987591	0.00996493	0.0082664
31525_left	1.60993	Good	DR0	0.987569	0.00998894	0.00825536
17420_right	1.60994	Good	DR0	0.987591	0.00996485	0.00826638
25344_left	1.60995	Good	DR0	0.987574	0.00998111	0.00826466
17930_left	1.60996	Good	DR0	0.987591	0.00996485	0.00826639
13608_right	1.60999	Good	DR0	0.970336	0.0248381	0.00986263
11501_right	1.61001	Good	DR0	0.987591	0.00996485	0.00826638
29091_right	1.61003	Good	DR0	0.987479	0.0100584	0.00828435
30319_right	1.61004	Good	DR0	0.986224	0.0113241	0.00806574
39194_left	1.61005	Good	DR0	0.521216	0.442717	0.0119036
18006_right	1.61005	Good	DR0	0.987591	0.00996486	0.00826639
28785_left	1.61005	Good	DR0	0.987591	0.00996489	0.00826638
34134_right	1.61005	Good	DR0	0.979425	0.0157005	0.00957751
21505_right	1.61007	Good	DR0	0.987591	0.00996485	0.00826638
29329_right	1.61007	Good	DR0	0.987591	0.00996485	0.00826638
34116_right	1.6101	Good	DR0	0.648796	0.361329	0.0107887
31895_left	1.6101	Good	DR0	0.985796	0.0116774	0.00777866
18111_left	1.61012	Good	DR0	0.987591	0.00996483	0.00826643
26790_right	1.61012	Good	DR0	0.987531	0.0100218	0.0082567
25443_right	1.61014	Good	DR0	0.0679571	0.921068	0.0445207
23589_right	1.61015	Good	DR0	0.987591	0.00996467	0.0082666
10601_right	1.61016	Good	DR0	0.987554	0.00999465	0.0082719
26897_right	1.61016	Good	DR0	0.987307	0.0102129	0.00827287
12821_right	1.61016	Good	DR0	0.98759	0.00996596	0.0082659
22061_left	1.61018	Good	DR0	0.987591	0.00996528	0.00826633
19208_right	1.61018	Good	DR0	0.987591	0.00996454	0.00826679
26599_right	1.61019	Good	DR0	0.987591	0.00996485	0.00826639
15365_left	1.6102	Good	DR0	0.968267	0.0257671	0.011633
1268_left	1.61021	Good	DR0	0.987591	0.00996514	0.00826658
28319_right	1.61021	Good	DR0	0.987591	0.00996487	0.00826638
30217_left	1.61023	Good	DR0	0.987577	0.00997436	0.00826907
11671_left	1.61024	Good	DR0	0.984693	0.0124708	0.00856041
36197_right	1.61024	Good	DR0	0.764735	0.229811	0.00574467
26203_right	1.61026	Good	DR0	0.987591	0.00996486	0.00826638
15784_left	1.61027	Good	DR0	0.98759	0.00996454	0.00826696
7482_right	1.61027	Good	DR0	0.240007	0.713818	0.0372453
28535_left	1.61027	Good	DR0	0.987587	0.00996817	0.0082665
2025_left	1.61029	Good	DR0	0.987591	0.00996482	0.00826643
24_right	1.6103	Good	DR0	0.626493	0.346355	0.0134126
18557_right	1.61032	Good	DR0	0.987587	0.00996293	0.00826935
26080_left	1.61034	Good	DR0	0.987591	0.00996532	0.00826643
12702_right	1.61035	Good	DR0	0.986487	0.0105356	0.00901201
22792_right	1.61035	Good	DR0	0.98759	0.0099654	0.0082671
16253_right	1.61036	Good	DR0	0.987446	0.0100931	0.00826357
11424_right	1.61036	Good	DR0	0.987591	0.0099648	0.00826647
39128_right	1.61039	Good	DR0	0.850611	0.140823	0.00992986
10215_right	1.61039	Good	DR0	0.987591	0.00996482	0.00826643
23868_right	1.6104	Good	DR0	0.987591	0.00996492	0.0082664
23204_right	1.61041	Good	DR0	0.986251	0.0113092	0.00809579
27401_left	1.61041	Good	DR0	0.984182	0.0132008	0.00819669
21328_left	1.61041	Good	DR0	0.969186	0.00554755	0.0218338
15046_right	1.61041	Good	DR0	0.987445	0.0100621	0.00831094
35126_right	1.61044	Good	DR0	0.337846	0.651651	0.0257008
10466_right	1.61045	Good	DR0	0.987587	0.00996682	0.00826741
32400_left	1.61045	Good	DR0	0.974492	0.0244402	0.00535524
22317_right	1.61046	Good	DR0	0.987591	0.0099649	0.0082664
21490_left	1.61046	Good	DR0	0.987581	0.00997535	0.0082619
13890_left	1.61047	Good	DR0	0.987418	0.0100978	0.00831693
31607_left	1.61047	Good	DR0	0.987591	0.00996486	0.0082664
5611_left	1.61048	Good	DR0	0.925878	0.0595991	0.0151292
24001_right	1.61049	Good	DR0	0.98758	0.00997524	0.00826596
20914_left	1.61049	Good	DR0	0.987591	0.00996485	0.00826638
17830_left	1.6105	Good	DR0	0.987591	0.00996487	0.0082664
27787_right	1.61051	Good	DR0	0.987591	0.00996486	0.00826638
13857_right	1.61052	Good	DR0	0.987573	0.00995302	0.0082801
33641_right	1.61052	Good	DR0	0.905545	0.0778813	0.0140801
28902_right	1.61053	Good	DR0	0.98759	0.00996538	0.00826654
16423_right	1.61053	Good	DR0	0.987591	0.00996485	0.00826638
4040_right	1.61053	Good	DR0	0.196641	0.777939	0.0290829
15764_right	1.61055	Good	DR0	0.987591	0.00996497	0.00826637
27717_left	1.61055	Good	DR0	0.987555	0.0100043	0.00824662
24544_right	1.61057	Good	DR0	0.987558	0.0099737	0.00829014
30895_right	1.61058	Good	DR0	0.987576	0.00996028	0.00827688
3751_left	1.61059	Good	DR0	0.0664825	0.926828	0.0388114
25644_right	1.6106	Good	DR0	0.987561	0.00999009	0.00826963
14330_left	1.61062	Good	DR0	0.987547	0.00997516	0.00828976
17224_left	1.61063	Good	DR0	0.987521	0.0100265	0.00827078
11716_right	1.61063	Good	DR0	0.0583717	0.935384	0.0428504
24939_left	1.61065	Good	DR0	0.958302	0.0341143	0.0124817
18821_right	1.61066	Good	DR0	0.987589	0.00996405	0.00826784
29924_right	1.61067	Good	DR0	0.987591	0.0099646	0.00826664
42047_left	1.61069	Good	DR0	0.623678	0.367439	0.0139696
26202_left	1.6107	Good	DR0	0.987591	0.00996524	0.00826636
1004_right	1.6107	Good	DR0	0.987591	0.00996452	0.00826674
28888_right	1.61071	Good	DR0	0.985429	0.00913965	0.00976011
1455_right	1.61075	Good	DR0	0.987527	0.0100018	0.00828316
12607_right	1.61078	Good	DR0	0.987148	0.0100194	0.00851038
40375_left	1.61079	Good	DR0	0.117704	0.847181	0.0369225
182_left	1.61079	Good	DR0	0.979499	0.0179667	0.00767893
13661_left	1.61079	Good	DR0	0.987591	0.00996485	0.00826638
30257_right	1.61082	Good	DR0	0.987589	0.00996515	0.00826706
13314_left	1.61082	Good	DR0	0.987583	0.00997214	0.00826632
21005_left	1.61082	Good	DR0	0.959641	0.0325143	0.0119877
17469_right	1.61083	Good	DR0	0.987534	0.0100208	0.00825388
11978_left	1.61084	Good	DR0	0.987572	0.00997764	0.00827206
16745_right	1.61087	Good	DR0	0.987591	0.00996486	0.00826638
32333_left	1.61087	Good	DR0	0.987591	0.00996475	0.00826656
29940_right	1.61088	Good	DR0	0.987585	0.00997048	0.0082664
[truncated: 13,112 more rows]

## Sheet: EyeQ_test(uncertain labels)
File_name	FD	Quality_label	DR_level	Good	Usable	Reject
28378_left	1.49209	Good	DR0	0.987405	0.0101764	0.00815256
43905_right	1.46072	Good	DR4	0.0224684	0.0838935	0.911196
2426_left	1.47029	Good	DR4	0.247167	0.728483	0.0232055
15243_left	1.47457	Good	DR4	0.046558	0.927281	0.0672827
1852_left	1.52012	Reject	DR0	0.0221444	0.139836	0.866886
14018_left	1.52014	Reject	DR0	0.0246578	0.0446228	0.947943
11442_left	1.52041	Reject	DR0	0.0321141	0.1754	0.802424
9109_left	1.52043	Reject	DR0	0.0239212	0.0635722	0.930409
6462_left	1.52054	Reject	DR0	0.025527	0.114597	0.873229
5591_left	1.5207	Reject	DR0	0.0238788	0.0632411	0.928968
10535_left	1.52072	Reject	DR0	0.0343142	0.156912	0.795344
15344_left	1.52085	Reject	DR0	0.0254579	0.080199	0.909817
742_right	1.52096	Reject	DR0	0.0318616	0.19263	0.815191
6774_left	1.52097	Reject	DR0	0.0286979	0.424546	0.537478
37960_right	1.52111	Reject	DR0	0.0453886	0.944145	0.0535454
1355_left	1.52116	Reject	DR0	0.0253752	0.217119	0.748536
41354_left	1.5212	Reject	DR0	0.0244351	0.494572	0.56392
16951_right	1.52139	Reject	DR0	0.0297526	0.152168	0.867575
13288_right	1.52142	Reject	DR0	0.0350864	0.796036	0.154146
28133_left	1.52143	Reject	DR0	0.0222687	0.0656405	0.929619
22044_left	1.52151	Reject	DR0	0.0253876	0.165585	0.856599
12744_left	1.52153	Reject	DR0	0.0246734	0.039069	0.954246
36355_left	1.52159	Reject	DR0	0.0258939	0.047736	0.943194
18390_left	1.52171	Reject	DR0	0.0228377	0.0575515	0.93751
31960_left	1.52175	Reject	DR0	0.0246804	0.039041	0.95428
6565_left	1.52202	Reject	DR0	0.0247462	0.0389343	0.954196
15466_right	1.52209	Reject	DR0	0.0267025	0.347846	0.617635
37143_left	1.52217	Reject	DR0	0.031857	0.173965	0.79045
25247_left	1.52231	Reject	DR0	0.0147872	0.626717	0.518851
9095_left	1.52243	Reject	DR0	0.0246626	0.0389594	0.954377
3990_right	1.52244	Reject	DR0	0.0247707	0.0413762	0.951685
2943_left	1.5225	Reject	DR0	0.0246933	0.0389617	0.954317
8801_right	1.52254	Reject	DR0	0.0287974	0.213869	0.761006
17652_left	1.52254	Reject	DR0	0.0236645	0.0484091	0.945401
24226_right	1.52285	Reject	DR0	0.0246621	0.0389372	0.954397
36004_left	1.5229	Reject	DR0	0.0219642	0.0929458	0.903586
4639_left	1.52296	Reject	DR0	0.987499	0.0099223	0.00833651
35023_left	1.52303	Reject	DR0	0.0243671	0.0436835	0.950331
3105_left	1.52313	Reject	DR0	0.0297306	0.833349	0.187235
3869_right	1.52331	Reject	DR0	0.025559	0.0785223	0.926014
39849_left	1.52336	Reject	DR0	0.0257259	0.0436171	0.948345
37091_left	1.52369	Reject	DR0	0.0259551	0.412866	0.557715
16175_left	1.52369	Reject	DR0	0.0247651	0.0390912	0.954059
40360_left	1.52379	Reject	DR0	0.0240839	0.0535543	0.939219
10453_left	1.52396	Reject	DR0	0.0246423	0.0407205	0.952493
24324_left	1.52427	Reject	DR0	0.0241516	0.0429563	0.950583
9314_left	1.52429	Reject	DR0	0.0230103	0.0564028	0.93698
42610_left	1.52433	Reject	DR0	0.0379815	0.69654	0.223979
22728_right	1.52433	Reject	DR0	0.0251489	0.0388793	0.95354
40709_left	1.52441	Reject	DR0	0.040289	0.858164	0.121907
31548_left	1.52447	Reject	DR0	0.0246086	0.0401606	0.953085
10365_left	1.5246	Reject	DR0	0.0251423	0.0389496	0.953138
1583_left	1.5246	Reject	DR0	0.0240207	0.0492371	0.945947
36944_right	1.52485	Reject	DR0	0.0249749	0.0461455	0.946179
35384_right	1.52485	Reject	DR0	0.0240779	0.0628299	0.929135
27978_right	1.52497	Reject	DR0	0.0247079	0.0390461	0.95423
40702_right	1.52508	Reject	DR0	0.025196	0.142153	0.841997
9136_left	1.52546	Reject	DR0	0.0246598	0.0393296	0.953926
33614_left	1.52556	Reject	DR0	0.0272614	0.222397	0.735605
41003_left	1.52557	Reject	DR0	0.030686	0.442165	0.581842
28013_left	1.52573	Reject	DR0	0.0248646	0.0399366	0.953138
24929_right	1.52589	Reject	DR0	0.0250561	0.044814	0.947746
15260_left	1.52599	Reject	DR0	0.0288037	0.705137	0.355354
14869_left	1.52665	Reject	DR0	0.0246614	0.0421988	0.950744
1009_left	1.52678	Reject	DR0	0.0289799	0.392103	0.531097
43889_left	1.52678	Reject	DR0	0.0412872	0.877361	0.102058
9969_right	1.52702	Reject	DR0	0.0233382	0.722112	0.29338
25639_left	1.52718	Reject	DR0	0.0251016	0.0390757	0.953366
2625_right	1.5272	Reject	DR0	0.0254117	0.0470784	0.94417
25677_right	1.52726	Reject	DR0	0.0247307	0.0428323	0.949952
10450_right	1.5273	Reject	DR0	0.0277117	0.363917	0.694769
38087_left	1.52733	Reject	DR0	0.0246779	0.0390494	0.954264
18771_left	1.52756	Reject	DR0	0.0276782	0.139151	0.841356
27247_left	1.52769	Reject	DR0	0.0281773	0.0531272	0.936485
36193_left	1.52778	Reject	DR0	0.02477	0.0388449	0.954259
16860_left	1.52787	Reject	DR0	0.0256192	0.0548496	0.936026
38659_right	1.52802	Reject	DR0	0.0257505	0.219788	0.763347
5629_left	1.52803	Reject	DR0	0.0190579	0.124624	0.884992
2580_right	1.52807	Reject	DR0	0.0246657	0.039197	0.95409
14197_left	1.52812	Reject	DR0	0.025779	0.0397776	0.951686
19118_left	1.52821	Reject	DR0	0.0247281	0.0391036	0.954124
41978_right	1.52832	Reject	DR0	0.0228894	0.240004	0.801394
21877_left	1.52853	Reject	DR0	0.024634	0.0438734	0.94939
33670_right	1.52866	Reject	DR0	0.0257928	0.513376	0.524939
25883_right	1.52874	Reject	DR0	0.0245164	0.0400936	0.953292
4235_left	1.52884	Reject	DR0	0.024567	0.317827	0.648043
35546_left	1.52887	Reject	DR0	0.0310325	0.233983	0.749426
38543_left	1.52915	Reject	DR0	0.0246994	0.0389091	0.954345
19079_left	1.52918	Reject	DR0	0.0246892	0.038974	0.954282
36790_left	1.52935	Reject	DR0	0.024425	0.0481887	0.947137
5912_left	1.52942	Reject	DR0	0.0261559	0.0388177	0.951262
41750_left	1.52946	Reject	DR0	0.0408548	0.0296195	0.934962
591_right	1.52954	Reject	DR0	0.0243131	0.102214	0.909246
10052_right	1.52975	Reject	DR0	0.0246341	0.0537759	0.938985
21271_right	1.53008	Reject	DR0	0.0249818	0.111069	0.875638
37075_right	1.53021	Reject	DR0	0.12355	0.0349318	0.704014
4991_left	1.53028	Reject	DR0	0.0318882	0.252737	0.721983
33298_left	1.53043	Reject	DR0	0.0294841	0.813901	0.220175
18511_right	1.53072	Reject	DR0	0.0298872	0.712598	0.316326
31747_left	1.5308	Reject	DR0	0.0259282	0.543608	0.44163
3728_left	1.53083	Reject	DR0	0.0258141	0.0467033	0.945267
26345_right	1.53105	Reject	DR0	0.0248212	0.0392492	0.9536
10973_right	1.53112	Reject	DR0	0.0355228	0.749861	0.188117
32107_left	1.53123	Reject	DR0	0.0253596	0.0711856	0.918739
25215_right	1.53133	Reject	DR0	0.0259712	0.22808	0.754339
29800_left	1.53138	Reject	DR0	0.0253056	0.0654525	0.925628
38387_right	1.5315	Reject	DR0	0.0420565	0.868188	0.0988582
34487_right	1.53177	Reject	DR0	0.0255864	0.0381899	0.953197
16484_right	1.5319	Reject	DR0	0.0245011	0.0447856	0.947755
6064_left	1.53192	Reject	DR0	0.0275868	0.756098	0.263617
20908_left	1.53198	Reject	DR0	0.0254934	0.0395359	0.951963
28501_right	1.532	Reject	DR0	0.0355778	0.629863	0.29864
43015_left	1.53201	Reject	DR0	0.0383244	0.628763	0.353799
43019_left	1.5321	Reject	DR0	0.0247058	0.0408152	0.952387
33505_right	1.53227	Reject	DR0	0.0231426	0.157371	0.872974
42421_left	1.53228	Reject	DR0	0.0246772	0.0391307	0.954159
25397_right	1.5324	Reject	DR0	0.0251193	0.0531062	0.942542
26831_right	1.53244	Reject	DR0	0.0257025	0.0387586	0.951597
6492_right	1.53256	Reject	DR0	0.0308639	0.111903	0.875482
34738_left	1.53274	Reject	DR0	0.0257828	0.0421416	0.947684
31416_left	1.53279	Reject	DR0	0.0555324	0.910267	0.0651044
34360_left	1.53307	Reject	DR0	0.0241173	0.437389	0.528753
40209_left	1.53314	Reject	DR0	0.0320388	0.119691	0.853906
37001_right	1.53314	Reject	DR0	0.0455659	0.74595	0.179387
34725_left	1.53344	Reject	DR0	0.0249343	0.039325	0.953296
4243_left	1.53355	Reject	DR0	0.0332118	0.674954	0.254753
12891_right	1.53358	Reject	DR0	0.0244856	0.061764	0.936381
32084_left	1.53379	Reject	DR0	0.042803	0.710502	0.199108
24377_right	1.53397	Reject	DR0	0.169167	0.725964	0.0385634
39339_right	1.53409	Reject	DR0	0.0293302	0.491635	0.503933
26783_right	1.53415	Reject	DR0	0.0246795	0.0389155	0.954383
13439_left	1.53435	Reject	DR0	0.022986	0.0741437	0.920033
5966_right	1.53469	Reject	DR0	0.0246186	0.0394244	0.953841
16186_left	1.53504	Reject	DR0	0.0276399	0.301887	0.701923
36925_left	1.53527	Reject	DR0	0.0440445	0.878164	0.102671
24506_left	1.53528	Reject	DR0	0.0246347	0.0392521	0.954095
9685_left	1.53533	Reject	DR0	0.0255771	0.0416973	0.950096
30289_right	1.53546	Reject	DR0	0.0246905	0.0391172	0.954097
21694_right	1.53566	Reject	DR0	0.0348965	0.727815	0.208679
17726_left	1.5357	Reject	DR0	0.0246785	0.038913	0.954376
21395_left	1.53577	Reject	DR0	0.0250499	0.0458266	0.946598
37348_right	1.53586	Reject	DR0	0.0270671	0.26643	0.678789
35346_right	1.53623	Reject	DR0	0.0306944	0.111807	0.862551
10381_right	1.53624	Reject	DR0	0.0262534	0.102045	0.88664
15198_left	1.53625	Reject	DR0	0.0253114	0.0551523	0.936487
5765_left	1.53626	Reject	DR0	0.0231924	0.231668	0.742478
39745_right	1.53631	Reject	DR0	0.0248409	0.0402112	0.952407
22591_left	1.53641	Reject	DR0	0.0249094	0.0387841	0.954031
9520_right	1.53652	Reject	DR0	0.0285581	0.12771	0.868575
37249_right	1.53653	Reject	DR0	0.0312356	0.877215	0.137899
42328_right	1.53688	Reject	DR0	0.025886	0.112199	0.878185
11972_left	1.53696	Reject	DR0	0.0247294	0.0390026	0.954203
38538_left	1.53702	Reject	DR0	0.0279307	0.156751	0.811851
22085_right	1.53719	Reject	DR0	0.0247001	0.03998	0.95319
38070_right	1.53736	Reject	DR0	0.0273293	0.0607103	0.929246
37607_left	1.53741	Reject	DR0	0.025071	0.228383	0.747256
3158_right	1.53755	Reject	DR0	0.0258062	0.0399047	0.950988
32163_left	1.53769	Reject	DR0	0.024671	0.0401238	0.953208
826_right	1.53779	Reject	DR0	0.0247229	0.0403102	0.95314
13340_left	1.53799	Reject	DR0	0.021772	0.444837	0.593712
5050_right	1.53799	Reject	DR0	0.0250492	0.0385727	0.953861
37952_left	1.53806	Reject	DR0	0.0285814	0.151467	0.817577
34903_right	1.5382	Reject	DR0	0.0247285	0.0403105	0.952839
17797_left	1.5382	Reject	DR0	0.0217333	0.382249	0.68426
4213_right	1.53828	Reject	DR0	0.0282865	0.167375	0.798751
17094_left	1.53831	Reject	DR0	0.0246873	0.0392043	0.954087
38453_right	1.53869	Reject	DR0	0.0310504	0.691366	0.256263
42110_left	1.53889	Reject	DR0	0.850686	0.00219545	0.145343
1484_left	1.5389	Reject	DR0	0.0492101	0.593822	0.364279
37998_right	1.53895	Reject	DR0	0.0324426	0.67072	0.344519
3729_left	1.53913	Reject	DR0	0.0285058	0.162445	0.822112
5136_left	1.53915	Reject	DR0	0.0226312	0.0529045	0.942596
26963_right	1.53921	Reject	DR0	0.032094	0.481426	0.542931
6777_left	1.53922	Reject	DR0	0.0429179	0.948642	0.0527403
43151_right	1.53922	Reject	DR0	0.022562	0.0613161	0.933911
13092_left	1.53941	Reject	DR0	0.0245203	0.0406267	0.952358
8396_right	1.53956	Reject	DR0	0.523644	0.426292	0.0284083
1224_left	1.53957	Reject	DR0	0.0302582	0.564252	0.368608
35479_right	1.53966	Reject	DR0	0.0247222	0.039068	0.954137
21863_right	1.53983	Reject	DR0	0.0304547	0.163746	0.81523
38398_left	1.53985	Reject	DR0	0.0429013	0.395962	0.511109
40346_left	1.53992	Reject	DR0	0.0319735	0.86626	0.148383
39091_left	1.54001	Reject	DR0	0.0242484	0.0517747	0.941238
32022_right	1.54012	Reject	DR0	0.102207	0.172721	0.544102
26302_right	1.54032	Reject	DR0	0.966364	0.0120016	0.021287
3269_left	1.54047	Reject	DR0	0.025134	0.69298	0.335569
2400_left	1.54066	Reject	DR0	0.0233884	0.0694559	0.922758
18387_left	1.54066	Reject	DR0	0.0246408	0.0427648	0.950082
35835_left	1.54105	Reject	DR0	0.0528296	0.836925	0.143693
37812_left	1.5412	Reject	DR0	0.0256608	0.0471313	0.944767
21496_right	1.54174	Reject	DR0	0.0251191	0.0499568	0.943345
42069_right	1.54176	Reject	DR0	0.0245617	0.0431277	0.950004
2321_left	1.5418	Reject	DR0	0.800213	0.0126671	0.0988773
14030_left	1.54184	Reject	DR0	0.0227711	0.0668677	0.928392
41751_left	1.54189	Reject	DR0	0.0349546	0.917014	0.0887181
31954_left	1.54201	Reject	DR0	0.0248061	0.0389033	0.954124
16107_right	1.54284	Reject	DR0	0.0246683	0.0389353	0.954389
35482_left	1.54293	Reject	DR0	0.0247259	0.0408534	0.952221
32408_right	1.54299	Reject	DR0	0.0645849	0.917731	0.0561598
3582_left	1.54318	Reject	DR0	0.0247744	0.0429445	0.949545
4355_left	1.54326	Reject	DR0	0.0309695	0.294041	0.718234
24483_left	1.54338	Reject	DR0	0.0207939	0.221	0.836053
9153_left	1.54373	Reject	DR0	0.0247031	0.0390414	0.954196
15561_right	1.54374	Reject	DR0	0.024714	0.0391912	0.954075
23677_left	1.54383	Reject	DR0	0.0281069	0.302724	0.669679
9405_left	1.54425	Reject	DR0	0.0496315	0.884787	0.0942313
9065_right	1.54431	Reject	DR0	0.0246793	0.0389189	0.954367
9443_left	1.54438	Reject	DR0	0.0257008	0.0461387	0.944399
20645_left	1.54448	Reject	DR0	0.0246184	0.0438107	0.949115
42988_left	1.54453	Reject	DR0	0.0249206	0.0387233	0.954063
12051_right	1.54511	Reject	DR0	0.0232855	0.0796178	0.914008
20467_left	1.54515	Reject	DR0	0.0294705	0.172858	0.810676
22309_right	1.54521	Reject	DR0	0.0247945	0.0394029	0.953761
20220_left	1.54522	Reject	DR0	0.0266701	0.16473	0.822664
26977_left	1.54525	Reject	DR0	0.0225405	0.122063	0.904202
25123_right	1.5453	Reject	DR0	0.0247097	0.0399301	0.953301
10142_right	1.54542	Reject	DR0	0.0421917	0.943802	0.0561923
38272_left	1.54546	Reject	DR0	0.0423371	0.94609	0.0549874
25214_left	1.54548	Reject	DR0	0.0250322	0.0449063	0.947536
16677_left	1.54551	Reject	DR0	0.0246723	0.0391829	0.954058
8198_right	1.54553	Reject	DR0	0.0764773	0.907986	0.0446644
2850_right	1.54568	Reject	DR0	0.0437743	0.944953	0.0546391
469_right	1.54581	Reject	DR0	0.0472296	0.88594	0.1009
8890_left	1.54593	Reject	DR0	0.0379942	0.91012	0.082867
27001_left	1.54595	Reject	DR0	0.0248965	0.0397329	0.95326
41969_left	1.54598	Reject	DR0	0.0269215	0.396935	0.57233
29905_right	1.54613	Reject	DR0	0.0247049	0.0400986	0.953033
42303_left	1.54613	Reject	DR0	0.0345428	0.109217	0.869156
34071_left	1.54619	Reject	DR0	0.0246177	0.0411317	0.952409
6753_left	1.54621	Reject	DR0	0.0397192	0.936913	0.0658715
39282_left	1.54623	Reject	DR0	0.0227755	0.140341	0.864204
15744_right	1.54623	Reject	DR0	0.0246728	0.0389225	0.954377
8597_left	1.54623	Reject	DR0	0.0208995	0.852546	0.189051
1198_right	1.54633	Reject	DR0	0.0312049	0.841413	0.163734
41086_right	1.54636	Reject	DR0	0.0253923	0.511416	0.533849
27418_left	1.54641	Reject	DR0	0.0239794	0.0469643	0.946676
28545_left	1.54651	Reject	DR0	0.0275274	0.146371	0.828606
24919_right	1.54661	Reject	DR0	0.024944	0.0427015	0.950216
40774_right	1.54662	Reject	DR0	0.0344783	0.565088	0.467507
10630_left	1.54674	Reject	DR0	0.0226328	0.0480208	0.949872
9229_right	1.547	Reject	DR0	0.036286	0.801228	0.211958
39482_right	1.54705	Reject	DR0	0.035831	0.701019	0.229616
41348_right	1.54729	Reject	DR0	0.0351953	0.815124	0.200696
37526_left	1.54738	Reject	DR0	0.024145	0.481035	0.517813
29071_right	1.54741	Reject	DR0	0.0248527	0.0423313	0.951358
10098_left	1.54751	Reject	DR0	0.0268567	0.268792	0.6769
31877_left	1.54781	Reject	DR0	0.0208572	0.102866	0.905038
34558_left	1.54789	Reject	DR0	0.0246826	0.166401	0.816677
6989_right	1.54805	Reject	DR0	0.0389411	0.858347	0.113408
3906_left	1.54807	Reject	DR0	0.0267836	0.333774	0.587315
2784_right	1.54811	Reject	DR0	0.0247347	0.038903	0.95429
8152_right	1.54811	Reject	DR0	0.0246596	0.0389329	0.954407
29396_left	1.54828	Reject	DR0	0.0248568	0.039061	0.95382
13503_left	1.54885	Reject	DR0	0.0248637	0.0387474	0.954147
15624_left	1.54886	Reject	DR0	0.0252968	0.0436792	0.948756
39083_left	1.549	Reject	DR0	0.0251855	0.0415409	0.951306
28065_right	1.54931	Reject	DR0	0.0599708	0.896279	0.0752499
4407_left	1.54938	Reject	DR0	0.0247894	0.0391889	0.953889
2365_left	1.54957	Reject	DR0	0.0314553	0.193895	0.751081
6628_left	1.54975	Reject	DR0	0.0384291	0.783168	0.154901
37396_right	1.54979	Reject	DR0	0.0251163	0.276598	0.702217
23804_left	1.54982	Reject	DR0	0.0250531	0.0389699	0.953571
36433_right	1.55024	Reject	DR0	0.0309945	0.684931	0.261138
2927_left	1.55036	Reject	DR0	0.0972173	0.0660632	0.818757
34215_right	1.55062	Reject	DR0	0.0855507	0.0504432	0.811368
6083_left	1.55079	Reject	DR0	0.0433472	0.0631097	0.898836
32621_right	1.55095	Reject	DR0	0.0248878	0.0422843	0.950752
39642_left	1.55109	Reject	DR0	0.0246832	0.0389312	0.95434
19629_right	1.5513	Reject	DR0	0.0253161	0.053264	0.938922
30171_left	1.55131	Reject	DR0	0.029221	0.166029	0.817431
32429_right	1.55161	Reject	DR0	0.0325778	0.572841	0.482832
14646_left	1.55176	Reject	DR0	0.0247439	0.0391429	0.953929
34538_left	1.55177	Reject	DR0	0.0281526	0.727836	0.256332
9290_left	1.55189	Reject	DR0	0.054602	0.659216	0.246695
13288_left	1.55199	Reject	DR0	0.0396023	0.919511	0.0731297
4557_left	1.55202	Reject	DR0	0.0406873	0.944559	0.0582076
39492_right	1.55247	Reject	DR0	0.0476083	0.728554	0.219702
3383_left	1.55252	Reject	DR0	0.0271449	0.380252	0.692377
38990_left	1.55269	Reject	DR0	0.0518392	0.929815	0.05892
2849_left	1.55295	Reject	DR0	0.0313858	0.61756	0.332273
5017_left	1.55309	Reject	DR0	0.124398	0.0850057	0.63131
27765_left	1.5531	Reject	DR0	0.0246143	0.0406435	0.952514
36389_left	1.55326	Reject	DR0	0.0250853	0.043023	0.950575
10805_left	1.55343	Reject	DR0	0.023776	0.0763124	0.915413
6926_right	1.55366	Reject	DR0	0.0258203	0.0806311	0.908958
30992_left	1.55396	Reject	DR0	0.0247053	0.0413771	0.951678
36458_left	1.55414	Reject	DR0	0.0279345	0.0449547	0.942904
3522_right	1.55415	Reject	DR0	0.0253775	0.0386475	0.953111
22754_right	1.55415	Reject	DR0	0.0259562	0.0876131	0.898191
23874_right	1.55442	Reject	DR0	0.0743368	0.709365	0.178889
42861_right	1.55465	Reject	DR0	0.0307424	0.283617	0.693664
43004_left	1.55468	Reject	DR0	0.0283448	0.717967	0.29078
14459_left	1.5548	Reject	DR0	0.0430693	0.874341	0.0947367
15498_left	1.55491	Reject	DR0	0.0246886	0.0391661	0.954072
36805_left	1.55495	Reject	DR0	0.0445348	0.761731	0.229165
12718_right	1.555	Reject	DR0	0.0241092	0.0639149	0.929406
3373_right	1.555	Reject	DR0	0.0211282	0.352069	0.630013
4729_right	1.55507	Reject	DR0	0.0246962	0.0389288	0.9543
39405_left	1.55512	Reject	DR0	0.0370835	0.889119	0.103193
12744_right	1.55526	Reject	DR0	0.0251972	0.199048	0.778016
18577_left	1.55532	Reject	DR0	0.0288406	0.122595	0.84785
5875_right	1.5554	Reject	DR0	0.0318942	0.0668211	0.911358
8750_left	1.5555	Reject	DR0	0.0247294	0.0390105	0.954176
8137_left	1.55564	Reject	DR0	0.0431129	0.321533	0.598066
27252_left	1.55622	Reject	DR0	0.0298895	0.0420248	0.940934
35038_right	1.55625	Reject	DR0	0.0406731	0.791117	0.181703
29452_left	1.55651	Reject	DR0	0.0248411	0.0390978	0.953687
5834_left	1.55679	Reject	DR0	0.0255061	0.0439895	0.948518
674_right	1.55683	Reject	DR0	0.035404	0.501366	0.396263
4278_left	1.55684	Reject	DR0	0.0235138	0.187415	0.795342
42107_left	1.55688	Reject	DR0	0.0400787	0.932239	0.0681062
6980_right	1.55691	Reject	DR0	0.0229726	0.0761452	0.91814
37188_left	1.55692	Reject	DR0	0.0276354	0.194804	0.78739
5656_left	1.55699	Reject	DR0	0.0434496	0.939214	0.0600243
25223_right	1.55701	Reject	DR0	0.0247834	0.177256	0.81044
37317_left	1.55704	Reject	DR0	0.0429182	0.947262	0.0534564
9591_right	1.55712	Reject	DR0	0.0250219	0.451674	0.523958
43015_right	1.55738	Reject	DR0	0.0273483	0.0415307	0.945389
33209_right	1.55741	Reject	DR0	0.0271197	0.0532155	0.9362
42110_right	1.55769	Reject	DR0	0.120579	0.0238585	0.825802
41117_left	1.55774	Reject	DR0	0.0258362	0.0428453	0.947656
15484_left	1.55778	Reject	DR0	0.0426356	0.942149	0.0578591
41091_left	1.55779	Reject	DR0	0.0250272	0.0415041	0.951486
4918_right	1.55805	Reject	DR0	0.0420523	0.933796	0.0632713
14493_left	1.55846	Reject	DR0	0.0251124	0.0460874	0.946589
37521_right	1.55856	Reject	DR0	0.0327946	0.694703	0.254172
39122_left	1.55859	Reject	DR0	0.0237836	0.0713206	0.920583
824_right	1.55859	Reject	DR0	0.0356617	0.403002	0.488143
7994_left	1.55883	Reject	DR0	0.0246486	0.589836	0.383894
5486_left	1.55901	Reject	DR0	0.0255587	0.0959921	0.899765
19546_left	1.55912	Reject	DR0	0.0261675	0.344104	0.59913
4465_left	1.55942	Reject	DR0	0.0402112	0.909883	0.0857024
727_right	1.55953	Reject	DR0	0.0274837	0.0479555	0.941495
24269_left	1.55963	Reject	DR0	0.0248463	0.575354	0.388598
32429_left	1.55974	Reject	DR0	0.0239025	0.0656015	0.928545
2115_left	1.55974	Reject	DR0	0.0296487	0.176425	0.791736
41154_left	1.55979	Reject	DR0	0.139112	0.0302526	0.692263
1005_right	1.56012	Reject	DR0	0.0227792	0.0757426	0.91631
14183_right	1.56015	Reject	DR0	0.0247784	0.0402665	0.95281
38692_right	1.56016	Reject	DR0	0.0306699	0.476763	0.549352
15649_right	1.56017	Reject	DR0	0.024981	0.135623	0.845927
40303_right	1.5602	Reject	DR0	0.0247233	0.0392019	0.953896
37654_left	1.56052	Reject	DR0	0.0247463	0.0388685	0.954289
86_left	1.56097	Reject	DR0	0.0248257	0.112921	0.887018
35929_left	1.56153	Reject	DR0	0.0246537	0.0496402	0.942543
30707_left	1.56153	Reject	DR0	0.0254365	0.0380825	0.953404
40599_right	1.56155	Reject	DR0	0.0342677	0.848517	0.170819
5449_right	1.56155	Reject	DR0	0.0247101	0.0389459	0.954256
5621_right	1.56169	Reject	DR0	0.0398783	0.926219	0.0779218
43122_right	1.56176	Reject	DR0	0.025305	0.212736	0.755186
2238_left	1.56187	Reject	DR0	0.085751	0.593392	0.179836
29990_left	1.56193	Reject	DR0	0.0250496	0.0395828	0.953303
14209_left	1.562	Reject	DR0	0.0246967	0.0390019	0.954291
31974_left	1.56205	Reject	DR0	0.0274884	0.0836785	0.907884
39728_left	1.56208	Reject	DR0	0.022944	0.0736714	0.918569
34464_left	1.56209	Reject	DR0	0.987591	0.00996475	0.00826652
8441_right	1.56211	Reject	DR0	0.0269206	0.309978	0.628665
9720_right	1.56215	Reject	DR0	0.0340983	0.760591	0.218366
18969_left	1.56222	Reject	DR0	0.0232361	0.335512	0.646293
12044_left	1.56223	Reject	DR0	0.0250454	0.0455125	0.946816
23928_left	1.56239	Reject	DR0	0.0259061	0.041325	0.948447
8281_left	1.56251	Reject	DR0	0.0427842	0.913937	0.0741273
6191_left	1.56259	Reject	DR0	0.0358725	0.35045	0.611574
833_right	1.56262	Reject	DR0	0.0410566	0.786972	0.14192
40632_right	1.56267	Reject	DR0	0.0229109	0.581926	0.473701
35352_right	1.56267	Reject	DR0	0.025353	0.0401788	0.951892
41962_left	1.56275	Reject	DR0	0.041198	0.945012	0.0561227
34637_left	1.563	Reject	DR0	0.023749	0.0802965	0.913813
10289_right	1.56322	Reject	DR0	0.0266844	0.037788	0.950524
34968_right	1.56323	Reject	DR0	0.0315294	0.574089	0.377216
9938_left	1.56358	Reject	DR0	0.0256827	0.160283	0.874401
7507_right	1.56367	Reject	DR0	0.0411705	0.945595	0.0567962
1476_right	1.56387	Reject	DR0	0.0301677	0.0651168	0.91294
4286_right	1.56389	Reject	DR0	0.0349171	0.9147	0.0942189
12935_right	1.56391	Reject	DR0	0.0247545	0.0396865	0.953473
18331_right	1.56404	Reject	DR0	0.0232262	0.142749	0.844968
39722_left	1.56441	Reject	DR0	0.0272246	0.0664934	0.924673
30325_right	1.56459	Reject	DR0	0.0256928	0.04071	0.949365
36004_right	1.56474	Reject	DR0	0.0266327	0.308462	0.660095
11895_right	1.56485	Reject	DR0	0.0249524	0.0389567	0.95367
1723_left	1.56518	Reject	DR0	0.0270886	0.126121	0.85831
1438_left	1.5652	Reject	DR0	0.043458	0.936607	0.0620294
33471_right	1.56536	Reject	DR0	0.0256049	0.121887	0.866774
37175_right	1.56539	Reject	DR0	0.987591	0.00996437	0.0082669
23241_left	1.5655	Reject	DR0	0.494656	0.0102862	0.285755
18768_right	1.56552	Reject	DR0	0.0243743	0.0442553	0.949173
5969_left	1.56564	Reject	DR0	0.0338753	0.709197	0.210726
1874_left	1.56571	Reject	DR0	0.04227	0.938577	0.0605856
42718_right	1.56575	Reject	DR0	0.0381961	0.66492	0.358905
37803_right	1.56608	Reject	DR0	0.0228328	0.0672555	0.929571
22956_left	1.56617	Reject	DR0	0.0244918	0.0576644	0.933154
36710_left	1.56618	Reject	DR0	0.132208	0.633724	0.12591
17095_left	1.5662	Reject	DR0	0.0250338	0.0402416	0.952257
19642_left	1.56635	Reject	DR0	0.0226514	0.132712	0.852981
41087_left	1.56647	Reject	DR0	0.0246845	0.0425544	0.950684
39732_left	1.5666	Reject	DR0	0.0247113	0.038892	0.954324
39490_left	1.56665	Reject	DR0	0.0412818	0.941096	0.0603775
39594_right	1.56666	Reject	DR0	0.15091	0.018069	0.714062
12747_left	1.56691	Reject	DR0	0.0241711	0.075714	0.915483
38977_right	1.56695	Reject	DR0	0.0252398	0.0457087	0.948316
9314_right	1.56714	Reject	DR0	0.0254067	0.043112	0.948997
11461_left	1.56715	Reject	DR0	0.0233078	0.309432	0.761836
34671_right	1.56777	Reject	DR0	0.0255003	0.115009	0.869967
41144_right	1.56787	Reject	DR0	0.0215693	0.158672	0.850865
32577_right	1.5679	Reject	DR0	0.0216386	0.225994	0.795847
40010_right	1.56793	Reject	DR0	0.0248651	0.236838	0.818651
32537_right	1.56795	Reject	DR0	0.0245928	0.0400391	0.953182
37344_left	1.56813	Reject	DR0	0.0262613	0.515281	0.42845
21440_right	1.56859	Reject	DR0	0.024676	0.0390213	0.954285
38264_left	1.56868	Reject	DR0	0.0242234	0.23487	0.752384
2522_left	1.56872	Reject	DR0	0.0269397	0.236723	0.735575
2119_left	1.56885	Reject	DR0	0.0225459	0.0692203	0.933224
4573_left	1.56889	Reject	DR0	0.0299554	0.20398	0.746568
3187_left	1.5691	Reject	DR0	0.0245074	0.0490399	0.943562
10102_left	1.56973	Reject	DR0	0.0371527	0.895373	0.102623
5022_left	1.56974	Reject	DR0	0.0248337	0.0520163	0.944324
16779_left	1.56979	Reject	DR0	0.0274539	0.177047	0.807762
1731_right	1.56987	Reject	DR0	0.0231239	0.114844	0.88835
8382_right	1.56989	Reject	DR0	0.0248682	0.0388676	0.953914
15498_right	1.57063	Reject	DR0	0.0262772	0.0455342	0.945614
19607_right	1.57072	Reject	DR0	0.0272233	0.092674	0.895714
19497_right	1.57076	Reject	DR0	0.024735	0.427158	0.578937
833_left	1.57088	Reject	DR0	0.0413739	0.812424	0.129065
17797_right	1.57103	Reject	DR0	0.0343314	0.852646	0.153936
31239_right	1.57113	Reject	DR0	0.0435992	0.940693	0.058525
38062_right	1.57126	Reject	DR0	0.0285931	0.0676602	0.92025
19524_left	1.5715	Reject	DR0	0.0250503	0.0936456	0.894924
9719_left	1.57212	Reject	DR0	0.0261706	0.274349	0.7122
38859_left	1.5722	Reject	DR0	0.0253909	0.0863594	0.903644
17597_left	1.57253	Reject	DR0	0.0198374	0.755244	0.311213
26611_left	1.57259	Reject	DR0	0.984562	0.0119991	0.00954664
32548_right	1.57315	Reject	DR0	0.0438469	0.0801667	0.877931
18646_right	1.57337	Reject	DR0	0.0279869	0.403164	0.545351
43737_right	1.57369	Reject	DR0	0.0319259	0.643661	0.285269
6213_right	1.57373	Reject	DR0	0.046495	0.92406	0.0719777
42718_left	1.57378	Reject	DR0	0.0249481	0.0405998	0.952579
538_left	1.57392	Reject	DR0	0.0252048	0.295139	0.681454
11171_left	1.57399	Reject	DR0	0.0392238	0.806573	0.147294
42645_right	1.57401	Reject	DR0	0.0313541	0.0961818	0.882276
21789_right	1.57402	Reject	DR0	0.0206733	0.186153	0.857859
8738_left	1.57409	Reject	DR0	0.0249097	0.0393784	0.953404
15825_right	1.57422	Reject	DR0	0.0248154	0.0528272	0.939361
30975_right	1.57461	Reject	DR0	0.0265226	0.0421849	0.947256
41649_right	1.57464	Reject	DR0	0.023209	0.085094	0.916726
29324_left	1.57473	Reject	DR0	0.034325	0.824115	0.165521
36804_left	1.57486	Reject	DR0	0.0429006	0.949981	0.0515508
4361_left	1.57585	Reject	DR0	0.0430068	0.949278	0.0518055
2900_left	1.57585	Reject	DR0	0.0365759	0.915652	0.0941017
9872_right	1.57653	Reject	DR0	0.0251144	0.0389102	0.952937
28128_right	1.57679	Reject	DR0	0.025801	0.0405615	0.950882
9890_right	1.57683	Reject	DR0	0.0299048	0.514338	0.419481
9726_left	1.57685	Reject	DR0	0.0388611	0.931105	0.0736814
33692_left	1.57706	Reject	DR0	0.0348177	0.907418	0.102863
6111_left	1.5771	Reject	DR0	0.222706	0.600575	0.100421
24271_right	1.57728	Reject	DR0	0.0251766	0.785814	0.25018
42680_left	1.57808	Reject	DR0	0.0448631	0.188047	0.799154
6454_right	1.57818	Reject	DR0	0.019335	0.106137	0.89007
884_left	1.57833	Reject	DR0	0.045471	0.936491	0.0584406
37618_left	1.57843	Reject	DR0	0.0309066	0.799547	0.223372
25731_right	1.57844	Reject	DR0	0.0235976	0.0448858	0.950862
626_left	1.57846	Reject	DR0	0.0376229	0.291865	0.609618
16424_left	1.57889	Reject	DR0	0.0287137	0.243248	0.731569
4759_left	1.57901	Reject	DR0	0.0226401	0.0660049	0.930893
17614_left	1.57922	Reject	DR0	0.0225512	0.098055	0.899557
34478_right	1.57928	Reject	DR0	0.0321284	0.563757	0.486803
6565_right	1.5794	Reject	DR0	0.0251926	0.0413036	0.951099
28121_left	1.57946	Reject	DR0	0.0247331	0.0390516	0.954113
30520_left	1.57953	Reject	DR0	0.0238444	0.101384	0.890001
598_left	1.57965	Reject	DR0	0.0317239	0.479988	0.543924
976_right	1.57983	Reject	DR0	0.0440071	0.166323	0.739961
41513_left	1.57986	Reject	DR0	0.0306577	0.101121	0.890533
33620_left	1.58024	Reject	DR0	0.0261939	0.657109	0.408392
19548_right	1.58032	Reject	DR0	0.0260553	0.0401936	0.948295
8109_right	1.58033	Reject	DR0	0.954016	0.0086487	0.02979
28081_left	1.5804	Reject	DR0	0.0284294	0.156333	0.812065
34130_left	1.58042	Reject	DR0	0.0249674	0.0407881	0.951997
33048_left	1.58056	Reject	DR0	0.041613	0.77434	0.149247
39846_left	1.58094	Reject	DR0	0.0349403	0.915909	0.0908357
4587_left	1.58106	Reject	DR0	0.0429885	0.949169	0.0520989
23340_right	1.58133	Reject	DR0	0.0236363	0.0674634	0.925264
1816_right	1.58159	Reject	DR0	0.0296696	0.827629	0.199665
41093_left	1.58161	Reject	DR0	0.0245034	0.0605565	0.93139
4259_right	1.58167	Reject	DR0	0.0249816	0.0391057	0.953519
31892_right	1.58212	Reject	DR0	0.15344	0.0265557	0.677402
23671_left	1.58223	Reject	DR0	0.0247591	0.0394113	0.953723
13910_left	1.58231	Reject	DR0	0.662563	0.0215313	0.306003
11334_right	1.58253	Reject	DR0	0.0240738	0.0532338	0.939767
43147_left	1.58268	Reject	DR0	0.0330884	0.50556	0.410523
34332_left	1.58274	Reject	DR0	0.024677	0.0389508	0.954333
5402_right	1.58345	Reject	DR0	0.0247425	0.0391044	0.954088
39299_right	1.58363	Reject	DR0	0.0229178	0.490565	0.576144
2215_left	1.58433	Reject	DR0	0.0434296	0.93349	0.0635061
15845_right	1.58436	Reject	DR0	0.0246902	0.0389122	0.954363
25487_right	1.58458	Reject	DR0	0.0264542	0.487337	0.591437
41093_right	1.58467	Reject	DR0	0.025238	0.0935694	0.892326
6919_right	1.58479	Reject	DR0	0.0273773	0.0482959	0.94004
1434_left	1.58493	Reject	DR0	0.0364937	0.834574	0.179735
3887_right	1.58554	Reject	DR0	0.0259528	0.356817	0.635655
2321_right	1.58559	Reject	DR0	0.979781	0.0132962	0.0119376
27741_right	1.58565	Reject	DR0	0.917784	0.0144118	0.0742971
38314_right	1.5859	Reject	DR0	0.025375	0.0383667	0.953335
35025_left	1.58591	Reject	DR0	0.023126	0.0479387	0.945977
40150_left	1.58613	Reject	DR0	0.0245264	0.112279	0.87644
2763_left	1.58643	Reject	DR0	0.0264195	0.259151	0.731651
26984_left	1.58645	Reject	DR0	0.0259342	0.617478	0.455562
32670_left	1.58707	Reject	DR0	0.0249315	0.0391671	0.953634
41203_right	1.58736	Reject	DR0	0.0249937	0.709467	0.281306
38380_right	1.5874	Reject	DR0	0.0445838	0.806022	0.137147
37149_left	1.5874	Reject	DR0	0.0281445	0.586307	0.48802
25383_right	1.58743	Reject	DR0	0.0399532	0.776255	0.212638
39558_right	1.58778	Reject	DR0	0.0243585	0.0555967	0.940926
3361_left	1.58792	Reject	DR0	0.0409307	0.943217	0.0598938
34876_right	1.58807	Reject	DR0	0.0254886	0.0615322	0.935945
2376_right	1.58864	Reject	DR0	0.0454238	0.901213	0.0784104
38195_left	1.58865	Reject	DR0	0.0365458	0.789555	0.197718
39229_right	1.58873	Reject	DR0	0.0230578	0.140197	0.866775
36796_left	1.58892	Reject	DR0	0.0264187	0.0574495	0.933233
42288_right	1.58902	Reject	DR0	0.0310122	0.0620956	0.921862
35019_left	1.58925	Reject	DR0	0.0212276	0.59106	0.470985
11596_right	1.58951	Reject	DR0	0.0404122	0.852042	0.110231
13026_right	1.58953	Reject	DR0	0.0249575	0.0473472	0.945136
13367_right	1.58961	Reject	DR0	0.0247419	0.039892	0.953216
8427_right	1.58978	Reject	DR0	0.046311	0.130718	0.791384
9341_left	1.58985	Reject	DR0	0.0247992	0.0388501	0.954212
12638_left	1.59047	Reject	DR0	0.0311967	0.359819	0.658313
29571_right	1.59075	Reject	DR0	0.0248808	0.0408232	0.952551
6526_right	1.59093	Reject	DR0	0.024737	0.0401575	0.952748
17274_right	1.59095	Reject	DR0	0.0287079	0.357505	0.61258
7986_right	1.59103	Reject	DR0	0.0456172	0.914102	0.0713052
38797_right	1.59193	Reject	DR0	0.0301252	0.096624	0.903966
15186_right	1.592	Reject	DR0	0.0286415	0.137466	0.837647
14327_left	1.59213	Reject	DR0	0.026373	0.0745854	0.914985
11901_left	1.59256	Reject	DR0	0.0630974	0.390185	0.524805
41254_left	1.59279	Reject	DR0	0.049954	0.676583	0.250769
41206_left	1.59322	Reject	DR0	0.0694232	0.344543	0.542579
42001_right	1.59348	Reject	DR0	0.0270515	0.0687087	0.928066
1335_right	1.59364	Reject	DR0	0.0264221	0.0789214	0.909443
8046_right	1.5944	Reject	DR0	0.0935544	0.594529	0.235956
41242_left	1.59483	Reject	DR0	0.0417229	0.945822	0.0552643
37392_left	1.59494	Reject	DR0	0.701287	0.00517884	0.305889
21440_left	1.59526	Reject	DR0	0.0246733	0.0391031	0.954227
15063_left	1.59529	Reject	DR0	0.0390026	0.93107	0.0672459
42661_left	1.59595	Reject	DR0	0.0243648	0.0405287	0.953121
4321_left	1.59599	Reject	DR0	0.0480805	0.944168	0.0503987
26095_left	1.59617	Reject	DR0	0.0931565	0.820245	0.09012
8427_left	1.59624	Reject	DR0	0.0264383	0.0392892	0.950757
40332_left	1.59626	Reject	DR0	0.0428027	0.888122	0.0966517
14972_left	1.59674	Reject	DR0	0.0667238	0.917113	0.0505111
38977_left	1.59738	Reject	DR0	0.0441478	0.719245	0.217999
24769_right	1.59776	Reject	DR0	0.981382	0.00753851	0.0128437
11846_right	1.59793	Reject	DR0	0.987588	0.0099637	0.00826816
35352_left	1.59794	Reject	DR0	0.0491737	0.901502	0.0861028
16998_left	1.59824	Reject	DR0	0.0394033	0.762457	0.161522
25024_right	1.59894	Reject	DR0	0.982981	0.0112881	0.0104975
25731_left	1.59949	Reject	DR0	0.0228143	0.052029	0.946875
7635_right	1.59996	Reject	DR0	0.0871608	0.229171	0.588789
18494_right	1.60056	Reject	DR0	0.029261	0.559773	0.375378
14700_right	1.60071	Reject	DR0	0.271391	0.0167955	0.72017
6181_left	1.60098	Reject	DR0	0.0243509	0.0404663	0.95311
43437_right	1.60121	Reject	DR0	0.0426313	0.666638	0.239267
4094_left	1.60144	Reject	DR0	0.732757	0.0693688	0.11118
9898_right	1.60195	Reject	DR0	0.0482763	0.860388	0.0990559
4193_left	1.60213	Reject	DR0	0.020742	0.289818	0.704179
8241_left	1.604	Reject	DR0	0.033252	0.862377	0.153942
42990_left	1.60428	Reject	DR0	0.0371865	0.825923	0.131483
44286_right	1.60455	Reject	DR0	0.0255818	0.0501769	0.944453
6284_right	1.60483	Reject	DR0	0.0282686	0.0368843	0.948683
21877_right	1.6052	Reject	DR0	0.308209	0.620605	0.0412909
28965_right	1.60549	Reject	DR0	0.0249596	0.043395	0.949307
3544_left	1.60555	Reject	DR0	0.0345757	0.364376	0.553958
27631_right	1.60579	Reject	DR0	0.025427	0.0383643	0.953177
5268_left	1.60634	Reject	DR0	0.0252666	0.0637165	0.92732
8210_left	1.60666	Reject	DR0	0.0253272	0.663861	0.295048
10805_right	1.60862	Reject	DR0	0.943485	0.0325975	0.0222058
7826_right	1.6094	Reject	DR0	0.0284856	0.0698374	0.914753
43093_right	1.61031	Reject	DR0	0.0379782	0.868232	0.115924
11483_right	1.61159	Reject	DR0	0.0949205	0.858252	0.0590485
2244_left	1.61213	Reject	DR0	0.0248297	0.0387577	0.954088
18343_left	1.61236	Reject	DR0	0.03131	0.0458829	0.932274
3544_right	1.61245	Reject	DR0	0.0743038	0.716582	0.162312
40270_left	1.61256	Reject	DR0	0.0250818	0.340174	0.713432
14928_right	1.61379	Reject	DR0	0.0393235	0.942676	0.0616993
39289_left	1.61411	Reject	DR0	0.0396848	0.823127	0.125809
35718_left	1.61579	Reject	DR0	0.0187802	0.0894488	0.930887
25798_left	1.61582	Reject	DR0	0.97994	0.00782242	0.0135621
18050_right	1.61625	Reject	DR0	0.50908	0.133894	0.166557
7148_left	1.61927	Reject	DR0	0.0304432	0.034652	0.945791
29215_right	1.62225	Reject	DR0	0.278006	0.13548	0.304093
41680_right	1.62366	Reject	DR0	0.058021	0.20368	0.643043
41867_right	1.62465	Reject	DR0	0.105569	0.0611245	0.734484
42302_right	1.62802	Reject	DR0	0.0247907	0.041688	0.951847
42186_right	1.62924	Reject	DR0	0.0367857	0.905318	0.0971187
12816_left	1.62987	Reject	DR0	0.987584	0.00996167	0.00827127
40388_right	1.63136	Reject	DR0	0.0251493	0.062038	0.92855
561_right	1.6318	Reject	DR0	0.0295831	0.873065	0.120669
15287_right	1.63317	Reject	DR0	0.024482	0.389617	0.682839
561_left	1.63433	Reject	DR0	0.039929	0.934447	0.0658822
40195_right	1.63725	Reject	DR0	0.0486856	0.681297	0.2778
23973_right	1.64003	Reject	DR0	0.970532	0.0161636	0.0166853
3814_left	1.64406	Reject	DR0	0.0293582	0.659785	0.321622
21481_right	1.6546	Reject	DR0	0.987547	0.0099346	0.00829963
41423_right	1.65742	Reject	DR0	0.0786482	0.140496	0.714774
6108_left	1.66351	Reject	DR0	0.1134	0.549904	0.145121
28193_right	1.66979	Reject	DR0	0.987585	0.00996096	0.00827096
6108_right	1.6746	Reject	DR0	0.117854	0.317359	0.387371
41126_right	1.52088	Reject	DR1	0.0284348	0.233799	0.737187
34711_left	1.5211	Reject	DR1	0.0248168	0.0390939	0.953881
9234_right	1.52156	Reject	DR1	0.0272748	0.458838	0.549237
19705_left	1.52266	Reject	DR1	0.0254285	0.30956	0.665735
956_left	1.52461	Reject	DR1	0.0241423	0.41521	0.563171
31589_left	1.52599	Reject	DR1	0.0343831	0.751048	0.245773
35041_right	1.52682	Reject	DR1	0.0290866	0.720998	0.253585
27490_right	1.52709	Reject	DR1	0.0246605	0.0389562	0.954383
5517_right	1.5302	Reject	DR1	0.0467122	0.568923	0.341924
42559_right	1.53071	Reject	DR1	0.0250979	0.0386249	0.953515
10348_left	1.53127	Reject	DR1	0.676092	0.0223841	0.160955
37664_right	1.53132	Reject	DR1	0.0377236	0.723745	0.203382
26492_right	1.53344	Reject	DR1	0.0448817	0.938932	0.057328
6805_left	1.53516	Reject	DR1	0.0246413	0.218181	0.813191
15446_right	1.53622	Reject	DR1	0.0250657	0.0414215	0.951315
39528_left	1.53647	Reject	DR1	0.0283625	0.574953	0.396118
31757_right	1.53698	Reject	DR1	0.0257816	0.0563808	0.934665
36301_right	1.53708	Reject	DR1	0.0257114	0.090654	0.899014
23449_left	1.53897	Reject	DR1	0.0247848	0.0388628	0.954197
39642_right	1.54326	Reject	DR1	0.0246727	0.0389251	0.954377
2195_right	1.54875	Reject	DR1	0.0436732	0.947383	0.0524447
2592_left	1.54891	Reject	DR1	0.0229616	0.266819	0.714386
39746_right	1.5495	Reject	DR1	0.0293328	0.294747	0.658366
7127_right	1.5515	Reject	DR1	0.0256227	0.123769	0.862811
13118_left	1.5526	Reject	DR1	0.0262958	0.0864404	0.902435
26673_left	1.55468	Reject	DR1	0.0243029	0.0426157	0.950018
38123_left	1.55549	Reject	DR1	0.0232754	0.0657232	0.927813
98_right	1.55569	Reject	DR1	0.02502	0.0385505	0.953816
15542_left	1.55681	Reject	DR1	0.0250214	0.0409369	0.95159
5244_right	1.55704	Reject	DR1	0.0234065	0.0744108	0.920026
10971_left	1.55828	Reject	DR1	0.0255839	0.0409005	0.950851
2592_right	1.56169	Reject	DR1	0.0267368	0.154916	0.830272
10828_right	1.56237	Reject	DR1	0.0426531	0.426657	0.517357
27517_left	1.56598	Reject	DR1	0.0429473	0.584943	0.315432
41646_right	1.5675	Reject	DR1	0.0304696	0.769852	0.267416
12963_left	1.56759	Reject	DR1	0.0246068	0.0399629	0.953249
30542_right	1.56865	Reject	DR1	0.0247192	0.041217	0.95164
40457_left	1.56954	Reject	DR1	0.98107	0.0149717	0.00816683
25216_left	1.57709	Reject	DR1	0.98734	0.0099275	0.00842198
34737_right	1.57777	Reject	DR1	0.0373376	0.611015	0.413607
7885_right	1.57891	Reject	DR1	0.115409	0.58084	0.152641
3679_left	1.57909	Reject	DR1	0.0317478	0.597853	0.443308
9818_left	1.58211	Reject	DR1	0.987538	0.00993732	0.00830385
16895_left	1.58331	Reject	DR1	0.0261182	0.0384899	0.951753
33856_right	1.5847	Reject	DR1	0.0261413	0.221536	0.80993
21548_right	1.58593	Reject	DR1	0.956245	0.0310478	0.0158299
5985_left	1.5885	Reject	DR1	0.96964	0.0172652	0.0140746
3796_right	1.5888	Reject	DR1	0.0355228	0.924661	0.0839064
1441_left	1.59418	Reject	DR1	0.0240847	0.0471728	0.946108
39726_left	1.59446	Reject	DR1	0.0260264	0.623768	0.348478
39025_right	1.60171	Reject	DR1	0.0251036	0.0425984	0.95013
39025_left	1.61643	Reject	DR1	0.0351614	0.193797	0.781155
11347_left	1.6221	Reject	DR1	0.550469	0.154692	0.10734
28121_right	1.62329	Reject	DR1	0.0253177	0.0401251	0.952037
24596_left	1.62913	Reject	DR1	0.0446695	0.87414	0.0917477
17381_right	1.63118	Reject	DR1	0.469305	0.0134775	0.3021
42367_left	1.52094	Reject	DR2	0.0312993	0.661229	0.28309
34662_right	1.52141	Reject	DR2	0.0232804	0.0483546	0.946089
17390_right	1.52144	Reject	DR2	0.0241364	0.115673	0.873852
35702_right	1.52205	Reject	DR2	0.0424634	0.890077	0.0873157
29914_right	1.52284	Reject	DR2	0.0428504	0.255334	0.649035
33089_left	1.52349	Reject	DR2	0.029994	0.1587	0.81878
34412_right	1.52539	Reject	DR2	0.0272214	0.0766076	0.910128
41571_right	1.52545	Reject	DR2	0.0296407	0.759211	0.279259
4621_right	1.52644	Reject	DR2	0.0265388	0.173049	0.801486
36817_left	1.52645	Reject	DR2	0.0167929	0.183681	0.842118
12959_right	1.52679	Reject	DR2	0.0242871	0.0438684	0.949297
26903_right	1.52699	Reject	DR2	0.0257071	0.0456401	0.946041
21798_left	1.52716	Reject	DR2	0.025124	0.070593	0.918956
127_right	1.52736	Reject	DR2	0.0250528	0.210624	0.776712
25634_left	1.52747	Reject	DR2	0.761278	0.0473795	0.100475
8819_left	1.52784	Reject	DR2	0.0244323	0.041926	0.951393
38843_left	1.52793	Reject	DR2	0.0257661	0.0706422	0.926728
39135_left	1.52796	Reject	DR2	0.0248085	0.0487198	0.946811
21530_left	1.52825	Reject	DR2	0.0254092	0.0419899	0.950657
38728_left	1.52826	Reject	DR2	0.0249322	0.0390165	0.95383
24281_left	1.5295	Reject	DR2	0.0247084	0.0394899	0.953732
13484_right	1.52994	Reject	DR2	0.0337089	0.869788	0.148409
3054_left	1.5304	Reject	DR2	0.0278366	0.143011	0.839482
24430_right	1.53042	Reject	DR2	0.0393115	0.936656	0.0629521
4315_left	1.53092	Reject	DR2	0.0244998	0.0426178	0.949985
1460_left	1.53129	Reject	DR2	0.024619	0.0402707	0.952871
27302_left	1.53224	Reject	DR2	0.0252351	0.0428236	0.950315
4455_right	1.53231	Reject	DR2	0.0247128	0.0435021	0.950488
17776_right	1.53295	Reject	DR2	0.042761	0.819199	0.167574
8446_left	1.53295	Reject	DR2	0.0256784	0.103368	0.882397
1979_right	1.53375	Reject	DR2	0.0371203	0.896066	0.0940024
39615_left	1.53377	Reject	DR2	0.0359416	0.809756	0.168215
40352_left	1.53477	Reject	DR2	0.0232247	0.34383	0.629555
17735_right	1.53481	Reject	DR2	0.0228662	0.374522	0.660966
38843_right	1.53524	Reject	DR2	0.026643	0.196629	0.845094
9908_left	1.53614	Reject	DR2	0.024739	0.0389037	0.954226
24834_right	1.53645	Reject	DR2	0.0426871	0.949102	0.0522776
39086_right	1.5377	Reject	DR2	0.0242465	0.0682318	0.931673
22377_right	1.53899	Reject	DR2	0.0429172	0.939079	0.0585235
28523_left	1.53911	Reject	DR2	0.037207	0.82339	0.131844
28980_left	1.5393	Reject	DR2	0.0212049	0.252251	0.758419
34205_left	1.53931	Reject	DR2	0.0278169	0.649994	0.305177
1327_right	1.54194	Reject	DR2	0.0430941	0.901838	0.0884526
19756_left	1.543	Reject	DR2	0.0242999	0.0502651	0.942446
38327_left	1.54304	Reject	DR2	0.0249253	0.0404367	0.952719
37397_left	1.54306	Reject	DR2	0.0236886	0.0890536	0.903007
1750_right	1.54369	Reject	DR2	0.0308644	0.214457	0.727235
24174_right	1.54454	Reject	DR2	0.0247028	0.0389566	0.954298
32155_right	1.54632	Reject	DR2	0.0245843	0.0424559	0.950564
32518_right	1.54639	Reject	DR2	0.029473	0.175451	0.784366
5954_right	1.54735	Reject	DR2	0.0351226	0.907888	0.104192
16116_left	1.54751	Reject	DR2	0.0232111	0.0908671	0.900463
1249_left	1.5476	Reject	DR2	0.0314744	0.613185	0.360682
42054_left	1.54968	Reject	DR2	0.0247764	0.0581597	0.937106
32492_right	1.5509	Reject	DR2	0.0244507	0.3741	0.601031
40046_left	1.55104	Reject	DR2	0.264866	0.235439	0.339742
1460_right	1.55153	Reject	DR2	0.0248916	0.0500534	0.942036
28973_left	1.55154	Reject	DR2	0.0276569	0.0642259	0.923604
41598_left	1.553	Reject	DR2	0.0292271	0.364033	0.666039
26629_right	1.55396	Reject	DR2	0.0209167	0.0955763	0.916549
29306_right	1.55409	Reject	DR2	0.0246731	0.0404414	0.952586
10718_left	1.55501	Reject	DR2	0.0574711	0.935357	0.0412948
11745_right	1.55512	Reject	DR2	0.025964	0.0474319	0.946544
19203_left	1.55524	Reject	DR2	0.0246983	0.0390554	0.954185
42221_left	1.55585	Reject	DR2	0.0415657	0.944663	0.0561776
11714_right	1.55692	Reject	DR2	0.0253252	0.158465	0.835021
926_right	1.55767	Reject	DR2	0.0247505	0.0391317	0.953997
2732_right	1.55782	Reject	DR2	0.0293621	0.0852032	0.898316
16162_left	1.55822	Reject	DR2	0.0302758	0.722419	0.319423
3776_right	1.55898	Reject	DR2	0.025274	0.0399131	0.952202
43931_right	1.55921	Reject	DR2	0.0375139	0.844226	0.15303
6281_right	1.55937	Reject	DR2	0.0220843	0.0715841	0.92782
31234_right	1.56015	Reject	DR2	0.0248549	0.148508	0.879238
25655_left	1.56063	Reject	DR2	0.0345555	0.37279	0.543851
7054_right	1.56159	Reject	DR2	0.0242905	0.0484528	0.944248
16256_left	1.56285	Reject	DR2	0.0252396	0.0421627	0.950456
4783_right	1.56444	Reject	DR2	0.024755	0.0391425	0.954044
38316_right	1.5654	Reject	DR2	0.033825	0.731168	0.239223
41392_left	1.56576	Reject	DR2	0.0245684	0.0396516	0.953723
31208_right	1.56687	Reject	DR2	0.0243298	0.0411833	0.952314
2797_left	1.56717	Reject	DR2	0.0344726	0.796715	0.15964
27756_left	1.56749	Reject	DR2	0.0407139	0.851712	0.145807
16849_left	1.56757	Reject	DR2	0.0307189	0.653281	0.317819
38110_right	1.56825	Reject	DR2	0.0334666	0.193464	0.770011
32310_right	1.56868	Reject	DR2	0.0247059	0.0391436	0.954105
11423_right	1.56897	Reject	DR2	0.0260911	0.230075	0.734608
2428_right	1.56898	Reject	DR2	0.0245718	0.0399765	0.953296
37432_right	1.56916	Reject	DR2	0.0415921	0.944117	0.0579756
1413_left	1.56934	Reject	DR2	0.0243076	0.714487	0.328138
19215_left	1.56966	Reject	DR2	0.0247168	0.0388755	0.954337
7145_right	1.57002	Reject	DR2	0.024684	0.0389223	0.954363
38333_right	1.57162	Reject	DR2	0.0248515	0.0407873	0.952199
34385_right	1.5723	Reject	DR2	0.0248153	0.0390492	0.953866
34491_right	1.57259	Reject	DR2	0.0261284	0.0818558	0.907554
21838_right	1.5747	Reject	DR2	0.0247676	0.038895	0.954183
11591_left	1.57654	Reject	DR2	0.0429358	0.938919	0.0592092
8875_left	1.57666	Reject	DR2	0.987567	0.00995636	0.00828361
25049_right	1.5775	Reject	DR2	0.0267398	0.0372147	0.951898
22256_left	1.57855	Reject	DR2	0.038745	0.184085	0.729386
39655_right	1.5795	Reject	DR2	0.0333983	0.889387	0.128207
28973_right	1.58088	Reject	DR2	0.0253752	0.459274	0.617517
22858_right	1.585	Reject	DR2	0.0247192	0.0409791	0.952009
7054_left	1.58661	Reject	DR2	0.0280453	0.765582	0.258323
6346_right	1.58683	Reject	DR2	0.0268935	0.253082	0.751482
41697_right	1.58732	Reject	DR2	0.987319	0.00990878	0.00844032
3494_left	1.58779	Reject	DR2	0.0274557	0.208109	0.768785
2763_right	1.5882	Reject	DR2	0.0296685	0.140057	0.824383
37388_left	1.58845	Reject	DR2	0.0430486	0.94338	0.0571258
37504_right	1.58852	Reject	DR2	0.0256177	0.102989	0.881164
4770_left	1.59249	Reject	DR2	0.21213	0.0115952	0.780556
2374_right	1.59251	Reject	DR2	0.0246684	0.0397586	0.953305
19566_left	1.59359	Reject	DR2	0.0262219	0.0677343	0.930978
23119_right	1.6002	Reject	DR2	0.0220775	0.0851376	0.92748
41541_left	1.60294	Reject	DR2	0.0271032	0.710874	0.275831
4426_left	1.60517	Reject	DR2	0.0241937	0.0731305	0.92977
43692_right	1.60567	Reject	DR2	0.0247795	0.0411696	0.952206
21664_left	1.60632	Reject	DR2	0.0229014	0.10224	0.890349
42785_right	1.60774	Reject	DR2	0.0432482	0.942991	0.0567657
8177_right	1.60957	Reject	DR2	0.0258891	0.0575328	0.939006
4578_left	1.61179	Reject	DR2	0.0398553	0.0813653	0.862487
43692_left	1.61536	Reject	DR2	0.0278654	0.102524	0.890268
11264_left	1.62125	Reject	DR2	0.979563	0.0157883	0.0106772
2260_right	1.62261	Reject	DR2	0.675247	0.0289891	0.234836
8609_left	1.62597	Reject	DR2	0.056077	0.732257	0.196962
39537_left	1.63443	Reject	DR2	0.0556205	0.649099	0.301841
8192_right	1.65971	Reject	DR2	0.987225	0.0102662	0.00832568
35510_right	1.52002	Reject	DR3	0.0283568	0.218827	0.764924
6600_left	1.52015	Reject	DR3	0.025068	0.0414577	0.951419
34724_left	1.52157	Reject	DR3	0.0279617	0.251235	0.777083
32188_right	1.52894	Reject	DR3	0.0350777	0.500294	0.399479
22736_left	1.53226	Reject	DR3	0.0241864	0.0447646	0.948785
11729_left	1.53337	Reject	DR3	0.0265478	0.245974	0.747993
1220_left	1.53398	Reject	DR3	0.845812	0.0297694	0.115355
41610_right	1.53459	Reject	DR3	0.024534	0.0431293	0.949511
18994_left	1.53651	Reject	DR3	0.024802	0.0392525	0.953735
1342_left	1.54707	Reject	DR3	0.0249592	0.0387361	0.953962
5979_left	1.55057	Reject	DR3	0.0439296	0.889164	0.0858303
24663_left	1.55559	Reject	DR3	0.025115	0.0433708	0.949234
37981_left	1.55801	Reject	DR3	0.0262527	0.0612602	0.929728
24663_right	1.5596	Reject	DR3	0.0259871	0.0756947	0.914236
3903_right	1.56508	Reject	DR3	0.284236	0.713848	0.025386
1612_left	1.58269	Reject	DR3	0.0350572	0.777631	0.179839
17946_left	1.60775	Reject	DR3	0.0264392	0.052433	0.941155
10784_left	1.52142	Reject	DR4	0.027335	0.341849	0.594926
17265_left	1.53214	Reject	DR4	0.336135	0.218211	0.113285
41952_right	1.53875	Reject	DR4	0.02467	0.0389465	0.954375
7643_left	1.5391	Reject	DR4	0.0247517	0.0443112	0.948504
18441_left	1.29834	Usable	DR0	0.0276007	0.124273	0.852393
7309_left	1.32261	Usable	DR0	0.0296346	0.141597	0.837961
34039_right	1.3307	Usable	DR0	0.540066	0.386233	0.0177635
8917_left	1.35917	Usable	DR0	0.042656	0.926925	0.0642393
31049_right	1.3679	Usable	DR0	0.0225115	0.067506	0.935023
26641_left	1.37767	Usable	DR0	0.0362871	0.875671	0.10537
7189_right	1.37938	Usable	DR0	0.0569796	0.852891	0.106755
6616_right	1.38654	Usable	DR0	0.0247084	0.042212	0.950775
13496_left	1.38992	Usable	DR0	0.0259922	0.0968537	0.888586
20676_right	1.39017	Usable	DR0	0.0369571	0.9281	0.0803864
23571_right	1.39162	Usable	DR0	0.0219284	0.05394	0.946398
36882_left	1.39278	Usable	DR0	0.0784688	0.131966	0.700085
4476_right	1.39704	Usable	DR0	0.0395439	0.53098	0.404783
9881_right	1.40063	Usable	DR0	0.043572	0.942269	0.0578296
7543_left	1.40328	Usable	DR0	0.0246771	0.0392117	0.954061
25962_right	1.40349	Usable	DR0	0.0230287	0.0507278	0.943888
7170_right	1.40523	Usable	DR0	0.0344671	0.878434	0.123847
33093_right	1.40527	Usable	DR0	0.0198422	0.179655	0.824359
14176_left	1.40706	Usable	DR0	0.0408634	0.868313	0.104525
20027_right	1.40839	Usable	DR0	0.0403921	0.201692	0.731524
38663_right	1.4095	Usable	DR0	0.0263358	0.109474	0.878864
40211_left	1.40975	Usable	DR0	0.0602307	0.919967	0.0577092
26776_left	1.41156	Usable	DR0	0.0309004	0.130575	0.872732
25923_right	1.41157	Usable	DR0	0.0247402	0.0519971	0.944805
31666_right	1.41224	Usable	DR0	0.024272	0.0827217	0.90644
1767_right	1.41432	Usable	DR0	0.024634	0.0450632	0.947771
28955_left	1.41544	Usable	DR0	0.0261958	0.146353	0.829269
19037_left	1.41616	Usable	DR0	0.753861	0.173423	0.0173657
42067_right	1.41737	Usable	DR0	0.0368423	0.672376	0.239453
37897_left	1.4177	Usable	DR0	0.025084	0.0437549	0.948445
23754_right	1.41781	Usable	DR0	0.0356149	0.843573	0.129598
41665_left	1.41843	Usable	DR0	0.0319609	0.753866	0.210402
27739_left	1.41861	Usable	DR0	0.0350715	0.852275	0.119202
4192_left	1.4187	Usable	DR0	0.0411732	0.896896	0.10006
19801_right	1.41897	Usable	DR0	0.0490969	0.646289	0.298324
10531_left	1.42309	Usable	DR0	0.0440891	0.944083	0.0552609
27234_left	1.42508	Usable	DR0	0.0400019	0.819926	0.145995
770_left	1.42571	Usable	DR0	0.0237498	0.126866	0.864784
29006_right	1.427	Usable	DR0	0.0243218	0.567247	0.416978
9571_right	1.42921	Usable	DR0	0.0298553	0.669456	0.363047
42115_right	1.43012	Usable	DR0	0.0241377	0.104328	0.883907
18145_right	1.43255	Usable	DR0	0.151336	0.683174	0.0824478
44049_left	1.4358	Usable	DR0	0.0255439	0.0963476	0.889559
26787_left	1.43674	Usable	DR0	0.0352187	0.911304	0.0855986
16373_right	1.43823	Usable	DR0	0.0360435	0.923771	0.0825365
17547_right	1.43889	Usable	DR0	0.479656	0.42204	0.0208599
26074_right	1.43944	Usable	DR0	0.0249065	0.0398839	0.953113
16373_left	1.44032	Usable	DR0	0.0179797	0.652996	0.443284
12391_left	1.44191	Usable	DR0	0.0432336	0.950538	0.0508774
32732_left	1.44295	Usable	DR0	0.0309799	0.79238	0.218349
7018_right	1.44315	Usable	DR0	0.0406284	0.175687	0.812135
8054_right	1.44344	Usable	DR0	0.541306	0.250317	0.0564285
37093_left	1.44514	Usable	DR0	0.0342404	0.801658	0.22064
42869_right	1.44578	Usable	DR0	0.0350474	0.816327	0.200106
22030_right	1.4458	Usable	DR0	0.032161	0.501594	0.426377
35003_left	1.4466	Usable	DR0	0.0413087	0.929158	0.0682087
33059_left	1.44758	Usable	DR0	0.0500447	0.929193	0.0611566
36753_right	1.44986	Usable	DR0	0.0404231	0.864017	0.118192
12391_right	1.45123	Usable	DR0	0.0431861	0.950429	0.051025
44041_left	1.4521	Usable	DR0	0.0257844	0.0406883	0.949977
24125_left	1.45305	Usable	DR0	0.0278903	0.0856888	0.898664
3362_left	1.45363	Usable	DR0	0.0290717	0.556898	0.396819
5266_right	1.45426	Usable	DR0	0.0322848	0.592799	0.409851
38938_left	1.45464	Usable	DR0	0.024671	0.0426305	0.950005
43554_left	1.45842	Usable	DR0	0.0517335	0.874646	0.100552
25927_left	1.45886	Usable	DR0	0.0952059	0.62505	0.114947
31263_left	1.4589	Usable	DR0	0.0395766	0.915929	0.0802537
43111_left	1.45945	Usable	DR0	0.0269807	0.751577	0.266143
30872_right	1.45969	Usable	DR0	0.0248023	0.0394197	0.953388
31636_left	1.4598	Usable	DR0	0.0245271	0.0539784	0.938182
34391_left	1.46003	Usable	DR0	0.0253746	0.0509766	0.940966
38607_left	1.46015	Usable	DR0	0.03124	0.910965	0.107762
37415_right	1.4607	Usable	DR0	0.0458342	0.944858	0.0529203
33713_left	1.46127	Usable	DR0	0.0525739	0.729456	0.20756
5904_right	1.46183	Usable	DR0	0.623378	0.216247	0.0859884
29242_right	1.46232	Usable	DR0	0.0324125	0.228131	0.722801
44158_right	1.46297	Usable	DR0	0.023291	0.603322	0.453123
19760_right	1.46304	Usable	DR0	0.0339065	0.639021	0.281651
32359_left	1.46312	Usable	DR0	0.93452	0.0108565	0.0627674
499_right	1.46363	Usable	DR0	0.0266831	0.444145	0.619028
17033_right	1.46366	Usable	DR0	0.0430941	0.950041	0.0514459
25923_left	1.4643	Usable	DR0	0.0251155	0.346137	0.671179
26130_right	1.46451	Usable	DR0	0.0394528	0.932923	0.0699835
42050_left	1.46652	Usable	DR0	0.411189	0.161733	0.105848
17502_left	1.46671	Usable	DR0	0.0389098	0.938133	0.063569
44270_left	1.46694	Usable	DR0	0.021026	0.394903	0.596394
14839_right	1.46695	Usable	DR0	0.0376137	0.872956	0.10426
4540_left	1.46737	Usable	DR0	0.0359818	0.905382	0.0914408
34467_right	1.46792	Usable	DR0	0.084107	0.893841	0.0419358
3164_left	1.46805	Usable	DR0	0.221984	0.185648	0.401584
6120_right	1.46863	Usable	DR0	0.0245693	0.0557145	0.935766
24286_right	1.46881	Usable	DR0	0.0403741	0.937434	0.0620687
31911_left	1.4691	Usable	DR0	0.0217594	0.102258	0.913154
30781_left	1.4692	Usable	DR0	0.164039	0.79325	0.0433468
30793_right	1.46956	Usable	DR0	0.0470004	0.413887	0.461849
5631_left	1.47036	Usable	DR0	0.0272905	0.168886	0.802954
44058_right	1.47045	Usable	DR0	0.0390446	0.926204	0.0793447
26429_left	1.47062	Usable	DR0	0.0430104	0.948811	0.0522296
32513_right	1.47104	Usable	DR0	0.438012	0.27979	0.0819548
33800_left	1.47114	Usable	DR0	0.0246567	0.180141	0.798526
23458_left	1.47118	Usable	DR0	0.0382979	0.94249	0.0606338
38966_right	1.47171	Usable	DR0	0.908846	0.0231981	0.0287579
35287_right	1.47179	Usable	DR0	0.043867	0.949594	0.0507518
15962_right	1.47252	Usable	DR0	0.0691765	0.909843	0.0564162
37352_right	1.47266	Usable	DR0	0.0278895	0.744989	0.225928
43251_left	1.47368	Usable	DR0	0.0396731	0.941768	0.0599912
41488_right	1.47411	Usable	DR0	0.0450735	0.936507	0.0606203
135_left	1.47411	Usable	DR0	0.03217	0.437823	0.463203
14274_right	1.47418	Usable	DR0	0.0261376	0.13843	0.846433
39950_right	1.47423	Usable	DR0	0.301844	0.187319	0.287158
19991_left	1.47435	Usable	DR0	0.0255478	0.151418	0.836846
24432_right	1.4751	Usable	DR0	0.0267421	0.0554316	0.932137
32011_left	1.47527	Usable	DR0	0.0217148	0.567607	0.440336
26339_right	1.47638	Usable	DR0	0.0386973	0.942391	0.0630242
5030_right	1.4768	Usable	DR0	0.069414	0.875859	0.0766791
22238_right	1.47695	Usable	DR0	0.0259025	0.29009	0.683123
42972_left	1.47713	Usable	DR0	0.0223619	0.0687555	0.924315
36287_right	1.47718	Usable	DR0	0.587212	0.273007	0.0345135
4801_left	1.4781	Usable	DR0	0.025655	0.776143	0.232373
41338_right	1.47884	Usable	DR0	0.0212621	0.237436	0.778914
30652_right	1.47951	Usable	DR0	0.0259006	0.526404	0.478422
8542_right	1.47955	Usable	DR0	0.154042	0.746113	0.0580495
23634_right	1.47964	Usable	DR0	0.0264798	0.413286	0.546569
38533_left	1.48037	Usable	DR0	0.041818	0.944675	0.0563138
14343_left	1.48037	Usable	DR0	0.095547	0.850173	0.062937
5910_left	1.48049	Usable	DR0	0.0420665	0.943605	0.05776
31476_left	1.48091	Usable	DR0	0.0416742	0.942656	0.0570904
33489_right	1.48161	Usable	DR0	0.0323916	0.696637	0.305383
19872_right	1.48174	Usable	DR0	0.051025	0.932853	0.0551878
5451_right	1.48229	Usable	DR0	0.0405342	0.936267	0.0622353
39979_right	1.48236	Usable	DR0	0.0429148	0.937948	0.0627996
31794_right	1.48276	Usable	DR0	0.0421006	0.755222	0.190628
9053_right	1.48435	Usable	DR0	0.0244559	0.308915	0.658869
5461_right	1.4848	Usable	DR0	0.225219	0.753723	0.0229672
40422_left	1.48514	Usable	DR0	0.0423216	0.930584	0.0693699
25742_right	1.48521	Usable	DR0	0.0293329	0.466086	0.524189
40902_left	1.48523	Usable	DR0	0.0417904	0.946628	0.054762
10539_left	1.48537	Usable	DR0	0.0243992	0.0766395	0.91483
44346_left	1.48543	Usable	DR0	0.0330435	0.911739	0.104502
27197_right	1.48551	Usable	DR0	0.0351282	0.731237	0.200154
27856_left	1.48559	Usable	DR0	0.023612	0.40324	0.56962
8270_left	1.48578	Usable	DR0	0.0449572	0.807129	0.175217
19882_right	1.48589	Usable	DR0	0.0449957	0.945181	0.0533197
36309_left	1.48611	Usable	DR0	0.0384721	0.306189	0.598129
12442_right	1.48622	Usable	DR0	0.0402598	0.842697	0.117026
28012_left	1.48628	Usable	DR0	0.11646	0.835348	0.0784483
261_left	1.4865	Usable	DR0	0.0373687	0.899324	0.0871398
37898_left	1.48657	Usable	DR0	0.345354	0.352657	0.0769658
38809_left	1.48683	Usable	DR0	0.0272977	0.700779	0.348868
18019_left	1.48713	Usable	DR0	0.0273231	0.736341	0.273258
43159_left	1.48798	Usable	DR0	0.0461401	0.756832	0.153979
3164_right	1.48841	Usable	DR0	0.0541565	0.823281	0.140724
14314_left	1.48871	Usable	DR0	0.227038	0.548422	0.0963584
4867_left	1.4888	Usable	DR0	0.0242863	0.0679185	0.927405
17836_right	1.4894	Usable	DR0	0.0432009	0.949076	0.0518291
7529_right	1.48969	Usable	DR0	0.0313053	0.655531	0.313645
21415_right	1.48996	Usable	DR0	0.0307092	0.898531	0.125892
33468_left	1.48997	Usable	DR0	0.0463626	0.851598	0.143207
37416_right	1.48998	Usable	DR0	0.0335884	0.884222	0.112918
33950_left	1.49	Usable	DR0	0.0367896	0.362146	0.605475
23800_right	1.49012	Usable	DR0	0.0434475	0.950343	0.0507784
31051_right	1.49012	Usable	DR0	0.024995	0.0400661	0.952585
12482_right	1.49014	Usable	DR0	0.0194395	0.10384	0.904115
37679_left	1.49018	Usable	DR0	0.0384008	0.505133	0.524644
29675_right	1.49028	Usable	DR0	0.0595607	0.928722	0.0478243
8366_right	1.49055	Usable	DR0	0.0244244	0.0579612	0.934235
40598_left	1.49058	Usable	DR0	0.254917	0.723536	0.0203584
35308_left	1.4908	Usable	DR0	0.0261887	0.0508467	0.940252
14395_right	1.49132	Usable	DR0	0.0429615	0.235677	0.715235
3694_right	1.49134	Usable	DR0	0.0464926	0.946553	0.0500392
34007_right	1.49151	Usable	DR0	0.0344792	0.90087	0.0978507
5489_right	1.49182	Usable	DR0	0.918715	0.0659216	0.00996185
16087_left	1.49238	Usable	DR0	0.044178	0.949181	0.050484
17535_left	1.49251	Usable	DR0	0.0432606	0.946234	0.0549917
26559_left	1.49277	Usable	DR0	0.024661	0.039056	0.954271
7275_left	1.49284	Usable	DR0	0.0345428	0.794157	0.193364
24082_left	1.49304	Usable	DR0	0.0298236	0.352077	0.706384
17478_right	1.49306	Usable	DR0	0.0262879	0.0714677	0.917275
7753_left	1.49312	Usable	DR0	0.0433311	0.950265	0.0509947
21790_left	1.49342	Usable	DR0	0.0482785	0.943316	0.0503787
27045_right	1.49429	Usable	DR0	0.0257817	0.43883	0.504704
5989_left	1.49431	Usable	DR0	0.0307089	0.231945	0.744621
8024_right	1.4946	Usable	DR0	0.0434772	0.949867	0.0511465
30705_right	1.49463	Usable	DR0	0.0316589	0.826298	0.173932
39143_right	1.49473	Usable	DR0	0.0257742	0.0387491	0.952318
22562_right	1.49489	Usable	DR0	0.0240517	0.0604951	0.932028
6636_left	1.49496	Usable	DR0	0.0253456	0.0871915	0.913295
1319_right	1.49525	Usable	DR0	0.0611188	0.825888	0.130861
7102_left	1.49551	Usable	DR0	0.418247	0.280566	0.143547
22326_left	1.49596	Usable	DR0	0.0293493	0.1474	0.834907
14334_right	1.49604	Usable	DR0	0.0234389	0.0842305	0.90995
33405_left	1.49628	Usable	DR0	0.843588	0.147357	0.0121518
41549_right	1.49632	Usable	DR0	0.0305292	0.721019	0.260709
27432_left	1.4964	Usable	DR0	0.0412273	0.944681	0.0577807
22739_left	1.4965	Usable	DR0	0.0194184	0.202805	0.797441
25516_right	1.49666	Usable	DR0	0.0284174	0.591145	0.358485
16648_left	1.49708	Usable	DR0	0.0677664	0.73438	0.170482
33221_left	1.49713	Usable	DR0	0.0407085	0.945222	0.0584717
34192_right	1.49772	Usable	DR0	0.206411	0.744508	0.0337885
41143_right	1.49774	Usable	DR0	0.0432752	0.948982	0.0520104
44102_right	1.49776	Usable	DR0	0.0243118	0.0412258	0.952361
7076_right	1.49781	Usable	DR0	0.0464291	0.555555	0.337887
35958_right	1.49824	Usable	DR0	0.0688983	0.831336	0.115877
8542_left	1.49824	Usable	DR0	0.0377147	0.766997	0.237046
34353_left	1.49831	Usable	DR0	0.0334549	0.925468	0.0803632
35565_left	1.49839	Usable	DR0	0.022845	0.0760694	0.927808
32873_right	1.49841	Usable	DR0	0.0369143	0.928652	0.0798776
411_left	1.49857	Usable	DR0	0.0416457	0.783659	0.14497
8024_left	1.49892	Usable	DR0	0.0386889	0.855447	0.113132
34782_right	1.49893	Usable	DR0	0.0294767	0.159729	0.822246
11400_right	1.49924	Usable	DR0	0.0434212	0.949629	0.0513761
42401_left	1.49927	Usable	DR0	0.043626	0.937948	0.0609208
31451_right	1.41626	Usable	DR1	0.0248329	0.575112	0.39423
893_left	1.41905	Usable	DR1	0.314538	0.147981	0.220185
10699_left	1.42463	Usable	DR1	0.0397953	0.928125	0.068112
14922_left	1.44737	Usable	DR1	0.0552133	0.724378	0.163056
6130_right	1.45747	Usable	DR1	0.0375011	0.916224	0.089849
5091_left	1.48256	Usable	DR1	0.0248641	0.0567327	0.939764
28570_left	1.48288	Usable	DR1	0.0268319	0.0759066	0.915729
15421_right	1.48343	Usable	DR1	0.0240099	0.14342	0.854642
26652_right	1.48376	Usable	DR1	0.0240397	0.052652	0.940866
26395_left	1.48857	Usable	DR1	0.0458906	0.910469	0.0809452
26488_left	1.48971	Usable	DR1	0.0235806	0.359983	0.697294
31774_left	1.4907	Usable	DR1	0.0426781	0.724145	0.181522
27761_right	1.49206	Usable	DR1	0.03414	0.209456	0.797014
31368_left	1.49917	Usable	DR1	0.0389731	0.932778	0.0697089
24079_right	1.34685	Usable	DR2	0.0244656	0.206136	0.784081
20699_left	1.37274	Usable	DR2	0.0251405	0.0451479	0.947368
42241_right	1.37732	Usable	DR2	0.0246686	0.378635	0.567656
42241_left	1.38533	Usable	DR2	0.0362354	0.890082	0.0968166
30504_right	1.39668	Usable	DR2	0.0400031	0.939983	0.0611028
33017_left	1.41706	Usable	DR2	0.0256421	0.259779	0.695513
22719_left	1.42217	Usable	DR2	0.034653	0.926903	0.0781736
13191_left	1.42642	Usable	DR2	0.0276605	0.231156	0.74791
[truncated: 96 more rows]

## Sheet: EyeQ_training
File_name	FD	Quality_label	DR_level
[truncated: 12,543 more rows]

[truncated: 2 more sheets: EyeQ_training(correct labels), EyeQ_training(uncertain labels)]
